# Supplementary material for: Neuregulin1 Nuclear Signaling Influences Adult Neurogenesis and Regulates a Schizophrenia Susceptibility Gene Network within the Mouse Dentate Gyrus
Source: J Neurosci. 2024 Aug 30;44(43):e0063242024. doi: 10.1523/JNEUROSCI.0063-24.2024 (PMC11502234; doi:10.1523/JNEUROSCI.0063-24.2024)
Supplement: Table 5-1 — Differentially expressed genes in V321L mutant DG compared to WT DG. Differential gene expression between V321L and WT DG adjusted for biological sex and batch effects along with various statistical measures from ANCOVA. Download Table 5-1, XLSX file. [file jneuro-44-e0063242024-s001.xlsx]

## Sheet: Sheet1
Table 5-1: V321L vs. WT Differentially Expressed Genes
Gene ID	UnadjMean_WT	UnadjMean_V321L	ANCOVA_Model	ANCOVA_TARGET_SumSq	ANCOVA_TARGET_DF	ANCOVA_TARGET_Fstat	ANCOVA_TARGET_UncorrectedP	ANCOVA_AdjMean_WT	ANCOVA_AdjMean_V321L	PostHoc_WT_vs_V321L_AdjMeanDiff	PostHoc_WT_vs_V321L_AdjMeanDiff_lwr	PostHoc_WT_vs_V321L_AdjMeanDiff_upr	PostHoc_WT_vs_V321L_stder	PostHoc_WT_vs_V321L_Fstat	PostHoc_WT_vs_V321L_Pvalue	PostHoc_V321L_vs_WT_LinearFoldChange	ANCOVA_TARGET_CorrectedP
Rgs13	5.54963	2.79213	TARGET	20.7377	1	28.675	0.000459379	5.54963	2.79213	2.7575	1.59261	3.92239	0.514948	5.35491	0.000459379	-6.76224	0.0305452
4930473A02Rik	4.54627	2.25	TARGET+SEX	13.966	1	527.448	1.37076e-08	4.53431	2.25997	2.27434	2.04597	2.5027	0.0990296	22.9662	1.37076e-08	-4.83775	0.000363759
Calhm6	4.67715	2.53152	TARGET+BATCH+SEX	10.0638	1	28.6488	0.00106138	4.57481	2.6168	1.95802	1.093	2.82304	0.365817	5.35246	0.00106138	-3.88528	0.0439572
Tdo2	9.91401	8.44145	TARGET	5.9139	1	23.1392	0.000959819	9.91401	8.44145	1.47256	0.780056	2.16506	0.306125	4.81032	0.000959819	-2.77514	0.0419814
Olfr46	3.88755	2.4285	TARGET	5.8059	1	23.5177	0.000908961	3.88755	2.4285	1.45905	0.778444	2.13966	0.300866	4.8495	0.000908961	-2.74927	0.0411623
Iigp1	6.45069	5.01704	TARGET+SEX	5.25631	1	51.3114	9.58422e-05	6.42976	5.03448	1.39527	0.9461	1.84444	0.194783	7.1632	9.58422e-05	-2.63038	0.0185227
AW112010	6.03976	4.70198	TARGET	4.8809	1	33.3209	0.000268609	6.03976	4.70198	1.33778	0.813519	1.86205	0.231754	5.77243	0.000268609	-2.52763	0.0262062
Sema5a	10.5619	9.2144	TARGET+SEX	4.64565	1	24.5889	0.00110868	10.5424	9.23067	1.31172	0.701718	1.92172	0.264528	4.95872	0.00110868	-2.48237	0.0447801
Itgb3bp	7.69136	6.41429	TARGET	4.44798	1	42.2017	0.000111934	7.69136	6.41429	1.27708	0.832369	1.72179	0.196586	6.49628	0.000111934	-2.42347	0.0187647
Gmnc	6.23938	4.96609	TARGET	4.42162	1	21.0468	0.00131336	6.23938	4.96609	1.27329	0.645437	1.90114	0.277545	4.58768	0.00131336	-2.41712	0.0467031
Zfp975	6.4768	5.20427	TARGET	4.41641	1	22.0315	0.00113003	6.4768	5.20427	1.27254	0.65924	1.88583	0.271112	4.69378	0.00113003	-2.41586	0.0447801
Dgkh	10.4259	9.15901	TARGET+SEX	4.06677	1	33.6056	0.000406534	10.4043	9.177	1.22728	0.739079	1.71548	0.211708	5.79704	0.000406534	-2.34125	0.0302442
Gm6570	6.48923	5.22077	TARGET+SEX	4.03896	1	37.5088	0.000281789	6.46448	5.2414	1.22307	0.762556	1.68359	0.199704	6.12444	0.000281789	-2.33444	0.0263889
C1ql3	12.7518	11.5723	TARGET	3.79435	1	63.9822	2.21595e-05	12.7518	11.5723	1.17952	0.845939	1.5131	0.14746	7.99888	2.21595e-05	-2.26501	0.0128792
Stxbp6	11.7383	10.5832	TARGET	3.63839	1	27.6402	0.000522537	11.7383	10.5832	1.15502	0.658038	1.65201	0.219695	5.2574	0.000522537	-2.22688	0.0324611
Ptchd4	6.4122	5.26879	TARGET	3.56565	1	20.9656	0.00133006	6.4122	5.26879	1.14342	0.578514	1.70832	0.249719	4.57882	0.00133006	-2.20904	0.0467031
Zfp51	6.51369	5.32412	TARGET+SEX	3.50944	1	22.5552	0.00144669	6.4867	5.34661	1.14009	0.586513	1.69366	0.240057	4.74923	0.00144669	-2.20394	0.0480709
Gpr34	8.5242	7.41313	TARGET	3.36679	1	22.6158	0.00103602	8.5242	7.41313	1.11108	0.582557	1.63959	0.233635	4.75561	0.00103602	-2.16007	0.0436396
Rfx3	10.4676	9.37528	TARGET	3.25424	1	68.8417	1.65217e-05	10.4676	9.37528	1.09235	0.794524	1.39017	0.131654	8.29709	1.65217e-05	-2.13221	0.0118809
Zfp781	7.71539	6.62451	TARGET	3.24551	1	27.8956	0.00050601	7.71539	6.62451	1.09088	0.623649	1.55811	0.206542	5.28163	0.00050601	-2.13004	0.0320202
Ccdc122	6.35918	5.26596	TARGET+SEX	3.07675	1	47.3202	0.000127202	6.34515	5.27766	1.06749	0.709641	1.42534	0.155182	6.87897	0.000127202	-2.09579	0.0200926
Il1r1	9.15483	8.10553	TARGET	3.00285	1	27.0966	0.000559974	9.15483	8.10553	1.04931	0.593304	1.50531	0.201579	5.20544	0.000559974	-2.06954	0.0334703
Smc4	7.84177	6.80137	TARGET	2.9521	1	82.5717	7.89205e-06	7.84177	6.80137	1.0404	0.781397	1.29941	0.114495	9.0869	7.89205e-06	-2.0568	0.0108085
Plod2	7.72789	6.74607	TARGET+BATCH+SEX	2.79144	1	81.8836	4.11776e-05	7.75483	6.72362	1.03122	0.761744	1.30069	0.11396	9.04895	4.11776e-05	-2.04375	0.014378
Rsl1	6.9189	5.90483	TARGET	2.80456	1	28.854	0.000449421	6.9189	5.90483	1.01407	0.587012	1.44113	0.188784	5.37159	0.000449421	-2.0196	0.0303624
Cdh9	10.6565	9.65254	TARGET+SEX	2.6256	1	111.742	5.59985e-06	10.6468	9.66063	0.986126	0.771005	1.20125	0.0932875	10.5708	5.59985e-06	-1.98086	0.0108085
Zup1	8.1816	7.20119	TARGET	2.62148	1	21.1943	0.00128369	8.1816	7.20119	0.980413	0.498663	1.46216	0.212961	4.60373	0.00128369	-1.97303	0.0465375
Zfp472	7.88119	6.91248	TARGET	2.55927	1	63.044	2.35052e-05	7.88119	6.91248	0.96871	0.692719	1.2447	0.122003	7.94003	2.35052e-05	-1.95709	0.0128792
1700026J14Rik	4.67678	3.71225	TARGET	2.53721	1	20.1424	0.0015148	4.67678	3.71225	0.964526	0.478364	1.45069	0.214911	4.48803	0.0015148	-1.95142	0.0489056
Atp11c	7.60538	6.64331	TARGET	2.52433	1	42.6624	0.000107431	7.60538	6.64331	0.962074	0.628871	1.29528	0.147294	6.53164	0.000107431	-1.94811	0.0187647
Cyp7b1	10.5748	9.60549	TARGET+SEX	2.45814	1	87.1132	1.41715e-05	10.5665	9.61237	0.95416	0.718417	1.1899	0.10223	9.33344	1.41715e-05	-1.93745	0.0118809
Gm7429	5.99998	5.00505	TARGET+SEX	2.44756	1	22.5057	0.00145642	5.97662	5.02451	0.952105	0.489299	1.41491	0.200696	4.74401	0.00145642	-1.93469	0.0480709
Kctd4	11.63	10.6813	TARGET	2.45469	1	60.0891	2.84497e-05	11.63	10.6813	0.948711	0.671852	1.22557	0.122387	7.75172	2.84497e-05	-1.93015	0.0130664
Zfp386	8.14352	7.19881	TARGET	2.43404	1	26.9975	0.000567149	8.14352	7.19881	0.944713	0.533411	1.35602	0.181819	5.19591	0.000567149	-1.92481	0.0335947
Ghsr	5.14397	4.15356	TARGET+SEX	2.40583	1	21.7561	0.00161432	5.11863	4.17468	0.943953	0.477272	1.41063	0.202376	4.66434	0.00161432	-1.92379	0.0497054
Vav3	8.07234	7.14016	TARGET	2.36984	1	40.0663	0.00013609	8.07234	7.14016	0.932171	0.599029	1.26531	0.147267	6.32979	0.00013609	-1.90814	0.0205668
Rtl4	6.18654	5.25509	TARGET	2.36621	1	23.5943	0.000899065	6.18654	5.25509	0.931457	0.497665	1.36525	0.19176	4.8574	0.000899065	-1.9072	0.0410645
Synpr	12.7318	11.8014	TARGET	2.36121	1	49.4404	6.10969e-05	12.7318	11.8014	0.930472	0.631118	1.22983	0.132331	7.03139	6.10969e-05	-1.9059	0.0163435
Bhlhe22	12.338	11.4181	TARGET	2.30801	1	56.9262	3.52301e-05	12.338	11.4181	0.91993	0.644113	1.19575	0.121927	7.54495	3.52301e-05	-1.89202	0.0135833
Pkia	12.2879	11.3684	TARGET	2.30575	1	45.6648	8.29342e-05	12.2879	11.3684	0.919479	0.611675	1.22728	0.136066	6.75758	8.29342e-05	-1.89143	0.0170607
Smarca5-ps	5.42568	4.52326	TARGET	2.22097	1	51.0274	5.40533e-05	5.42568	4.52326	0.902416	0.616639	1.18819	0.12633	7.14335	5.40533e-05	-1.86919	0.0157628
Lrrtm4	10.3875	9.49087	TARGET	2.1927	1	20.1103	0.00152262	10.3875	9.49087	0.896655	0.444343	1.34897	0.199947	4.48446	0.00152262	-1.86174	0.0489767
Zfp850	6.51784	5.62211	TARGET	2.18815	1	20.3386	0.00146805	6.51784	5.62211	0.895724	0.446425	1.34502	0.198616	4.50984	0.00146805	-1.86054	0.0483346
Calb1	12.4416	11.5553	TARGET	2.1425	1	25.688	0.000673386	12.4416	11.5553	0.88633	0.490734	1.28193	0.174876	5.06834	0.000673386	-1.84847	0.0363852
Zfp101	7.92338	7.04545	TARGET	2.10206	1	32.5245	0.000293183	7.92338	7.04545	0.877927	0.529689	1.22616	0.15394	5.70303	0.000293183	-1.83773	0.0264346
Ap1s2	10.6238	9.74649	TARGET	2.09921	1	21.4976	0.00122523	10.6238	9.74649	0.877331	0.449285	1.30538	0.189221	4.63655	0.00122523	-1.83697	0.0460539
Kcnip4	10.8006	9.8985	TARGET+SEX	2.0738	1	55.1094	7.44984e-05	10.7866	9.91018	0.876399	0.604161	1.14864	0.118056	7.42357	7.44984e-05	-1.83579	0.0169506
Zfp760	7.52207	6.65367	TARGET	2.05667	1	23.8904	0.000862064	7.52207	6.65367	0.868397	0.466487	1.27031	0.177667	4.88778	0.000862064	-1.82563	0.039994
Zfp959	7.49434	6.63055	TARGET	2.03491	1	21.2251	0.0012776	7.49434	6.63055	0.86379	0.439653	1.28793	0.187492	4.60707	0.0012776	-1.81981	0.0465072
Pigp	10.678	9.81788	TARGET	2.01776	1	26.6049	0.000596699	10.678	9.81788	0.860142	0.482907	1.23738	0.166759	5.15799	0.000596699	-1.81522	0.0340355
Rpf1	9.5545	8.69652	TARGET	2.00761	1	26.914	0.000573277	9.5545	8.69652	0.857976	0.483858	1.23209	0.165381	5.18787	0.000573277	-1.81249	0.0337318
Zfp976	5.68543	4.80447	TARGET+SEX	1.98438	1	39.8417	0.000229791	5.67252	4.81523	0.857296	0.544096	1.1705	0.135819	6.31203	0.000229791	-1.81164	0.0249424
Lonrf3	9.0709	8.21398	TARGET	2.00265	1	60.5037	2.76841e-05	9.0709	8.21398	0.856916	0.607704	1.10613	0.110166	7.77841	2.76841e-05	-1.81116	0.0130664
Zfp825	7.62557	6.74099	TARGET+SEX	1.97228	1	42.1648	0.000189409	7.60926	6.75458	0.854678	0.551158	1.1582	0.131622	6.49344	0.000189409	-1.80836	0.0230566
Ccdc71l	9.81136	8.99385	TARGET+BATCH+SEX	1.91147	1	45.6083	0.000264191	9.8309	8.97757	0.853333	0.554548	1.15212	0.126356	6.75339	0.000264191	-1.80667	0.0260626
Maml2	9.03253	8.18158	TARGET	1.97487	1	22.2807	0.00108872	9.03253	8.18158	0.850953	0.443137	1.25877	0.180277	4.72024	0.00108872	-1.80369	0.044271
Foxn2	9.0113	8.16206	TARGET	1.96691	1	46.3571	7.82912e-05	9.0113	8.16206	0.849235	0.567077	1.13139	0.12473	6.80861	7.82912e-05	-1.80155	0.0169506
Gm20063	7.08906	6.24631	TARGET	1.937	1	23.3253	0.000934383	7.08906	6.24631	0.842753	0.448015	1.23749	0.174496	4.82963	0.000934383	-1.79347	0.0416523
Dock11	8.18803	7.36296	TARGET	1.85655	1	43.5904	9.90127e-05	8.18803	7.36296	0.825066	0.542373	1.10776	0.124966	6.6023	9.90127e-05	-1.77162	0.0185227
Mad2l1	7.82683	7.05377	TARGET+BATCH+SEX	1.78666	1	106.862	1.71832e-05	7.85516	7.03016	0.825004	0.636289	1.01372	0.0798075	10.3374	1.71832e-05	-1.77154	0.0118809
Tlr13	5.79012	4.952	TARGET+SEX	1.8041	1	33.9422	0.000393351	5.77883	4.96141	0.817427	0.493879	1.14097	0.140307	5.82599	0.000393351	-1.76226	0.0300646
Isoc1	9.89166	9.08329	TARGET	1.78216	1	57.5848	3.36678e-05	9.89166	9.08329	0.808367	0.567389	1.04935	0.106526	7.58847	3.36678e-05	-1.75123	0.0135833
Zfp456	4.62092	3.81625	TARGET	1.76588	1	39.6162	0.000141969	4.62092	3.81625	0.804667	0.515464	1.09387	0.127844	6.29414	0.000141969	-1.74674	0.0207629
4833422C13Rik	7.31357	6.49192	TARGET+SEX	1.72966	1	28.1976	0.000719535	7.30197	6.50158	0.800384	0.452806	1.14796	0.150727	5.31014	0.000719535	-1.74156	0.0375133
Onecut2	5.56933	4.74328	TARGET+SEX	1.72135	1	29.525	0.000620607	5.55428	4.75583	0.798459	0.459601	1.13732	0.146946	5.43369	0.000620607	-1.73924	0.0344303
A230107N01Rik	5.42593	4.6286	TARGET	1.73383	1	19.8035	0.00159995	5.42593	4.6286	0.797331	0.392018	1.20264	0.179171	4.45011	0.00159995	-1.73788	0.0496002
Ptbp3	8.56886	7.7833	TARGET	1.68301	1	67.7854	1.75821e-05	8.56886	7.7833	0.78556	0.569719	1.0014	0.0954139	8.23319	1.75821e-05	-1.72376	0.0118809
Gabra4	11.1879	10.4024	TARGET	1.68256	1	104.741	2.94992e-06	11.1879	10.4024	0.785453	0.611839	0.959068	0.0767472	10.2343	2.94992e-06	-1.72363	0.0108085
Zfp748	7.59427	6.81165	TARGET	1.67043	1	21.2056	0.00128147	7.59427	6.81165	0.782618	0.398161	1.16707	0.169951	4.60495	0.00128147	-1.72025	0.0465375
Prtg	6.48828	5.70895	TARGET	1.65642	1	22.8657	0.000998755	6.48828	5.70895	0.77933	0.410648	1.14801	0.162978	4.7818	0.000998755	-1.71633	0.0427483
Il1rapl1	6.34837	5.54174	TARGET+SEX	1.63805	1	29.632	0.000613396	6.33324	5.55434	0.778899	0.44894	1.10886	0.143087	5.44353	0.000613396	-1.71582	0.0344303
AI593442	11.1704	10.3955	TARGET	1.6376	1	37.6257	0.000172017	11.1704	10.3955	0.774889	0.489117	1.06066	0.126327	6.13398	0.000172017	-1.71106	0.0220609
Ano3	11.0459	10.2726	TARGET	1.63065	1	43.4981	9.98131e-05	11.0459	10.2726	0.773242	0.508024	1.03846	0.117241	6.59531	9.98131e-05	-1.70911	0.0185227
Rras2	10.324	9.5569	TARGET	1.60494	1	32.3245	0.000299781	10.324	9.5569	0.767124	0.461897	1.07235	0.134927	5.68546	0.000299781	-1.70187	0.0267854
Il1rap	10.5807	9.81855	TARGET	1.58413	1	26.3025	0.000620751	10.5807	9.81855	0.762133	0.425966	1.0983	0.148605	5.12859	0.000620751	-1.696	0.0344303
Zfp758	7.54932	6.78784	TARGET	1.5814	1	20.6035	0.00140771	7.54932	6.78784	0.761477	0.381979	1.14097	0.167759	4.53911	0.00140771	-1.69523	0.0476272
Apool	7.73416	6.97334	TARGET	1.57868	1	83.4734	7.5484e-06	7.73416	6.97334	0.760822	0.572443	0.9492	0.0832739	9.13638	7.5484e-06	-1.69446	0.0108085
Neurod1	10.3003	9.52772	TARGET+SEX	1.51138	1	23.6766	0.00124649	10.287	9.53882	0.748177	0.393605	1.10275	0.15376	4.86586	0.00124649	-1.67967	0.0460923
Acvr1c	7.6568	6.95424	TARGET+BATCH+SEX	1.45278	1	33.531	0.000669949	7.67937	6.93543	0.743935	0.440145	1.04773	0.128473	5.79059	0.000669949	-1.67474	0.0362825
Rpl39	13.7573	13.0184	TARGET	1.48893	1	21.9749	0.0011397	13.7573	13.0184	0.738879	0.382319	1.09544	0.15762	4.68774	0.0011397	-1.66888	0.0447801
Tank	10.0181	9.26155	TARGET+SEX	1.45097	1	49.272	0.000110481	10.0053	9.27224	0.733074	0.492246	0.973903	0.104435	7.0194	0.000110481	-1.66218	0.0187647
Nuf2	7.02447	6.29284	TARGET	1.45986	1	29.3355	0.000423924	7.02447	6.29284	0.731631	0.426055	1.03721	0.135081	5.41622	0.000423924	-1.66051	0.0302442
Mterf1b	7.21145	6.48757	TARGET	1.42911	1	26.6352	0.00059435	7.21145	6.48757	0.723882	0.406588	1.04118	0.140262	5.16093	0.00059435	-1.65162	0.033992
Kdm7a	9.83087	9.107	TARGET	1.42904	1	79.2234	9.34793e-06	9.83087	9.107	0.723866	0.539893	0.90784	0.0813264	8.90075	9.34793e-06	-1.6516	0.0108085
Cnot6	9.85102	9.13147	TARGET	1.41204	1	22.3108	0.00108386	9.85102	9.13147	0.719546	0.374939	1.06415	0.152336	4.72343	0.00108386	-1.64666	0.044271
Cblb	9.46617	8.74898	TARGET	1.40282	1	61.929	2.52371e-05	9.46617	8.74898	0.717193	0.511029	0.923357	0.0911358	7.8695	2.52371e-05	-1.64398	0.0128792
Clec5a	5.35578	4.64177	TARGET	1.39042	1	22.1639	0.00110785	5.35578	4.64177	0.714017	0.370927	1.05711	0.151665	4.70785	0.00110785	-1.64037	0.0447801
Cxcl12	11.2942	10.5831	TARGET	1.37891	1	20.5983	0.00140888	11.2942	10.5831	0.711056	0.356642	1.06547	0.156671	4.53853	0.00140888	-1.637	0.0476272
Brwd3	6.31583	5.60757	TARGET	1.36806	1	30.4067	0.000373255	6.31583	5.60757	0.708253	0.417699	0.998807	0.128441	5.51423	0.000373255	-1.63382	0.0299247
Dbpht2	10.1041	9.39644	TARGET	1.36563	1	23.9221	0.000858216	10.1041	9.39644	0.707624	0.380339	1.03491	0.144678	4.89102	0.000858216	-1.63311	0.0398852
Pkib	6.84041	6.1083	TARGET+SEX	1.34795	1	105.305	6.99629e-06	6.82648	6.11991	0.70657	0.547792	0.865348	0.0688541	10.2618	6.99629e-06	-1.63192	0.0108085
Nt5dc1	5.65709	4.95493	TARGET	1.34463	1	23.8729	0.000864203	5.65709	4.95493	0.702161	0.377068	1.02725	0.143709	4.88599	0.000864203	-1.62694	0.0400233
Snrnp27	11.9938	11.2954	TARGET	1.33019	1	32.2172	0.000303395	11.9938	11.2954	0.698381	0.420044	0.976719	0.123041	5.67602	0.000303395	-1.62268	0.0268374
Zfp52	6.93603	6.24861	TARGET	1.28876	1	27.4536	0.000535031	6.93603	6.24861	0.687418	0.390632	0.984204	0.131196	5.23962	0.000535031	-1.6104	0.0327833
Polq	4.54742	3.86094	TARGET	1.28526	1	21.5686	0.00121203	4.54742	3.86094	0.686485	0.352103	1.02087	0.147816	4.6442	0.00121203	-1.60936	0.0458825
Zfp933	8.50297	7.82153	TARGET	1.26643	1	41.9944	0.000114035	8.50297	7.82153	0.681438	0.44356	0.919315	0.105155	6.48031	0.000114035	-1.60374	0.0187647
Lin7c	11.5699	10.8898	TARGET	1.26158	1	31.243	0.000338779	11.5699	10.8898	0.680132	0.404875	0.95539	0.121679	5.58955	0.000338779	-1.60229	0.0281711
Eif2s2	11.1798	10.5026	TARGET	1.25056	1	20.73	0.00137997	11.1798	10.5026	0.677155	0.340712	1.0136	0.148727	4.55302	0.00137997	-1.59898	0.0473742
Haus6	6.4836	5.80677	TARGET	1.24935	1	22.2942	0.00108653	6.4836	5.80677	0.676827	0.352559	1.00109	0.143345	4.72168	0.00108653	-1.59862	0.044271
Snhg6	10.8666	10.1928	TARGET	1.2384	1	22.7441	0.00101668	10.8666	10.1928	0.673855	0.354219	0.99349	0.141297	4.76907	0.00101668	-1.59533	0.0432367
Katnbl1	8.07775	7.40922	TARGET	1.21889	1	19.942	0.00156446	8.07775	7.40922	0.668525	0.329871	1.00718	0.149704	4.46564	0.00156446	-1.58945	0.0492482
Mef2c	10.9148	10.2478	TARGET	1.21348	1	20.9935	0.00132428	10.9148	10.2478	0.667041	0.33771	0.996372	0.145583	4.58187	0.00132428	-1.58781	0.0467031
Hdac2	12.1999	11.5357	TARGET	1.20296	1	19.6744	0.0016339	12.1999	11.5357	0.664144	0.325429	1.00286	0.149731	4.43558	0.0016339	-1.58463	0.0498565
Gm10778	6.7168	6.0543	TARGET	1.19699	1	26.6722	0.0005915	6.7168	6.0543	0.662492	0.372307	0.952676	0.128278	5.16451	0.0005915	-1.58281	0.0339754
Gins3	6.84127	6.17994	TARGET	1.19279	1	23.1453	0.000958972	6.84127	6.17994	0.66133	0.350366	0.972293	0.137463	4.81096	0.000958972	-1.58154	0.0419814
Camk2n1	14.6989	14.0771	TARGET+BATCH+SEX	1.14731	1	31.7871	0.00078421	14.7203	14.0592	0.661114	0.383838	0.93839	0.11726	5.63801	0.00078421	-1.5813	0.0388257
Rwdd3	9.19101	8.53069	TARGET	1.18916	1	31.7832	0.000318569	9.19101	8.53069	0.660321	0.395362	0.92528	0.117127	5.63766	0.000318569	-1.58043	0.02752
Zfp882	7.31043	6.65201	TARGET	1.18234	1	20.0766	0.0015309	7.31043	6.65201	0.658426	0.326008	0.990844	0.146947	4.48069	0.0015309	-1.57836	0.0490645
Mmp16	8.30106	7.6495	TARGET	1.15782	1	28.3255	0.000479611	8.30106	7.6495	0.651562	0.37462	0.928505	0.122424	5.32217	0.000479611	-1.57087	0.0313127
Gm5796	5.29135	4.64159	TARGET	1.15143	1	23.1647	0.000956282	5.29135	4.64159	0.649761	0.344366	0.955157	0.135002	4.81297	0.000956282	-1.56891	0.0419814
Hibch	9.55019	8.90441	TARGET	1.13739	1	49.0651	6.2924e-05	9.55019	8.90441	0.645788	0.43723	0.854345	0.0921942	7.00465	6.2924e-05	-1.56459	0.0163435
Nfia	9.56787	8.92339	TARGET	1.13279	1	80.7756	8.63548e-06	9.56787	8.92339	0.644482	0.482266	0.806698	0.0717086	8.98752	8.63548e-06	-1.56318	0.0108085
Zfp37	8.99057	8.34632	TARGET	1.13197	1	27.9513	0.00050249	8.99057	8.34632	0.644247	0.368587	0.919908	0.121857	5.2869	0.00050249	-1.56292	0.0319445
Paip2	12.3825	11.7416	TARGET	1.1201	1	20.4012	0.00145351	12.3825	11.7416	0.640861	0.319895	0.961826	0.141885	4.51677	0.00145351	-1.55926	0.0480709
Ube2g1	9.86518	9.22601	TARGET	1.11417	1	24.521	0.000789277	9.86518	9.22601	0.639163	0.347175	0.931151	0.129075	4.95187	0.000789277	-1.55742	0.0389198
Ccdc88a	9.61602	8.9788	TARGET	1.10739	1	24.4963	0.000791976	9.61602	8.9788	0.637214	0.34597	0.928459	0.128746	4.94938	0.000791976	-1.55532	0.0389198
Ppp3r1	15.0626	14.4275	TARGET	1.10026	1	22.0236	0.00113138	15.0626	14.4275	0.63516	0.32899	0.941329	0.135344	4.69293	0.00113138	-1.55311	0.0447801
Dgki	9.55726	8.90514	TARGET+SEX	1.08598	1	26.9889	0.000827357	9.54749	8.91328	0.634204	0.352692	0.915717	0.122078	5.19508	0.000827357	-1.55208	0.0396542
Kbtbd8	6.86648	6.23389	TARGET	1.09138	1	34.541	0.000235658	6.86648	6.23389	0.632592	0.389103	0.87608	0.107636	5.87716	0.000235658	-1.55035	0.0249424
Rock1	8.6784	8.08429	TARGET+BATCH+SEX	1.04985	1	27.3724	0.00120998	8.69929	8.06688	0.63241	0.346582	0.918238	0.120877	5.23187	0.00120998	-1.55015	0.0458702
Ccdc85a	11.0298	10.3995	TARGET	1.08356	1	36.9354	0.000184223	11.0298	10.3995	0.630322	0.395703	0.864942	0.103715	6.07745	0.000184223	-1.54791	0.0230507
Gm3414	4.18798	3.55896	TARGET	1.0791	1	20.9062	0.00134243	4.18798	3.55896	0.629023	0.317814	0.940232	0.137572	4.57233	0.00134243	-1.54652	0.0467507
Kctd16	8.82146	8.19337	TARGET	1.07588	1	24.0925	0.000837874	8.82146	8.19337	0.628084	0.338617	0.917551	0.127961	4.90841	0.000837874	-1.54551	0.039767
2810002D19Rik	7.96981	7.32396	TARGET+SEX	1.06392	1	57.5048	6.40513e-05	7.95993	7.3322	0.627729	0.43684	0.818617	0.0827789	7.58319	6.40513e-05	-1.54513	0.0163435
Pitpnc1	10.2491	9.62184	TARGET	1.0731	1	31.7739	0.000318906	10.2491	9.62184	0.627272	0.375537	0.879007	0.111281	5.63683	0.000318906	-1.54464	0.02752
Nrn1	14.1375	13.5123	TARGET	1.06584	1	60.4807	2.77258e-05	14.1375	13.5123	0.625146	0.443303	0.806988	0.0803846	7.77694	2.77258e-05	-1.54237	0.0130664
Aqp4	11.0653	10.4423	TARGET	1.05859	1	21.2288	0.00127689	11.0653	10.4423	0.623016	0.31713	0.928902	0.135219	4.60747	0.00127689	-1.54009	0.0465072
Nkain2	10.3672	9.74485	TARGET	1.05635	1	34.5245	0.00023607	10.3672	9.74485	0.622358	0.382751	0.861965	0.10592	5.87575	0.00023607	-1.53939	0.0249424
Rgs7bp	12.3589	11.7418	TARGET	1.03857	1	35.6936	0.000208963	12.3589	11.7418	0.617098	0.38344	0.850757	0.10329	5.97441	0.000208963	-1.53379	0.0236977
Hmgb1	11.0887	10.4799	TARGET	1.01067	1	22.4685	0.00105879	11.0887	10.4799	0.608753	0.318232	0.899273	0.128426	4.74009	0.00105879	-1.52494	0.0439572
Mrps18c	11.6065	10.9753	TARGET+SEX	0.981745	1	22.3258	0.00149248	11.5911	10.9881	0.603	0.308711	0.897289	0.127619	4.72502	0.00149248	-1.51887	0.0487157
Tpt1	14.9142	14.3125	TARGET	0.987259	1	23.1027	0.000964902	14.9142	14.3125	0.60166	0.318493	0.884827	0.125176	4.80653	0.000964902	-1.51746	0.0419814
Primpol	6.54617	5.9694	TARGET+BATCH+SEX	0.941523	1	62.3354	9.91403e-05	6.55824	5.95935	0.598895	0.419527	0.778263	0.0758548	7.89528	9.91403e-05	-1.51456	0.0185227
Hnrnpa3	11.2083	10.6107	TARGET	0.973855	1	30.8624	0.000353963	11.2083	10.6107	0.597562	0.354235	0.840889	0.107564	5.5554	0.000353963	-1.51316	0.0287893
Zbtb6	8.15656	7.56249	TARGET	0.962491	1	25.3738	0.000702411	8.15656	7.56249	0.594065	0.327279	0.860851	0.117935	5.03725	0.000702411	-1.50949	0.0369107
Tmem60	10.2931	9.72878	TARGET+BATCH+SEX	0.923782	1	52.4627	0.000170945	10.3089	9.71565	0.593226	0.399558	0.786893	0.081902	7.24311	0.000170945	-1.50862	0.0220609
1810014B01Rik	7.45389	6.84155	TARGET+SEX	0.947183	1	33.9804	0.000391889	7.44296	6.85066	0.592291	0.357986	0.826595	0.101606	5.82927	0.000391889	-1.50764	0.0300646
Atp5j	13.8852	13.2934	TARGET	0.954995	1	32.7935	0.000284586	13.8852	13.2934	0.591747	0.35799	0.825504	0.103334	5.72656	0.000284586	-1.50707	0.0263889
Rap1a	10.5192	9.92841	TARGET	0.952066	1	29.767	0.000402558	10.5192	9.92841	0.590839	0.345863	0.835815	0.108293	5.45592	0.000402558	-1.50612	0.0302442
Nasp	9.98645	9.39628	TARGET	0.949912	1	42.727	0.000106816	9.98645	9.39628	0.59017	0.385927	0.794414	0.0902872	6.53659	0.000106816	-1.50542	0.0187647
Eri1	8.03367	7.4439	TARGET	0.948643	1	46.1186	7.98546e-05	8.03367	7.4439	0.589776	0.393317	0.786235	0.0868459	6.79106	7.98546e-05	-1.50501	0.0169506
Mfap3	9.67643	9.08789	TARGET	0.944686	1	21.3814	0.00124724	9.67643	9.08789	0.588545	0.300617	0.876473	0.12728	4.62401	0.00124724	-1.50373	0.0460923
Ankrd45	9.98379	9.39615	TARGET	0.941773	1	21.8166	0.00116723	9.98379	9.39615	0.587637	0.303035	0.872239	0.12581	4.67082	0.00116723	-1.50278	0.0452187
Snord47	8.1465	7.64606	TARGET+BATCH+SEX	0.903962	1	40.06	0.000392946	8.19362	7.60679	0.586827	0.367589	0.806066	0.0927161	6.3293	0.000392946	-1.50194	0.0300646
Usp1	9.6963	9.11034	TARGET	0.936426	1	35.1859	0.00022024	9.6963	9.11034	0.585966	0.3625	0.809432	0.0987843	5.93177	0.00022024	-1.50104	0.0243521
Bivm	9.08062	8.4964	TARGET	0.930874	1	39.4034	0.000144857	9.08062	8.4964	0.584226	0.373685	0.794768	0.093071	6.27721	0.000144857	-1.49923	0.0207629
Zfp961	8.72092	8.13788	TARGET	0.927093	1	29.3088	0.000425287	8.72092	8.13788	0.583039	0.339414	0.826663	0.107696	5.41376	0.000425287	-1.498	0.0302442
Ankrd49	8.66939	8.09282	TARGET	0.906648	1	25.2385	0.000715386	8.66939	8.09282	0.576574	0.316949	0.836199	0.114769	5.02379	0.000715386	-1.4913	0.0374795
Cd302	9.53862	8.96313	TARGET	0.90323	1	24.9308	0.000745984	9.53862	8.96313	0.575486	0.314757	0.836215	0.115257	4.99308	0.000745984	-1.49018	0.0381972
Cyp1b1	6.10983	5.52113	TARGET+SEX	0.8749	1	22.7248	0.00141394	6.09921	5.52997	0.569243	0.293879	0.844607	0.119412	4.76706	0.00141394	-1.48374	0.0477123
Klf9	12.3063	11.7383	TARGET	0.880003	1	28.6566	0.000460417	12.3063	11.7383	0.568038	0.327996	0.808081	0.106112	5.35319	0.000460417	-1.48251	0.0305452
4930578G10Rik	8.51518	7.94825	TARGET	0.876569	1	19.6786	0.00163278	8.51518	7.94825	0.566929	0.277825	0.856033	0.1278	4.43606	0.00163278	-1.48137	0.0498565
Yod1	8.21991	7.65328	TARGET	0.875642	1	34.2882	0.000242061	8.21991	7.65328	0.566629	0.347727	0.785531	0.0967669	5.85561	0.000242061	-1.48106	0.0251905
Nck1	9.70726	9.18639	TARGET+BATCH+SEX	0.831994	1	42.2677	0.000333707	9.73023	9.16725	0.562983	0.358219	0.767747	0.0865947	6.50136	0.000333707	-1.47732	0.0279356
Uchl3	11.1437	10.5843	TARGET	0.853509	1	27.6143	0.000524254	11.1437	10.5843	0.559422	0.3186	0.800244	0.106457	5.25493	0.000524254	-1.47368	0.0324611
Tafa2	10.8451	10.2857	TARGET	0.853432	1	19.6852	0.00163103	10.8451	10.2857	0.559397	0.274182	0.844613	0.126081	4.4368	0.00163103	-1.47365	0.0498565
Nit2	9.16923	8.595	TARGET+SEX	0.839901	1	81.9291	1.777e-05	9.16024	8.6025	0.557741	0.415647	0.699834	0.0616188	9.05147	1.777e-05	-1.47196	0.0118809
Ermp1	10.7325	10.1748	TARGET	0.848274	1	46.9324	7.46731e-05	10.7325	10.1748	0.557704	0.373546	0.741862	0.0814081	6.85072	7.46731e-05	-1.47192	0.0169506
Agmo	7.7044	7.18211	TARGET+BATCH+SEX	0.812207	1	60.1446	0.000111087	7.72292	7.16667	0.556248	0.386646	0.725851	0.071725	7.75529	0.000111087	-1.47044	0.0187647
Zfp68	9.17065	8.6191	TARGET	0.829654	1	28.6995	0.000458001	9.17065	8.6191	0.551549	0.318649	0.784449	0.102955	5.35719	0.000458001	-1.46566	0.0305452
Snhg5	9.78598	9.26617	TARGET+BATCH+SEX	0.790615	1	58.2272	0.000123103	9.8018	9.25299	0.548805	0.378739	0.718871	0.0719209	7.63068	0.000123103	-1.46287	0.0199195
Cenpq	5.94255	5.39484	TARGET	0.818159	1	20.1493	0.00151313	5.94255	5.39484	0.547715	0.271691	0.823739	0.122018	4.4888	0.00151313	-1.46177	0.0489056
Cald1	10.0929	9.54676	TARGET	0.81347	1	31.719	0.000320894	10.0929	9.54676	0.546143	0.326777	0.765509	0.0969721	5.63196	0.000320894	-1.46018	0.0275585
Pnrc2	10.9461	10.4031	TARGET	0.804175	1	25.3984	0.000700084	10.9461	10.4031	0.543014	0.299272	0.786756	0.107748	5.03969	0.000700084	-1.45701	0.0368614
Mterf1a	7.54999	7.0075	TARGET	0.802616	1	21.6201	0.00120255	7.54999	7.0075	0.542487	0.27856	0.806414	0.11667	4.64974	0.00120255	-1.45648	0.0457052
Kbtbd3	7.47569	6.9358	TARGET	0.794965	1	20.0274	0.00154306	7.47569	6.9358	0.539896	0.266985	0.812806	0.120642	4.4752	0.00154306	-1.45387	0.0491729
AA414768	9.20176	8.70466	TARGET+BATCH+SEX	0.75331	1	32.2944	0.000748541	9.22282	8.68712	0.535701	0.312795	0.758606	0.0942667	5.68282	0.000748541	-1.44965	0.0381972
Spock3	10.8	10.2647	TARGET	0.78133	1	22.9069	0.000992758	10.8	10.2647	0.535245	0.282262	0.788229	0.111833	4.78612	0.000992758	-1.44919	0.0426292
Ly86	9.48259	8.91329	TARGET+SEX	0.772026	1	22.6133	0.00143537	9.46373	8.929	0.534729	0.275423	0.794035	0.112448	4.75534	0.00143537	-1.44867	0.0479897
Zfp599	7.11356	6.55709	TARGET+SEX	0.757855	1	53.3116	8.37681e-05	7.09901	6.56921	0.529799	0.362474	0.697124	0.0725606	7.30148	8.37681e-05	-1.44373	0.0170996
Slc4a7	9.23933	8.70978	TARGET	0.764786	1	30.1556	0.000384438	9.23933	8.70978	0.529549	0.311404	0.747693	0.0964322	5.49141	0.000384438	-1.44348	0.0300646
Gabrg2	11.7123	11.2382	TARGET+BATCH+SEX	0.729819	1	33.2026	0.00068974	11.7413	11.214	0.527282	0.310901	0.743663	0.0915075	5.76217	0.00068974	-1.44121	0.0366503
Gtpbp10	7.86396	7.33755	TARGET	0.755756	1	25.1372	0.000725287	7.86396	7.33755	0.526413	0.288898	0.763928	0.104995	5.0137	0.000725287	-1.44034	0.0375785
Lgi1	12.2104	11.701	TARGET	0.707854	1	91.6558	5.13602e-06	12.2104	11.701	0.509457	0.389078	0.629836	0.0532142	9.57371	5.13602e-06	-1.42351	0.0108085
Ezh2	7.87881	7.37089	TARGET	0.7036	1	20.9638	0.00133043	7.87881	7.37089	0.507924	0.256974	0.758874	0.110934	4.57862	0.00133043	-1.422	0.0467031
Sox11	8.44658	7.94072	TARGET	0.697891	1	29.2131	0.000430232	8.44658	7.94072	0.505859	0.294138	0.71758	0.0935924	5.40492	0.000430232	-1.41997	0.0302442
Bag4	10.9688	10.5016	TARGET+BATCH+SEX	0.668231	1	24.6978	0.00161975	10.9892	10.4846	0.504544	0.264477	0.74461	0.101524	4.96969	0.00161975	-1.41867	0.0498068
4921524J17Rik	9.56099	9.05821	TARGET	0.689416	1	24.7151	0.000768404	9.56099	9.05821	0.502778	0.273998	0.731558	0.101134	4.97142	0.000768404	-1.41694	0.0384738
Scn3b	12.8495	12.3493	TARGET	0.682489	1	23.5959	0.000898864	12.8495	12.3493	0.500246	0.267282	0.733209	0.102983	4.85756	0.000898864	-1.41445	0.0410645
Rab28	11.4842	10.9856	TARGET	0.678206	1	20.1396	0.0015155	11.4842	10.9856	0.498674	0.247303	0.750044	0.11112	4.48771	0.0015155	-1.41291	0.0489056
Cdh8	10.5837	10.0866	TARGET	0.673844	1	20.6119	0.00140585	10.5837	10.0866	0.497067	0.249394	0.744741	0.109485	4.54003	0.00140585	-1.41134	0.0476272
Fastkd5	8.16135	7.66577	TARGET	0.66981	1	28.7228	0.000456696	8.16135	7.66577	0.495577	0.286397	0.704758	0.0924695	5.35936	0.000456696	-1.40988	0.0305452
C130071C03Rik	10.0949	9.6447	TARGET+BATCH+SEX	0.631959	1	26.8204	0.00128252	10.117	9.62631	0.490659	0.266627	0.714691	0.094743	5.17884	0.00128252	-1.40509	0.0465375
Zfand6	11.2148	10.7251	TARGET	0.6538	1	24.7501	0.000764711	11.2148	10.7251	0.489619	0.266984	0.712253	0.098417	4.97494	0.000764711	-1.40407	0.0384738
Zfp189	9.60003	9.11042	TARGET	0.653773	1	20.5113	0.00142836	9.60003	9.11042	0.489609	0.245055	0.734163	0.108107	4.52894	0.00142836	-1.40406	0.0479585
Cop1	8.82694	8.33754	TARGET	0.65322	1	39.5195	0.000143273	8.82694	8.33754	0.489402	0.313292	0.665511	0.0778502	6.28645	0.000143273	-1.40386	0.0207629
Fgf13	12.8452	12.3567	TARGET	0.650838	1	24.6388	0.000776529	12.8452	12.3567	0.488508	0.265878	0.711139	0.0984153	4.96374	0.000776529	-1.40299	0.0387036
Zfp182	7.1894	6.70122	TARGET	0.649961	1	72.3716	1.35019e-05	7.1894	6.70122	0.488179	0.358366	0.617992	0.0573846	8.50715	1.35019e-05	-1.40267	0.0118809
Pm20d2	8.55243	8.06441	TARGET	0.649534	1	24.0061	0.000848108	8.55243	8.06441	0.488019	0.2627	0.713338	0.0996037	4.89961	0.000848108	-1.40252	0.03979
Adal	8.90301	8.44176	TARGET+BATCH+SEX	0.623095	1	52.9593	0.000165971	8.91717	8.42996	0.487206	0.328898	0.645514	0.0669486	7.27731	0.000165971	-1.40173	0.0219123
Ptprc	5.23057	4.74418	TARGET	0.645184	1	29.2177	0.000429996	5.23057	4.74418	0.486382	0.282829	0.689935	0.0899819	5.40534	0.000429996	-1.40093	0.0302442
Plppr5	9.88777	9.39699	TARGET+SEX	0.62589	1	55.113	7.44809e-05	9.88269	9.40122	0.481468	0.331913	0.631022	0.0648545	7.42381	7.44809e-05	-1.39616	0.0169506
Nfib	11.2984	10.8079	TARGET+SEX	0.618557	1	38.9463	0.000248201	11.2919	10.8133	0.478639	0.301777	0.655501	0.0766964	6.2407	0.000248201	-1.39343	0.0253671
Nsa2	10.9322	10.4269	TARGET+SEX	0.618444	1	23.4949	0.00127647	10.9176	10.439	0.478595	0.250906	0.706284	0.0987374	4.84715	0.00127647	-1.39339	0.0465072
Atad2	6.90359	6.42521	TARGET	0.624112	1	29.821	0.000399979	6.90359	6.42521	0.478373	0.280208	0.676539	0.0876004	5.46086	0.000399979	-1.39317	0.0302442
Api5	11.1849	10.7072	TARGET	0.622493	1	22.3019	0.00108529	11.1849	10.7072	0.477752	0.2489	0.706604	0.101165	4.72249	0.00108529	-1.39257	0.044271
Mterf3	9.34844	8.90889	TARGET+BATCH+SEX	0.595485	1	32.7048	0.000721205	9.36848	8.89219	0.476289	0.279352	0.673226	0.0832847	5.71881	0.000721205	-1.39116	0.0375267
Napepld	10.366	9.89037	TARGET	0.616871	1	23.2569	0.000943643	10.366	9.89037	0.47559	0.2525	0.69868	0.0986183	4.82254	0.000943643	-1.39049	0.0418753
Abcd2	9.06898	8.59902	TARGET	0.602345	1	21.3521	0.00125287	9.06898	8.59902	0.469957	0.239887	0.700028	0.101704	4.62083	0.00125287	-1.38507	0.046113
Hlf	11.2943	10.8268	TARGET	0.595884	1	23.4643	0.000915924	11.2943	10.8268	0.46743	0.249139	0.68572	0.0964966	4.844	0.000915924	-1.38264	0.0412439
Palmd	10.0816	9.61503	TARGET	0.593704	1	69.1058	1.62688e-05	10.0816	9.61503	0.466574	0.339609	0.59354	0.0561259	8.31299	1.62688e-05	-1.38182	0.0118809
Lrrc57	10.608	10.1429	TARGET	0.589994	1	35.3601	0.000216289	10.608	10.1429	0.465114	0.288174	0.642054	0.0782173	5.94643	0.000216289	-1.38043	0.024218
Atad2b	7.98091	7.51722	TARGET	0.586405	1	19.6455	0.00164163	7.98091	7.51722	0.463697	0.227037	0.700358	0.104617	4.43232	0.00164163	-1.37907	0.0498783
Rpl5	13.3648	12.9025	TARGET	0.582972	1	21.5592	0.00121376	13.3648	12.9025	0.462338	0.237088	0.687589	0.0995733	4.64319	0.00121376	-1.37777	0.0458826
Pdp1	10.569	10.1149	TARGET	0.562338	1	34.9095	0.000226693	10.569	10.1149	0.454082	0.280228	0.627936	0.0768533	5.90843	0.000226693	-1.36991	0.0248584
Mosmo	10.0962	9.64385	TARGET	0.557943	1	54.8249	4.0844e-05	10.0962	9.64385	0.452304	0.314118	0.590491	0.061086	7.40438	4.0844e-05	-1.36822	0.014378
Prkx	8.64616	8.22853	TARGET+BATCH+SEX	0.530719	1	45.1055	0.000273376	8.66362	8.21398	0.449643	0.29133	0.607955	0.0669504	6.71606	0.000273376	-1.3657	0.0263889
Zfp277	9.82196	9.37273	TARGET	0.550388	1	37.6791	0.000171116	9.82196	9.37273	0.449231	0.283676	0.614787	0.0731846	6.13833	0.000171116	-1.36531	0.0220609
Rlf	9.36519	8.91859	TARGET	0.543944	1	30.0661	0.000388522	9.36519	8.91859	0.446594	0.262348	0.63084	0.0814469	5.48325	0.000388522	-1.36282	0.0300646
Wdr43	9.58394	9.13836	TARGET	0.541463	1	23.9833	0.000850843	9.58394	9.13836	0.445574	0.239754	0.651395	0.0909842	4.89727	0.000850843	-1.36186	0.0398216
Fam107b	9.08437	8.64028	TARGET	0.537848	1	28.8849	0.000447729	9.08437	8.64028	0.444084	0.257166	0.631003	0.0826285	5.37447	0.000447729	-1.36045	0.0303624
Fam76b	8.68624	8.24291	TARGET	0.53602	1	22.9567	0.000985587	8.68624	8.24291	0.443329	0.234017	0.652641	0.0925277	4.79131	0.000985587	-1.35974	0.0424797
Gng2	12.6829	12.2403	TARGET	0.534287	1	29.2642	0.000427585	12.6829	12.2403	0.442612	0.257524	0.6277	0.0818191	5.40964	0.000427585	-1.35906	0.0302442
Pwwp2a	9.85212	9.39173	TARGET+SEX	0.524777	1	30.5419	0.000556129	9.84147	9.40061	0.440865	0.256908	0.624823	0.0797733	5.52648	0.000556129	-1.35742	0.0334648
Skida1	8.30747	7.86806	TARGET	0.52657	1	20.5062	0.00142952	8.30747	7.86806	0.439404	0.219899	0.658909	0.0970334	4.52838	0.00142952	-1.35604	0.0479585
Mindy3	11.2265	10.7944	TARGET+BATCH	0.51441	1	211.636	4.88464e-07	11.2289	10.7924	0.436489	0.367299	0.505678	0.0300039	14.5477	4.88464e-07	-1.35331	0.00648118
Phf20l1	10.393	9.95818	TARGET	0.515688	1	24.8473	0.000754572	10.393	9.95818	0.43484	0.237501	0.632179	0.0872349	4.9847	0.000754572	-1.35176	0.0382139
Khdrbs1	11.5556	11.1211	TARGET	0.514912	1	22.0529	0.00112642	11.5556	11.1211	0.434512	0.225201	0.643823	0.0925272	4.69605	0.00112642	-1.35145	0.0447801
Sdcbp	13.15	12.7365	TARGET+BATCH+SEX	0.492771	1	89.4252	3.08858e-05	13.1608	12.7275	0.433269	0.324929	0.54161	0.0458171	9.45649	3.08858e-05	-1.35029	0.0132547
Rida	11.4089	10.976	TARGET	0.511119	1	24.1098	0.000835839	11.4089	10.976	0.432909	0.233464	0.632354	0.0881657	4.91018	0.000835839	-1.34995	0.039767
Hacd1	9.13411	8.70224	TARGET	0.508655	1	20.0106	0.00154725	9.13411	8.70224	0.431864	0.21347	0.650258	0.0965423	4.47332	0.00154725	-1.34898	0.0491729
Zfp606	7.76614	7.37883	TARGET+BATCH+SEX	0.488062	1	30.1287	0.000917204	7.79008	7.35888	0.431194	0.245438	0.616951	0.0785566	5.48896	0.000917204	-1.34835	0.0412439
Mfsd8	8.8184	8.392	TARGET	0.49585	1	28.7617	0.000454524	8.8184	8.392	0.426394	0.246537	0.606251	0.0795067	5.36299	0.000454524	-1.34387	0.0305452
Fam133b	10.5204	10.0943	TARGET	0.495008	1	20.7971	0.00136553	10.5204	10.0943	0.426032	0.2147	0.637363	0.0934202	4.56038	0.00136553	-1.34353	0.047061
E2f5	8.72897	8.34743	TARGET+BATCH+SEX	0.460503	1	29.2578	0.000998749	8.74932	8.33047	0.418843	0.235741	0.601945	0.0774338	5.40905	0.000998749	-1.33686	0.0427483
Tsga10	8.99127	8.59456	TARGET+BATCH+SEX	0.459705	1	55.6103	0.000142346	9.00314	8.58466	0.41848	0.285784	0.551177	0.0561173	7.45723	0.000142346	-1.33652	0.0207629
Nsmce4a	11.1949	10.7774	TARGET	0.47555	1	20.4611	0.00143977	11.1949	10.7774	0.417575	0.208745	0.626404	0.0923144	4.52339	0.00143977	-1.33568	0.0480165
Derl2	9.32748	8.95082	TARGET+BATCH+SEX	0.451179	1	27.0799	0.00124775	9.34817	8.93358	0.414581	0.226195	0.602967	0.0796685	5.20383	0.00124775	-1.33291	0.0460923
Elovl5	10.7875	10.3729	TARGET	0.468641	1	24.1907	0.000826423	10.7875	10.3729	0.41453	0.223872	0.605188	0.0842814	4.9184	0.000826423	-1.33286	0.0396542
Paqr9	10.3458	9.92318	TARGET+SEX	0.462574	1	50.4761	0.000101525	10.341	9.92714	0.413913	0.279566	0.548259	0.0582594	7.10466	0.000101525	-1.33229	0.0186986
Mettl7a2	6.37822	5.92202	TARGET+BATCH+SEX	0.448851	1	44.3431	0.000288101	6.35493	5.94142	0.41351	0.266673	0.560347	0.0620974	6.65906	0.000288101	-1.33192	0.0263889
Septin2	10.6204	10.2071	TARGET	0.466062	1	27.2686	0.000547786	10.6204	10.2071	0.413388	0.234307	0.592469	0.0791638	5.22193	0.000547786	-1.33181	0.0332645
Lrrn3	11.1262	10.7133	TARGET	0.464981	1	20.0251	0.00154364	11.1262	10.7133	0.412908	0.204176	0.62164	0.0922712	4.47494	0.00154364	-1.33137	0.0491729
Cyb5r4	10.4107	9.99926	TARGET	0.461732	1	27.7645	0.000514415	10.4107	9.99926	0.411463	0.234815	0.588111	0.0780883	5.2692	0.000514415	-1.33003	0.0323484
Gtf2f2	10.2733	9.86285	TARGET	0.45939	1	38.037	0.000165215	10.2733	9.86285	0.410418	0.25988	0.560956	0.0665462	6.16741	0.000165215	-1.32907	0.0219123
Gabrb3	12.3777	11.9677	TARGET	0.45837	1	25.8027	0.000663164	12.3777	11.9677	0.409962	0.22739	0.592534	0.0807071	5.07963	0.000663164	-1.32865	0.0359885
Ndufs4	11.9222	11.5138	TARGET	0.455004	1	26.9326	0.000571905	11.9222	11.5138	0.408454	0.23041	0.586498	0.0787053	5.18966	0.000571905	-1.32726	0.0337318
Ogfrl1	11.8274	11.4038	TARGET+SEX	0.447727	1	22.0178	0.00155687	11.8185	11.4112	0.407216	0.207092	0.60734	0.0867837	4.69231	0.00155687	-1.32612	0.0492482
Mtch2	11.7483	11.3761	TARGET+BATCH+SEX	0.434662	1	39.6173	0.000406419	11.7673	11.3604	0.406922	0.254049	0.559795	0.06465	6.29423	0.000406419	-1.32585	0.0302442
Cldn12	9.40262	9.02602	TARGET+BATCH+SEX	0.434278	1	56.077	0.000138644	9.41906	9.01232	0.406742	0.278306	0.535179	0.0543159	7.48846	0.000138644	-1.32569	0.0206697
Rragd	11.2728	10.8687	TARGET	0.44538	1	20.3186	0.00147275	11.2728	10.8687	0.404112	0.201307	0.606916	0.0896509	4.50761	0.00147275	-1.32327	0.0483694
Mettl18	8.6278	8.22578	TARGET	0.440787	1	22.1359	0.0011125	8.6278	8.22578	0.402022	0.208725	0.595319	0.085448	4.70488	0.0011125	-1.32136	0.0447801
Arf4	12.1597	11.7587	TARGET	0.438633	1	25.6108	0.000680385	12.1597	11.7587	0.401039	0.221773	0.580305	0.0792456	5.06071	0.000680385	-1.32046	0.036402
Smc6	9.63655	9.23623	TARGET	0.437067	1	20.759	0.0013737	9.63655	9.23623	0.400322	0.201562	0.599082	0.0878631	4.5562	0.0013737	-1.3198	0.04722
Ccar1	10.5119	10.112	TARGET	0.43608	1	19.7703	0.00160859	10.5119	10.112	0.39987	0.196431	0.603309	0.0899316	4.44638	0.00160859	-1.31939	0.0497054
Atg3	10.8855	10.4883	TARGET	0.430244	1	20.9503	0.00133322	10.8855	10.4883	0.397185	0.200885	0.593486	0.0867757	4.57715	0.00133322	-1.31694	0.0467031
Zfp626	7.48357	7.08992	TARGET	0.422613	1	34.2439	0.000243204	7.48357	7.08992	0.393647	0.241474	0.54582	0.0672691	5.85183	0.000243204	-1.31371	0.0252106
Mbtd1	8.7051	8.31418	TARGET	0.416779	1	46.9931	7.4303e-05	8.7051	8.31418	0.390921	0.261919	0.519922	0.0570258	6.85515	7.4303e-05	-1.31123	0.0169506
Cox6c	15.0915	14.7021	TARGET	0.413406	1	42.6603	0.00010745	15.0915	14.7021	0.389336	0.254491	0.52418	0.059609	6.53149	0.00010745	-1.30979	0.0187647
Zfp131	9.99686	9.61336	TARGET	0.401112	1	32.5037	0.000293861	9.99686	9.61336	0.383503	0.231334	0.535671	0.067267	5.7012	0.000293861	-1.30451	0.0264346
Yaf2	11.3526	10.9691	TARGET	0.401051	1	29.3363	0.000423881	11.3526	10.9691	0.383474	0.223313	0.543634	0.0707999	5.4163	0.000423881	-1.30448	0.0302442
Dnajc9	10.6909	10.3082	TARGET	0.399406	1	38.1556	0.000163314	10.6909	10.3082	0.382686	0.242538	0.522834	0.0619532	6.17702	0.000163314	-1.30377	0.0219123
Lgr4	9.08173	8.7487	TARGET+BATCH+SEX	0.372496	1	90.5978	2.95957e-05	9.10555	8.72885	0.3767	0.283117	0.470284	0.0395765	9.51829	2.95957e-05	-1.29837	0.0130897
Pno1	10.4145	10.0298	TARGET+SEX	0.382671	1	34.8124	0.000361662	10.41	10.0335	0.376471	0.229333	0.523608	0.0638064	5.9002	0.000361662	-1.29816	0.0290831
Pgm5	6.44385	6.06834	TARGET	0.384567	1	21.2616	0.00127044	6.44385	6.06834	0.37551	0.191286	0.559735	0.0814375	4.61103	0.00127044	-1.2973	0.0465072
Kctd12	11.3508	10.976	TARGET	0.383059	1	20.0617	0.00153457	11.3508	10.976	0.374773	0.185492	0.564055	0.0836729	4.47903	0.00153457	-1.29664	0.0491046
Tbc1d15	9.72199	9.34819	TARGET	0.381061	1	39.2354	0.000147187	9.72199	9.34819	0.373795	0.2388	0.508789	0.0596752	6.26382	0.000147187	-1.29576	0.0207629
Mphosph10	10.2123	9.84065	TARGET	0.376706	1	20.6913	0.00138839	10.2123	9.84065	0.371652	0.186825	0.55648	0.081704	4.54877	0.00138839	-1.29383	0.0473904
Dhx40	9.79486	9.42396	TARGET	0.375198	1	20.6127	0.00140567	9.79486	9.42396	0.370908	0.186099	0.555716	0.0816956	4.54012	0.00140567	-1.29317	0.0476272
Anp32a	13.4762	13.1061	TARGET	0.373615	1	20.8891	0.00134601	13.4762	13.1061	0.370124	0.186931	0.553318	0.0809819	4.57046	0.00134601	-1.29246	0.0468131
Pcna	11.4301	11.0705	TARGET	0.352794	1	37.5372	0.000173525	11.4301	11.0705	0.359663	0.226867	0.49246	0.0587037	6.12676	0.000173525	-1.28313	0.0220609
Pcgf6	9.15582	8.83357	TARGET+BATCH+SEX	0.334602	1	35.6196	0.000559753	9.17479	8.81776	0.357026	0.215571	0.498481	0.0598212	5.96822	0.000559753	-1.28078	0.0334703
Rbbp9	10.1714	9.80428	TARGET+SEX	0.343939	1	38.6569	0.000254542	10.1658	9.80891	0.35691	0.224535	0.489285	0.0574044	6.21747	0.000254542	-1.28068	0.0255569
Gtf2h2	10.2085	9.84353	TARGET+SEX	0.342679	1	31.7319	0.000490957	10.2038	9.84751	0.356256	0.210417	0.502095	0.0632432	5.63311	0.000490957	-1.2801	0.0317769
Fut8	10.9172	10.563	TARGET+SEX	0.323979	1	47.8292	0.000122552	10.9129	10.5665	0.346399	0.230897	0.461901	0.0500876	6.91587	0.000122552	-1.27138	0.0199195
Sumo2	12.1339	11.7787	TARGET+SEX	0.323322	1	23.1942	0.00132806	12.1289	11.7829	0.346047	0.180354	0.511741	0.0718531	4.81604	0.00132806	-1.27107	0.0467031
Bmt2	8.98235	8.63863	TARGET	0.322203	1	27.055	0.000562972	8.98235	8.63863	0.343717	0.194231	0.493202	0.066081	5.20144	0.000562972	-1.26902	0.0334968
Tra2b	10.589	10.2471	TARGET	0.318636	1	48.6372	6.50888e-05	10.589	10.2471	0.341809	0.230937	0.45268	0.0490116	6.97404	6.50888e-05	-1.26734	0.0164501
Vrk1	8.92326	8.58222	TARGET	0.317216	1	36.4034	0.000194358	8.92326	8.58222	0.341046	0.213177	0.468915	0.0565253	6.03352	0.000194358	-1.26667	0.0232085
Nifk	10.7838	10.4483	TARGET	0.307102	1	20.4022	0.00145328	10.7838	10.4483	0.335565	0.167507	0.503624	0.0742913	4.51688	0.00145328	-1.26187	0.0480709
Arpp19	10.9242	10.5917	TARGET	0.301564	1	29.246	0.000428525	10.9242	10.5917	0.332526	0.19343	0.471622	0.0614882	5.40796	0.000428525	-1.25922	0.0302442
Fam118a	10.0636	9.73833	TARGET	0.288569	1	22.0686	0.00112377	10.0636	9.73833	0.325282	0.168645	0.48192	0.0692425	4.69773	0.00112377	-1.25291	0.0447801
Mtpap	8.75126	8.41439	TARGET+SEX	0.285495	1	41.4944	0.000200082	8.74488	8.4197	0.325175	0.208767	0.441583	0.0504804	6.44162	0.000200082	-1.25282	0.0232085
Eya1	8.43566	8.11099	TARGET	0.287473	1	55.0701	4.01353e-05	8.43566	8.11099	0.324664	0.225695	0.423633	0.0437498	7.42092	4.01353e-05	-1.25237	0.014378
Mars1	10.4384	10.7733	TARGET+SEX	0.284374	1	23.9815	0.00119817	10.444	10.7686	-0.324536	-0.477358	-0.171714	0.0662713	-4.89709	0.00119817	1.25226	0.0457052
Clcn6	10.4304	10.7556	TARGET	0.28839	1	26.5685	0.000599532	10.4304	10.7556	-0.325181	-0.467895	-0.182468	0.0630874	-5.15446	0.000599532	1.25282	0.0340472
Sema3g	6.72272	7.04792	TARGET	0.288419	1	23.576	0.000901426	6.72272	7.04792	-0.325198	-0.476706	-0.17369	0.0669751	-4.85551	0.000901426	1.25284	0.0411016
Heph	6.83106	7.15872	TARGET	0.292795	1	28.4036	0.000474995	6.83106	7.15872	-0.327656	-0.466732	-0.188579	0.0614796	-5.3295	0.000474995	1.25497	0.0313127
Fggy	8.22571	8.5675	TARGET+SEX	0.297194	1	24.888	0.00106769	8.23118	8.56295	-0.331771	-0.485128	-0.178414	0.0665033	-4.98879	0.00106769	1.25856	0.0439957
Magee1	11.6786	12.0127	TARGET	0.304443	1	23.8372	0.00086857	11.6786	12.0127	-0.334109	-0.488914	-0.179305	0.0684322	-4.88234	0.00086857	1.2606	0.0401555
Asic1	9.39212	9.73811	TARGET+SEX	0.30345	1	23.7753	0.00123059	9.39798	9.73322	-0.335244	-0.493792	-0.176697	0.0687541	-4.87599	0.00123059	1.26159	0.0460653
Neurl1b	9.75817	10.0946	TARGET	0.308672	1	34.6544	0.000232853	9.75817	10.0946	-0.336422	-0.465701	-0.207143	0.0571485	-5.8868	0.000232853	1.26262	0.0249424
Whamm	8.79746	9.15403	TARGET+SEX	0.310745	1	29.3325	0.00063385	8.80691	9.14616	-0.33925	-0.483697	-0.194804	0.0626392	-5.41595	0.00063385	1.2651	0.0349698
Cfap410	10.1493	10.4887	TARGET	0.314183	1	29.5163	0.000414805	10.1493	10.4887	-0.339412	-0.480737	-0.198087	0.0624735	-5.43289	0.000414805	1.26524	0.0302442
Acot2	8.6329	8.97243	TARGET	0.314413	1	29.1589	0.000433067	8.6329	8.97243	-0.339536	-0.481777	-0.197295	0.0628783	-5.39989	0.000433067	1.26535	0.0302442
Hgs	10.8031	11.159	TARGET+SEX	0.31186	1	26.2203	0.000906551	10.8119	11.1517	-0.339859	-0.492911	-0.186806	0.0663712	-5.12057	0.000906551	1.26563	0.0411623
Ubxn11	8.42073	8.78461	TARGET+SEX	0.316832	1	21.9407	0.00157353	8.43236	8.77492	-0.342557	-0.511199	-0.173914	0.073132	-4.68409	0.00157353	1.268	0.0493356
Sphk2	9.74161	10.0845	TARGET	0.32073	1	21.0871	0.00130518	9.74161	10.0845	-0.34293	-0.511865	-0.173995	0.0746788	-4.59207	0.00130518	1.26833	0.0467031
Ap1b1	11.7148	12.0577	TARGET	0.320758	1	56.3547	3.66582e-05	11.7148	12.0577	-0.342945	-0.446288	-0.239602	0.0456835	-7.50698	3.66582e-05	1.26834	0.0137014
Kat14	9.45637	9.80871	TARGET	0.338582	1	53.4386	4.5152e-05	9.45637	9.80871	-0.352345	-0.461379	-0.243311	0.0481992	-7.31017	4.5152e-05	1.27663	0.0149775
Sdc3	11.663	12.0167	TARGET	0.341161	1	22.0218	0.00113169	11.663	12.0167	-0.353684	-0.524179	-0.183189	0.0753683	-4.69274	0.00113169	1.27782	0.0447801
Fbxo44	11.7839	12.1383	TARGET	0.342445	1	30.3188	0.000377123	11.7839	12.1383	-0.354349	-0.499928	-0.20877	0.0643539	-5.50625	0.000377123	1.27841	0.0300646
Ralb	9.0594	9.41568	TARGET	0.34618	1	27.4371	0.000536156	9.0594	9.41568	-0.356276	-0.510141	-0.202411	0.068017	-5.23804	0.000536156	1.28012	0.0327833
Rtn4rl2	11.3591	11.7169	TARGET	0.349028	1	20.2641	0.00148559	11.3591	11.7169	-0.357739	-0.537512	-0.177966	0.0794697	-4.50157	0.00148559	1.28142	0.0486706
Smim10l2a	9.28894	9.61136	TARGET+BATCH+SEX	0.339994	1	55.1877	0.000145808	9.2685	9.62839	-0.359891	-0.474445	-0.245336	0.0484451	-7.42884	0.000145808	1.28333	0.0207629
Plscr3	8.30029	8.66133	TARGET	0.355495	1	29.2959	0.000425949	8.30029	8.66133	-0.361038	-0.511931	-0.210144	0.0667035	-5.41257	0.000425949	1.28435	0.0302442
Ldha	13.5865	13.9597	TARGET+SEX	0.352055	1	62.1842	4.84273e-05	13.5931	13.9542	-0.361097	-0.466692	-0.255502	0.0457914	-7.8857	4.84273e-05	1.2844	0.0155956
Snd1	11.1315	11.4954	TARGET	0.36128	1	23.258	0.000943492	11.1315	11.4954	-0.363963	-0.534687	-0.193239	0.0754695	-4.82265	0.000943492	1.28696	0.0418753
Pard6a	10.1421	10.5072	TARGET	0.363524	1	22.0538	0.00112627	10.1421	10.5072	-0.365092	-0.540958	-0.189225	0.0777429	-4.69615	0.00112627	1.28796	0.0447801
Rtn4ip1	8.49853	8.86427	TARGET	0.364822	1	28.8498	0.000449652	8.49853	8.86427	-0.365743	-0.519781	-0.211705	0.0680933	-5.3712	0.000449652	1.28855	0.0303624
Dab2ip	10.1095	10.4767	TARGET	0.367823	1	21.8879	0.00115472	10.1095	10.4767	-0.367244	-0.544816	-0.189672	0.0784969	-4.67845	0.00115472	1.28989	0.0449969
Trappc9	10.6362	10.9755	TARGET+BATCH+SEX	0.355953	1	31.4086	0.00081226	10.6204	10.9887	-0.368241	-0.523612	-0.21287	0.0657064	-5.60433	0.00081226	1.29078	0.0392622
Midn	9.5269	9.89799	TARGET	0.375564	1	26.9246	0.000572498	9.5269	9.89799	-0.371089	-0.532869	-0.209308	0.071516	-5.18889	0.000572498	1.29333	0.0337318
Arsa	9.44617	9.83466	TARGET+SEX	0.371997	1	31.4255	0.000506783	9.45561	9.82679	-0.371183	-0.523872	-0.218494	0.0662136	-5.60584	0.000506783	1.29341	0.0320202
Kazn	9.28184	9.65324	TARGET	0.376209	1	26.6467	0.000593463	9.28184	9.65324	-0.371407	-0.534169	-0.208646	0.0719497	-5.16204	0.000593463	1.29361	0.033992
Eml1	9.58964	9.97559	TARGET+SEX	0.377622	1	27.368	0.000791482	9.59617	9.97015	-0.373979	-0.538827	-0.20913	0.0714867	-5.23144	0.000791482	1.29592	0.0389198
Slc5a6	8.4502	8.83732	TARGET+SEX	0.379561	1	50.385	0.000102171	8.45685	8.83178	-0.374937	-0.496743	-0.253131	0.0528212	-7.09824	0.000102171	1.29678	0.0186986
Lrrc24	9.18362	9.55888	TARGET	0.384058	1	22.6837	0.00102573	9.18362	9.55888	-0.375262	-0.5535	-0.197024	0.0787911	-4.76274	0.00102573	1.29707	0.043432
Aldh7a1	10.892	11.2693	TARGET	0.388289	1	27.5335	0.000529641	10.892	11.2693	-0.377323	-0.539992	-0.214654	0.0719089	-5.24723	0.000529641	1.29893	0.0326104
E530001F21Rik	6.63795	7.03408	TARGET+SEX	0.39292	1	25.6947	0.000966214	6.64594	7.02742	-0.381479	-0.555022	-0.207935	0.0752573	-5.06899	0.000966214	1.30268	0.0419814
Mob3a	7.84341	8.2305	TARGET	0.408667	1	19.6283	0.00164624	7.84341	8.2305	-0.387098	-0.58475	-0.189445	0.0873733	-4.43039	0.00164624	1.30776	0.0498783
Entpd6	11.3299	11.7297	TARGET+SEX	0.410247	1	28.7197	0.000678425	11.3354	11.7252	-0.389799	-0.557529	-0.222069	0.0727363	-5.35907	0.000678425	1.31021	0.0363852
Rusc2	10.7953	11.1856	TARGET	0.41552	1	31.2961	0.000336723	10.7953	11.1856	-0.39033	-0.548167	-0.232493	0.0697728	-5.5943	0.000336723	1.31069	0.0280994
Ninj1	9.45387	9.82107	TARGET+BATCH+SEX	0.402108	1	27.1785	0.00123485	9.44068	9.83207	-0.391387	-0.568911	-0.213864	0.0750748	-5.2133	0.00123485	1.31165	0.0460653
Rgs16	7.65147	8.04589	TARGET	0.424282	1	39.0393	0.000149967	7.65147	8.04589	-0.394424	-0.537226	-0.251622	0.0631266	-6.24814	0.000149967	1.31442	0.020836
Arl4c	9.47599	9.88141	TARGET+SEX	0.421581	1	26.1771	0.000911268	9.48159	9.87674	-0.395147	-0.573244	-0.217049	0.077232	-5.11636	0.000911268	1.31508	0.0411965
Slc19a1	7.85039	8.24565	TARGET	0.426078	1	19.7573	0.00161199	7.85039	8.24565	-0.395258	-0.596417	-0.194099	0.0889235	-4.44492	0.00161199	1.31518	0.0497054
Ltbp4	10.0009	10.4145	TARGET+SEX	0.423676	1	22.1578	0.00152717	10.0104	10.4066	-0.396128	-0.590186	-0.202069	0.0841534	-4.70721	0.00152717	1.31597	0.0490322
6430571L13Rik	5.66783	6.0649	TARGET	0.429993	1	25.9104	0.00065373	5.66783	6.0649	-0.397069	-0.573532	-0.220607	0.0780062	-5.09022	0.00065373	1.31683	0.0357353
Rnf144b	7.48008	7.88797	TARGET+SEX	0.427039	1	27.2488	0.000802545	7.48564	7.88333	-0.397696	-0.573383	-0.22201	0.0761865	-5.22004	0.000802545	1.3174	0.0391889
Podxl2	12.0798	12.4842	TARGET+SEX	0.428037	1	96.7575	9.59832e-06	12.0832	12.4813	-0.398161	-0.491503	-0.304819	0.0404778	-9.83654	9.59832e-06	1.31783	0.0108085
Gpr176	8.07623	8.47652	TARGET	0.436984	1	29.4238	0.000419438	8.07623	8.47652	-0.400284	-0.567217	-0.233351	0.0737936	-5.42437	0.000419438	1.31977	0.0302442
Gdpd5	7.84922	8.25014	TARGET	0.438387	1	82.379	7.96796e-06	7.84922	8.25014	-0.400926	-0.500853	-0.301	0.0441729	-9.07629	7.96796e-06	1.32036	0.0108085
Camsap3	9.06549	9.46797	TARGET	0.4418	1	25.6293	0.000678701	9.06549	9.46797	-0.402484	-0.582331	-0.222637	0.0795024	-5.06254	0.000678701	1.32178	0.0363852
Sarm1	9.21212	9.61525	TARGET	0.443201	1	21.4537	0.00123349	9.21212	9.61525	-0.403122	-0.600005	-0.206239	0.0870332	-4.63182	0.00123349	1.32237	0.0460653
Cul7	8.42303	8.8275	TARGET	0.446172	1	32.2325	0.000302876	8.42303	8.8275	-0.40447	-0.565632	-0.243309	0.0712426	-5.67737	0.000302876	1.3236	0.0268374
Lzts1	9.64218	10.0586	TARGET+SEX	0.443886	1	29.7492	0.000605619	9.64813	10.0536	-0.405466	-0.576891	-0.23404	0.0743389	-5.45429	0.000605619	1.32452	0.0342672
Aldh1l1	10.3191	10.7019	TARGET+BATCH+SEX	0.432352	1	111.424	1.49616e-05	10.3066	10.7124	-0.405839	-0.496753	-0.314926	0.0384473	-10.5557	1.49616e-05	1.32486	0.0118809
Notch3	6.60361	7.0304	TARGET+SEX	0.459175	1	23.0081	0.00136131	6.61147	7.02386	-0.412389	-0.610646	-0.214133	0.085974	-4.79668	0.00136131	1.33089	0.0470589
Plxnb1	9.95828	10.3715	TARGET	0.465656	1	26.364	0.000615764	9.95828	10.3715	-0.413208	-0.595255	-0.23116	0.0804753	-5.13459	0.000615764	1.33164	0.0344303
2210408F21Rik	8.21891	8.63217	TARGET	0.465792	1	20.682	0.00139042	8.21891	8.63217	-0.413268	-0.618837	-0.207699	0.0908732	-4.54774	0.00139042	1.3317	0.0473904
Kcnh2	8.56495	8.9831	TARGET	0.476868	1	19.7179	0.00162237	8.56495	8.9831	-0.418153	-0.631176	-0.205129	0.0941683	-4.44048	0.00162237	1.33622	0.0498275
Gmip	7.50086	7.93753	TARGET+SEX	0.472114	1	24.4287	0.00113145	7.51095	7.92911	-0.418159	-0.613257	-0.223062	0.0846042	-4.94254	0.00113145	1.33622	0.0447801
Mark4	10.8968	11.3151	TARGET	0.477217	1	42.6996	0.000107077	10.8968	11.3151	-0.418305	-0.563117	-0.273493	0.064015	-6.53449	0.000107077	1.33636	0.0187647
Glb1	9.18283	9.58688	TARGET+BATCH+SEX	0.461703	1	70.2801	6.75226e-05	9.17446	9.59385	-0.419389	-0.537683	-0.301095	0.0500266	-8.38333	6.75226e-05	1.33736	0.0167704
Etv6	7.24641	7.66748	TARGET	0.483528	1	26.3247	0.000618943	7.24641	7.66748	-0.421062	-0.606709	-0.235416	0.0820663	-5.13076	0.000618943	1.33891	0.0344303
Notch4	6.67795	7.11531	TARGET+SEX	0.487335	1	22.6757	0.00142332	6.68477	7.10962	-0.424846	-0.630583	-0.21911	0.0892177	-4.7619	0.00142332	1.34243	0.0479322
Zscan2	8.08354	8.47432	TARGET+BATCH+SEX	0.474752	1	25.4359	0.0014908	8.06473	8.49	-0.425274	-0.624666	-0.225882	0.0843229	-5.0434	0.0014908	1.34283	0.0487157
Ckmt1	13.239	13.6711	TARGET+SEX	0.490126	1	83.0549	1.68993e-05	13.2423	13.6683	-0.426061	-0.533869	-0.318253	0.0467508	-9.11344	1.68993e-05	1.34356	0.0118809
Etv5	10.0547	10.4815	TARGET	0.496758	1	25.4643	0.000693902	10.0547	10.4815	-0.426784	-0.618106	-0.235462	0.084575	-5.04621	0.000693902	1.34423	0.0366814
Arhgef40	7.92861	8.35542	TARGET	0.496832	1	42.0431	0.000113537	7.92861	8.35542	-0.426816	-0.575723	-0.277908	0.0658253	-6.48406	0.000113537	1.34426	0.0187647
Abcg4	10.0932	10.5217	TARGET	0.500845	1	21.4383	0.00123641	10.0932	10.5217	-0.428536	-0.637907	-0.219166	0.0925534	-4.63015	0.00123641	1.34587	0.0460653
Atp8b2	9.84518	10.2763	TARGET	0.506846	1	40.0416	0.000136404	9.84518	10.2763	-0.431096	-0.58521	-0.276982	0.0681268	-6.32784	0.000136404	1.34826	0.0205668
Tmem51	7.23324	7.66485	TARGET	0.508061	1	24.056	0.000842184	7.23324	7.66485	-0.431612	-0.630682	-0.232543	0.0879999	-4.90469	0.000842184	1.34874	0.039767
Lrsam1	9.14868	9.58049	TARGET	0.508543	1	25.1254	0.000726449	9.14868	9.58049	-0.431817	-0.626696	-0.236938	0.0861475	-5.01253	0.000726449	1.34893	0.0375785
Bcr	10.6418	11.0758	TARGET	0.513632	1	20.6188	0.00140432	10.6418	11.0758	-0.433972	-0.650171	-0.217773	0.0955719	-4.54079	0.00140432	1.35095	0.0476272
Ccdc184	8.75775	9.19422	TARGET	0.519549	1	33.9731	0.00025034	8.75775	9.19422	-0.436465	-0.605861	-0.267068	0.0748827	-5.82865	0.00025034	1.35328	0.0253671
Clip2	11.2656	11.7162	TARGET+SEX	0.519249	1	24.9198	0.00106344	11.2722	11.7107	-0.438537	-0.641115	-0.235958	0.0878483	-4.99197	0.00106344	1.35523	0.0439572
Atg16l2	7.91398	8.35347	TARGET	0.526769	1	31.6266	0.000324275	7.91398	8.35347	-0.439487	-0.616271	-0.262703	0.0781483	-5.62375	0.000324275	1.35612	0.027581
Trpv2	8.59034	9.03052	TARGET	0.528438	1	38.6697	0.000155381	8.59034	9.03052	-0.440183	-0.600312	-0.280053	0.070786	-6.21849	0.000155381	1.35678	0.0213645
Map6	10.8141	11.2557	TARGET	0.531819	1	34.1638	0.000245288	10.8141	11.2557	-0.441588	-0.612494	-0.270682	0.0755499	-5.84498	0.000245288	1.3581	0.0253276
Ift172	9.67504	10.1198	TARGET	0.539532	1	26.3103	0.000620114	9.67504	10.1198	-0.444779	-0.640936	-0.248622	0.0867125	-5.12936	0.000620114	1.36111	0.0344303
Vav2	7.55388	7.99933	TARGET	0.541163	1	67.4758	1.79085e-05	7.55388	7.99933	-0.445451	-0.568124	-0.322778	0.0542283	-8.21437	1.79085e-05	1.36174	0.0118809
Clstn3	12.5052	12.9515	TARGET	0.543074	1	19.946	0.00156344	12.5052	12.9515	-0.446236	-0.672263	-0.22021	0.0999164	-4.4661	0.00156344	1.36248	0.0492482
Rtl5	7.53755	7.98392	TARGET	0.543386	1	29.5556	0.000412857	7.53755	7.98392	-0.446365	-0.632099	-0.26063	0.0821051	-5.43651	0.000412857	1.3626	0.0302442
Adgrg1	10.3255	10.7451	TARGET+BATCH+SEX	0.530576	1	27.8583	0.00115044	10.3092	10.7587	-0.449582	-0.650999	-0.248166	0.085179	-5.27809	0.00115044	1.36564	0.0449059
Clcn2	10.0863	10.5379	TARGET	0.556362	1	29.9446	0.000394148	10.0863	10.5379	-0.451663	-0.638377	-0.264949	0.0825382	-5.47217	0.000394148	1.36762	0.0300646
Ache	10.5526	11.0057	TARGET	0.559946	1	25.5724	0.000683896	10.5526	11.0057	-0.453115	-0.655812	-0.250419	0.0896031	-5.05691	0.000683896	1.36899	0.0365162
Ap2b1	12.5065	12.9617	TARGET	0.565124	1	32.7133	0.000287116	12.5065	12.9617	-0.455206	-0.635245	-0.275166	0.0795876	-5.71956	0.000287116	1.37098	0.0263889
Ccdc87	5.42293	5.87922	TARGET	0.567816	1	20.2509	0.00148872	5.42293	5.87922	-0.456289	-0.68566	-0.226917	0.101395	-4.5001	0.00148872	1.37201	0.0487131
Grip1	8.41999	8.87716	TARGET	0.570017	1	20.3232	0.00147167	8.41999	8.87716	-0.457172	-0.686579	-0.227765	0.101411	-4.50812	0.00147167	1.37285	0.0483694
Fdft1	10.6401	11.1198	TARGET+SEX	0.56813	1	21.9894	0.00156298	10.6515	11.1102	-0.458714	-0.684291	-0.233136	0.0978218	-4.68928	0.00156298	1.37432	0.0492482
Fam20c	9.4487	9.90766	TARGET	0.574487	1	31.1601	0.000342017	9.4487	9.90766	-0.458961	-0.644955	-0.272967	0.0822197	-5.58213	0.000342017	1.37455	0.0281867
Htr3a	8.52522	8.98688	TARGET	0.581256	1	19.6621	0.00163718	8.52522	8.98688	-0.461657	-0.697177	-0.226137	0.104113	-4.4342	0.00163718	1.37712	0.0498565
Prkar1b	13.8042	14.2827	TARGET+SEX	0.579235	1	54.0849	7.96133e-05	13.8126	14.2757	-0.463175	-0.608409	-0.317942	0.0629807	-7.35425	7.96133e-05	1.37857	0.0169506
Lrp5	7.47169	7.93694	TARGET	0.590329	1	42.2923	0.000111031	7.47169	7.93694	-0.465246	-0.627082	-0.30341	0.0715406	-6.50325	0.000111031	1.38055	0.0187647
Fbxl2	9.33354	9.80012	TARGET	0.593714	1	20.7028	0.00138587	9.33354	9.80012	-0.466578	-0.698548	-0.234608	0.102544	-4.55003	0.00138587	1.38183	0.0473904
Stum	12.7374	13.2043	TARGET	0.594548	1	23.1362	0.00096024	12.7374	13.2043	-0.466906	-0.686492	-0.247319	0.0970696	-4.81001	0.00096024	1.38214	0.0419814
Cdc25b	8.27134	8.76074	TARGET+SEX	0.597371	1	32.811	0.000439924	8.28172	8.75209	-0.47037	-0.659731	-0.281009	0.0821165	-5.72809	0.000439924	1.38547	0.0302442
Apol8	6.64144	7.07311	TARGET+BATCH+SEX	0.587269	1	87.3887	3.33033e-05	6.6189	7.09189	-0.472992	-0.592635	-0.353349	0.0505971	-9.34819	3.33033e-05	1.38799	0.0135833
Plekha6	9.27522	9.74885	TARGET	0.611784	1	22.0025	0.00113497	9.27522	9.74885	-0.473625	-0.702038	-0.245212	0.100971	-4.69069	0.00113497	1.38859	0.0447801
Ocel1	7.23417	7.7117	TARGET	0.621897	1	38.0851	0.000164441	7.23417	7.7117	-0.477524	-0.652565	-0.302482	0.077378	-6.17131	0.000164441	1.39235	0.0219123
Phf1	9.94457	10.4464	TARGET+SEX	0.620037	1	22.0305	0.00155415	9.95693	10.4361	-0.479211	-0.714648	-0.243774	0.102097	-4.69366	0.00155415	1.39398	0.0492482
Prmt2	11.328	11.8315	TARGET+SEX	0.631457	1	33.9185	0.00039426	11.3388	11.8224	-0.483604	-0.675088	-0.292121	0.083037	-5.82396	0.00039426	1.39823	0.0300646
Eml2	12.1413	12.6347	TARGET+SEX	0.632459	1	60.9308	5.20948e-05	12.1464	12.6304	-0.483988	-0.626968	-0.341007	0.0620035	-7.80582	5.20948e-05	1.3986	0.0157096
Caskin2	8.38877	8.87558	TARGET	0.646299	1	44.1713	9.41528e-05	8.38877	8.87558	-0.486802	-0.652496	-0.321109	0.0732458	-6.64615	9.41528e-05	1.40134	0.0185077
Polr1b	7.7597	8.2477	TARGET	0.649471	1	24.8644	0.000752803	7.7597	8.2477	-0.487995	-0.709381	-0.26661	0.0978649	-4.98642	0.000752803	1.40249	0.0381972
Lpar2	4.05056	4.53948	TARGET	0.651935	1	27.5827	0.000526353	4.05056	4.53948	-0.48892	-0.699513	-0.278328	0.0930936	-5.25192	0.000526353	1.40339	0.0324833
Fuca1	9.75564	10.2551	TARGET+SEX	0.649641	1	54.7258	7.63642e-05	9.76052	10.251	-0.490518	-0.643422	-0.337614	0.066307	-7.39769	7.63642e-05	1.40495	0.0169506
Col27a1	5.69577	6.20734	TARGET+SEX	0.664808	1	30.6143	0.000551868	5.70415	6.20036	-0.496211	-0.703017	-0.289404	0.0896818	-5.53302	0.000551868	1.4105	0.03336
Frs3	8.84165	9.34141	TARGET	0.681156	1	20.1417	0.00151497	8.84165	9.34141	-0.499757	-0.75166	-0.247854	0.111355	-4.48795	0.00151497	1.41398	0.0489056
Rbm19	7.73378	8.23397	TARGET	0.682328	1	36.4869	0.000192722	7.73378	8.23397	-0.500187	-0.687508	-0.312866	0.0828064	-6.04044	0.000192722	1.4144	0.0232085
Smurf1	8.97678	9.47883	TARGET	0.68743	1	32.6957	0.000287675	8.97678	9.47883	-0.502054	-0.700676	-0.303432	0.087802	-5.71802	0.000287675	1.41623	0.0263889
Rab11fip5	10.1052	10.6088	TARGET	0.691734	1	33.7238	0.000257139	10.1052	10.6088	-0.503623	-0.699805	-0.30744	0.0867235	-5.80722	0.000257139	1.41777	0.0255569
Kcnd1	7.34159	7.85346	TARGET	0.714584	1	32.6186	0.000290141	7.34159	7.85346	-0.511873	-0.714619	-0.309127	0.0896252	-5.71127	0.000290141	1.4259	0.0263889
Lzts2	9.53693	10.0488	TARGET	0.714623	1	21.866	0.00115855	9.53693	10.0488	-0.511887	-0.759522	-0.264252	0.109469	-4.67611	0.00115855	1.42591	0.045014
Nudt17	8.39955	8.91384	TARGET	0.72135	1	28.014	0.000498568	8.39955	8.91384	-0.514291	-0.734099	-0.294482	0.0971676	-5.29282	0.000498568	1.42829	0.0318807
Tuft1	6.13502	6.67394	TARGET+SEX	0.71703	1	27.4897	0.000780381	6.14789	6.66322	-0.515332	-0.741985	-0.288679	0.0982883	-5.24306	0.000780381	1.42932	0.0387808
Pbx4	8.73741	9.25666	TARGET	0.73531	1	20.3795	0.00145854	8.73741	9.25666	-0.519243	-0.779437	-0.259049	0.11502	-4.51436	0.00145854	1.4332	0.0480812
Paqr6	8.2831	8.80576	TARGET	0.745011	1	32.7139	0.000287097	8.2831	8.80576	-0.522658	-0.729373	-0.315942	0.0913799	-5.71961	0.000287097	1.4366	0.0263889
Adra1b	5.56522	6.08939	TARGET	0.74934	1	33.4172	0.000265812	5.56522	6.08939	-0.524174	-0.729296	-0.319051	0.0906756	-5.78076	0.000265812	1.43811	0.0261254
Grip2	6.86795	7.39241	TARGET	0.750169	1	24.8904	0.000750127	6.86795	7.39241	-0.524463	-0.762269	-0.286658	0.105123	-4.98902	0.000750127	1.4384	0.0381972
Ociad2	11.135	11.6679	TARGET	0.774299	1	22.6433	0.00103183	11.135	11.6679	-0.532832	-0.786136	-0.279527	0.111975	-4.7585	0.00103183	1.44677	0.0435322
Gfod2	8.50848	9.06114	TARGET+SEX	0.780277	1	46.6111	0.000134053	8.51671	9.05429	-0.537579	-0.719155	-0.356004	0.0787404	-6.82723	0.000134053	1.45153	0.0205668
Arx	8.11277	8.67462	TARGET+SEX	0.790188	1	24.7279	0.00108938	8.12415	8.66513	-0.540983	-0.791853	-0.290112	0.10879	-4.97272	0.00108938	1.45496	0.044271
Nadsyn1	6.80126	7.34407	TARGET	0.803553	1	24.1287	0.000833625	6.80126	7.34407	-0.542804	-0.79278	-0.292828	0.110503	-4.9121	0.000833625	1.4568	0.039767
Mmab	9.19002	9.73372	TARGET	0.806206	1	34.0214	0.00024905	9.19002	9.73372	-0.543699	-0.754565	-0.332834	0.0932143	-5.83279	0.00024905	1.45771	0.0253671
Fam189a1	10.1833	10.7323	TARGET	0.821973	1	51.0452	5.39801e-05	10.1833	10.7323	-0.54899	-0.722814	-0.375166	0.0768399	-7.14459	5.39801e-05	1.46306	0.0157628
Rpp25	8.60443	9.15754	TARGET	0.834354	1	21.9689	0.00114072	8.60443	9.15754	-0.553109	-0.820059	-0.28616	0.118007	-4.6871	0.00114072	1.46724	0.0447801
Fam222a	5.88229	6.43717	TARGET	0.839704	1	22.4129	0.00106755	5.88229	6.43717	-0.55488	-0.820018	-0.289741	0.117206	-4.73422	0.00106755	1.46905	0.0439957
Plcl2	9.78039	10.3354	TARGET	0.839969	1	31.7932	0.000318209	9.78039	10.3354	-0.554967	-0.777617	-0.332317	0.0984238	-5.63855	0.000318209	1.46914	0.02752
Snx8	7.94041	8.49579	TARGET	0.841226	1	29.708	0.000405402	7.94041	8.49579	-0.555382	-0.785886	-0.324878	0.101896	-5.4505	0.000405402	1.46956	0.0302442
Lamc3	6.27759	6.8351	TARGET	0.847682	1	19.847	0.0015887	6.27759	6.8351	-0.557509	-0.840601	-0.274417	0.125143	-4.45499	0.0015887	1.47173	0.0493765
Sytl2	8.59421	9.1521	TARGET	0.848833	1	61.9855	2.51457e-05	8.59421	9.1521	-0.557888	-0.718185	-0.397591	0.0708601	-7.87308	2.51457e-05	1.47211	0.0128792
Ptpn5	11.1951	11.7532	TARGET	0.849461	1	26.8346	0.000579185	11.1951	11.7532	-0.558094	-0.801809	-0.314379	0.107736	-5.18021	0.000579185	1.47232	0.033908
Srgap1	6.94974	7.50862	TARGET	0.851881	1	25.0063	0.000738328	6.94974	7.50862	-0.558888	-0.811715	-0.306062	0.111763	-5.00063	0.000738328	1.47313	0.0380447
Zfp575	7.21914	7.77803	TARGET	0.851898	1	24.7325	0.000766559	7.21914	7.77803	-0.558894	-0.813119	-0.304669	0.112382	-4.97318	0.000766559	1.47314	0.0384738
Elmo1	9.20868	9.7413	TARGET+BATCH+SEX	0.834837	1	42.5855	0.000326148	9.19159	9.75554	-0.563944	-0.768291	-0.359598	0.0864182	-6.52576	0.000326148	1.47831	0.0276517
Spsb4	6.44613	7.01233	TARGET	0.874322	1	36.0078	0.000202338	6.44613	7.01233	-0.566202	-0.779652	-0.352752	0.0943568	-6.00065	0.000202338	1.48062	0.0233454
Tmem158	9.84172	10.4085	TARGET	0.875979	1	30.0717	0.000388265	9.84172	10.4085	-0.566738	-0.800529	-0.332948	0.103348	-5.48376	0.000388265	1.48117	0.0300646
Ttc9	8.77928	9.34636	TARGET	0.877024	1	21.2867	0.00126554	8.77928	9.34636	-0.567076	-0.845118	-0.289034	0.12291	-4.61375	0.00126554	1.48152	0.0464504
Hs6st3	8.94682	9.51573	TARGET	0.882683	1	42.1266	0.00011269	8.94682	9.51573	-0.568903	-0.767185	-0.370621	0.0876516	-6.4905	0.00011269	1.4834	0.0187647
Lypd6b	7.09005	7.68022	TARGET+SEX	0.874378	1	43.9251	0.000164589	7.10156	7.67063	-0.569073	-0.767076	-0.37107	0.085864	-6.6276	0.000164589	1.48357	0.0219123
Dennd3	6.29541	6.86452	TARGET	0.883326	1	47.5482	7.10238e-05	6.29541	6.86452	-0.56911	-0.755813	-0.382407	0.0825333	-6.89552	7.10238e-05	1.48361	0.0169506
Fam43b	9.27433	9.8617	TARGET+SEX	0.877132	1	54.7008	7.64875e-05	9.28382	9.85379	-0.569968	-0.747679	-0.392257	0.0770644	-7.396	7.64875e-05	1.48449	0.0169506
Plk3	7.17433	7.74897	TARGET	0.900586	1	20.9064	0.00134237	7.17433	7.74897	-0.574643	-0.858946	-0.290341	0.125678	-4.57236	0.00134237	1.48931	0.0467507
Gtf2ird1	8.02156	8.62074	TARGET+SEX	0.896844	1	62.0591	4.87785e-05	8.03402	8.61036	-0.576337	-0.745045	-0.40763	0.07316	-7.87776	4.87785e-05	1.49106	0.0155956
Ptprn2	12.1742	12.7516	TARGET	0.909246	1	37.4814	0.000174486	12.1742	12.7516	-0.5774	-0.790749	-0.36405	0.0943124	-6.1222	0.000174486	1.49216	0.0220609
Jade2	9.2781	9.85645	TARGET	0.912228	1	37.5925	0.000172581	9.2781	9.85645	-0.578345	-0.791728	-0.364963	0.0943271	-6.13127	0.000172581	1.49314	0.0220609
Wnt7a	8.5344	9.13347	TARGET+SEX	0.904192	1	49.266	0.000110527	8.54551	9.12421	-0.578693	-0.768816	-0.38857	0.0824469	-7.01898	0.000110527	1.4935	0.0187647
Septin9	11.0416	11.6206	TARGET	0.914115	1	29.4986	0.000415688	11.0416	11.6206	-0.578943	-0.820077	-0.33781	0.106595	-5.43126	0.000415688	1.49375	0.0302442
Slc1a6	8.02207	8.58365	TARGET+BATCH+SEX	0.888681	1	96.9938	2.36565e-05	8.01101	8.59286	-0.581846	-0.721547	-0.442146	0.0590794	-9.84854	2.36565e-05	1.49676	0.0128792
Nectin2	7.28596	7.87073	TARGET	0.932597	1	20.8686	0.00135032	7.28596	7.87073	-0.584767	-0.87434	-0.295194	0.128008	-4.56822	0.00135032	1.4998	0.0468412
Sh3bp4	8.56994	9.13425	TARGET+BATCH+SEX	0.916084	1	143.072	6.49773e-06	8.55552	9.14627	-0.590749	-0.707534	-0.473964	0.0493885	-11.9613	6.49773e-06	1.50603	0.0108085
Il17ra	6.95476	7.54575	TARGET	0.952528	1	36.4068	0.00019429	6.95476	7.54575	-0.590982	-0.81255	-0.369415	0.0979452	-6.0338	0.00019429	1.50627	0.0232085
Relb	7.52975	8.12294	TARGET	0.959671	1	21.5108	0.00122277	7.52975	8.12294	-0.593194	-0.882523	-0.303865	0.127899	-4.63797	0.00122277	1.50858	0.0460438
Sfxn3	10.7732	11.3851	TARGET+SEX	0.955557	1	24.0464	0.00118819	10.7825	11.3774	-0.594903	-0.874661	-0.315146	0.121317	-4.90371	0.00118819	1.51037	0.0455649
Jag2	8.99852	9.61467	TARGET+SEX	0.969217	1	36.0419	0.000322137	9.0078	9.60694	-0.59914	-0.829277	-0.369004	0.0997986	-6.00349	0.000322137	1.51481	0.0275759
Sh2b2	6.77955	7.37955	TARGET	0.981846	1	22.4627	0.0010597	6.77955	7.37955	-0.600008	-0.886393	-0.313624	0.126598	-4.73948	0.0010597	1.51573	0.0439572
Pck2	9.36358	9.96436	TARGET	0.984385	1	21.2569	0.00127137	9.36358	9.96436	-0.600784	-0.89556	-0.306008	0.130307	-4.61052	0.00127137	1.51654	0.0465072
Dlx1as	8.92927	9.55202	TARGET+SEX	0.98479	1	43.1791	0.000174579	8.93953	9.54346	-0.603935	-0.815875	-0.391994	0.091908	-6.57108	0.000174579	1.51986	0.0220609
Adcy5	10.3272	10.9322	TARGET	0.998105	1	26.7895	0.000582571	10.3272	10.9322	-0.604956	-0.869358	-0.340554	0.11688	-5.17586	0.000582571	1.52093	0.033908
Ankrd24	8.94414	9.55371	TARGET	1.01338	1	26.3391	0.000617779	8.94414	9.55371	-0.609568	-0.878255	-0.340882	0.118774	-5.13216	0.000617779	1.5258	0.0344303
Ptprm	7.67303	8.28418	TARGET	1.01867	1	32.5761	0.000291511	7.67303	8.28418	-0.611155	-0.853384	-0.368927	0.107079	-5.70755	0.000291511	1.52748	0.0264021
Nfkbid	6.13971	6.75127	TARGET	1.02002	1	26.3361	0.000618018	6.13971	6.75127	-0.611561	-0.881141	-0.341982	0.119169	-5.13187	0.000618018	1.52791	0.0344303
4930553P18Rik	5.14604	5.75869	TARGET	1.02367	1	86.764	6.4398e-06	5.14604	5.75869	-0.612656	-0.761444	-0.463867	0.0657729	-9.31472	6.4398e-06	1.52907	0.0108085
Vgf	11.4762	12.0896	TARGET	1.02604	1	32.7982	0.000284441	11.4762	12.0896	-0.613365	-0.855644	-0.371085	0.107101	-5.72697	0.000284441	1.52982	0.0263889
Adcy3	9.82378	10.439	TARGET	1.03232	1	24.0916	0.00083798	9.82378	10.439	-0.615236	-0.898788	-0.331685	0.125346	-4.90832	0.00083798	1.53181	0.039767
Nuak1	9.72572	10.368	TARGET+SEX	1.0371	1	62.7191	4.69607e-05	9.73802	10.3578	-0.619768	-0.800231	-0.439305	0.0782581	-7.91954	4.69607e-05	1.53663	0.0153851
1700037H04Rik	10.518	11.1406	TARGET	1.05742	1	43.598	9.89472e-05	10.518	11.1406	-0.622671	-0.835999	-0.409343	0.094303	-6.60288	9.89472e-05	1.53972	0.0185227
Mast1	10.2775	10.9074	TARGET	1.08211	1	31.5139	0.000328456	10.2775	10.9074	-0.629901	-0.883732	-0.37607	0.112207	-5.61372	0.000328456	1.54746	0.0276706
Pcdhgc4	8.52963	9.16129	TARGET	1.08816	1	28.3148	0.000480245	8.52963	9.16129	-0.631658	-0.900191	-0.363125	0.118707	-5.32117	0.000480245	1.54934	0.0313127
Kctd8	6.27587	6.93066	TARGET+SEX	1.07944	1	33.9726	0.000392188	6.28815	6.92044	-0.632292	-0.88245	-0.382135	0.108481	-5.8286	0.000392188	1.55003	0.0300646
Rxra	9.03645	9.68598	TARGET+SEX	1.08164	1	26.5423	0.000872264	9.0455	9.67844	-0.632936	-0.916238	-0.349633	0.122854	-5.15192	0.000872264	1.55072	0.0402561
Dlx2	6.0581	6.64242	TARGET+BATCH+SEX	1.05499	1	169.569	3.6676e-06	6.03103	6.66498	-0.633955	-0.749074	-0.518836	0.0486839	-13.0219	3.6676e-06	1.55181	0.0108085
Peli3	8.91581	9.56672	TARGET+SEX	1.0932	1	70.3817	3.09677e-05	8.92377	9.56008	-0.636308	-0.811211	-0.461405	0.0758469	-8.38938	3.09677e-05	1.55435	0.0132547
Ccdc151	7.34558	7.98493	TARGET	1.11484	1	60.3519	2.79614e-05	7.34558	7.98493	-0.639354	-0.825527	-0.45318	0.0822992	-7.76865	2.79614e-05	1.55763	0.0130664
Rprml	11.8015	12.4588	TARGET+SEX	1.10439	1	45.7086	0.000143455	11.8112	12.4507	-0.639556	-0.857699	-0.421414	0.0945975	-6.76081	0.000143455	1.55785	0.0207629
Ankrd34b	7.51119	8.15538	TARGET	1.13176	1	25.6325	0.000678413	7.51119	8.15538	-0.644188	-0.932021	-0.356355	0.127238	-5.06285	0.000678413	1.56286	0.0363852
Gjd3	4.75012	5.4145	TARGET+SEX	1.12661	1	37.1884	0.000290035	4.76017	5.40613	-0.64596	-0.890225	-0.401695	0.105926	-6.09823	0.000290035	1.56478	0.0263889
Plcd3	7.33881	7.98689	TARGET	1.14547	1	23.6927	0.00088656	7.33881	7.98689	-0.648077	-0.949269	-0.346886	0.133143	-4.86752	0.00088656	1.56708	0.0407741
Gm14204	6.74069	7.40609	TARGET+SEX	1.1508	1	47.0477	0.000129782	6.74753	7.40039	-0.652858	-0.872345	-0.43337	0.0951809	-6.85913	0.000129782	1.57228	0.020259
Arhgap26	9.09964	9.75263	TARGET	1.1629	1	27.6065	0.000524769	9.09964	9.75263	-0.652991	-0.934132	-0.37185	0.12428	-5.25419	0.000524769	1.57242	0.0324611
Gaa	12.4617	13.1165	TARGET	1.16947	1	36.3162	0.000196084	12.4617	13.1165	-0.654833	-0.900645	-0.409021	0.108663	-6.02629	0.000196084	1.57443	0.0232085
Lhx6	8.09156	8.74702	TARGET	1.17174	1	32.6114	0.00029037	8.09156	8.74702	-0.655467	-0.915117	-0.395817	0.11478	-5.71064	0.00029037	1.57513	0.0263889
Dctd	7.0915	7.74777	TARGET	1.17463	1	24.0044	0.000848318	7.0915	7.74777	-0.656274	-0.959289	-0.35326	0.133949	-4.89943	0.000848318	1.57601	0.03979
Tmem130	11.7984	12.4829	TARGET+SEX	1.16743	1	22.5304	0.00145155	11.8131	12.4707	-0.657557	-0.977011	-0.338102	0.138532	-4.74661	0.00145155	1.57741	0.0480709
Grin2d	7.72872	8.38869	TARGET	1.1879	1	19.71	0.00162444	7.72872	8.38869	-0.659973	-0.996257	-0.32369	0.148656	-4.4396	0.00162444	1.58005	0.0498275
Trpc3	5.84984	6.53515	TARGET+SEX	1.19129	1	24.4418	0.00112956	5.86133	6.52557	-0.664244	-0.974072	-0.354416	0.134357	-4.94387	0.00112956	1.58474	0.0447801
Gab2	7.59473	8.28515	TARGET	1.30004	1	19.9957	0.00155097	7.59473	8.28515	-0.690421	-1.0397	-0.341145	0.1544	-4.47165	0.00155097	1.61375	0.0492323
Nell1	9.69514	10.3886	TARGET	1.31164	1	29.201	0.000430863	9.69514	10.3886	-0.693496	-0.98381	-0.403182	0.128335	-5.4038	0.000430863	1.6172	0.0302442
Rims4	9.54219	10.2384	TARGET	1.32178	1	36.3343	0.000195724	9.54219	10.2384	-0.69617	-0.957435	-0.434906	0.115493	-6.02779	0.000195724	1.6202	0.0232085
1700003E16Rik	9.13234	9.84201	TARGET+SEX	1.31229	1	147.532	1.95466e-06	9.13916	9.83632	-0.697161	-0.829518	-0.564803	0.057397	-12.1463	1.95466e-06	1.62131	0.0103742
Tmem200a	7.65349	8.35194	TARGET	1.33045	1	39.0864	0.000149294	7.65349	8.35194	-0.69845	-0.951173	-0.445727	0.111718	-6.25191	0.000149294	1.62276	0.020836
Itga3	7.50324	8.2053	TARGET	1.34423	1	33.7428	0.000256612	7.50324	8.2053	-0.702057	-0.975461	-0.428653	0.12086	-5.80886	0.000256612	1.62682	0.0255569
Mrap2	6.61154	7.31484	TARGET	1.34897	1	44.7052	8.99405e-05	6.61154	7.31484	-0.703295	-0.941242	-0.465347	0.105186	-6.6862	8.99405e-05	1.62822	0.0180814
Pex5l	10.9986	11.7042	TARGET	1.358	1	23.6373	0.000893582	10.9986	11.7042	-0.705645	-1.03397	-0.377315	0.14514	-4.86182	0.000893582	1.63087	0.0410259
1700030J22Rik	6.92742	7.63641	TARGET	1.37094	1	20.1977	0.00150145	6.92742	7.63641	-0.708998	-1.06587	-0.352122	0.157759	-4.49419	0.00150145	1.63467	0.0488884
Vstm2l	10.9731	11.7148	TARGET+SEX	1.39809	1	64.2771	4.29943e-05	10.9852	11.7048	-0.719591	-0.926566	-0.512616	0.0897548	-8.0173	4.29943e-05	1.64672	0.0146098
Drc3	7.49375	8.23349	TARGET+SEX	1.40126	1	23.2578	0.00131694	7.5043	8.2247	-0.720406	-1.06488	-0.375934	0.14938	-4.82263	0.00131694	1.64765	0.0467031
Gng4	8.60825	9.34364	TARGET	1.4749	1	23.1751	0.000954847	8.60825	9.34364	-0.735388	-1.08095	-0.389824	0.152759	-4.81405	0.000954847	1.66484	0.0419814
Sowahb	5.13204	5.90675	TARGET+SEX	1.46498	1	28.1421	0.000724087	5.15282	5.88943	-0.736604	-1.0568	-0.416408	0.138853	-5.30491	0.000724087	1.66625	0.0375785
Osbpl10	8.45769	9.21549	TARGET+SEX	1.48855	1	83.5254	1.65512e-05	8.46603	9.20854	-0.742507	-0.929855	-0.555158	0.0812439	-9.13922	1.65512e-05	1.67308	0.0118809
Adcy8	7.59852	8.34566	TARGET	1.5224	1	25.9156	0.000653282	7.59852	8.34566	-0.747136	-1.07914	-0.415133	0.146764	-5.09073	0.000653282	1.67846	0.0357353
Astn2	7.96994	8.71739	TARGET	1.52368	1	21.7374	0.00118131	7.96994	8.71739	-0.747452	-1.11011	-0.38479	0.160317	-4.66234	0.00118131	1.67883	0.0455649
Crim1	9.92081	10.6688	TARGET	1.52572	1	27.4128	0.00053781	9.92081	10.6688	-0.74795	-1.07111	-0.42479	0.142855	-5.23573	0.00053781	1.6794	0.0328089
Igfbp6	7.87897	8.66213	TARGET+SEX	1.55669	1	23.1505	0.00133578	7.89198	8.65129	-0.75931	-1.12323	-0.395396	0.157812	-4.81149	0.00133578	1.69268	0.0467031
Trpm2	8.03717	8.8057	TARGET	1.61084	1	28.6739	0.000459439	8.03717	8.8057	-0.768531	-1.0932	-0.443862	0.143522	-5.35481	0.000459439	1.70353	0.0305452
Ank1	8.28136	9.05017	TARGET	1.61199	1	25.9015	0.000654499	8.28136	9.05017	-0.768805	-1.11053	-0.427081	0.151061	-5.08936	0.000654499	1.70386	0.0357353
Mchr1	8.80948	9.58649	TARGET	1.64656	1	38.5539	0.000157126	8.80948	9.58649	-0.777006	-1.06009	-0.493923	0.125138	-6.20918	0.000157126	1.71357	0.0214756
Nr4a2	9.24914	10.027	TARGET	1.64998	1	25.217	0.000717474	9.24914	10.027	-0.777813	-1.1282	-0.427423	0.154892	-5.02165	0.000717474	1.71453	0.0374795
Kcnk3	7.11757	7.90063	TARGET	1.67233	1	49.4595	6.10058e-05	7.11757	7.90063	-0.783063	-1.03494	-0.531183	0.111345	-7.03274	6.10058e-05	1.72078	0.0163435
Rab3b	9.34589	10.1395	TARGET	1.71761	1	62.1001	2.49614e-05	9.34589	10.1395	-0.793594	-1.02141	-0.565783	0.100705	-7.88036	2.49614e-05	1.73339	0.0128792
Chd5	10.5248	11.3235	TARGET	1.73974	1	27.9764	0.000500912	10.5248	11.3235	-0.79869	-1.14028	-0.4571	0.151002	-5.28928	0.000500912	1.73952	0.0319445
Palld	6.09091	6.89077	TARGET	1.7448	1	36.6967	0.000188689	6.09091	6.89077	-0.799851	-1.09854	-0.501162	0.132037	-6.05778	0.000188689	1.74092	0.0230566
Sel1l3	9.0925	9.89331	TARGET	1.74898	1	40.5849	0.00012968	9.0925	9.89331	-0.800808	-1.08517	-0.516448	0.125703	-6.37063	0.00012968	1.74208	0.020259
Wdr66	5.91986	6.72148	TARGET	1.75253	1	19.9441	0.00156392	5.91986	6.72148	-0.80162	-1.20767	-0.395566	0.179499	-4.46588	0.00156392	1.74306	0.0492482
Lrig1	8.53899	9.34293	TARGET	1.7627	1	27.0567	0.000562847	8.53899	9.34293	-0.803942	-1.15357	-0.454311	0.154557	-5.20161	0.000562847	1.74587	0.0334968
Cacna2d2	7.40859	8.21282	TARGET	1.76394	1	21.0921	0.00130416	7.40859	8.21282	-0.804224	-1.20036	-0.408092	0.175112	-4.59262	0.00130416	1.74621	0.0467031
Rassf5	8.31154	9.11749	TARGET	1.77151	1	35.7558	0.000207631	8.31154	9.11749	-0.805949	-1.11085	-0.501049	0.134783	-5.97961	0.000207631	1.7483	0.0236477
Kif24	2.78691	3.60164	TARGET	1.81032	1	24.3552	0.00080766	2.78691	3.60164	-0.814729	-1.18819	-0.441272	0.165089	-4.9351	0.00080766	1.75897	0.0391889
Rasal1	10.4154	11.2303	TARGET	1.8109	1	24.0014	0.00084867	10.4154	11.2303	-0.814859	-1.19112	-0.4386	0.166328	-4.89913	0.00084867	1.75913	0.03979
Oprd1	7.08521	7.90174	TARGET	1.81834	1	38.735	0.000154407	7.08521	7.90174	-0.816533	-1.11332	-0.519746	0.131196	-6.22374	0.000154407	1.76117	0.0213411
Garnl3	8.28319	9.10118	TARGET	1.82482	1	22.919	0.000991007	8.28319	9.10118	-0.817986	-1.2045	-0.431467	0.170863	-4.78738	0.000991007	1.76294	0.0426229
Tmem163	7.38316	8.20748	TARGET	1.85317	1	44.2381	9.36129e-05	7.38316	8.20748	-0.824316	-1.10468	-0.543955	0.123936	-6.65117	9.36129e-05	1.7707	0.0185077
Ccdc65	7.10557	7.95653	TARGET+SEX	1.83588	1	35.4402	0.000340767	7.11995	7.94455	-0.824594	-1.14401	-0.505181	0.138513	-5.95317	0.000340767	1.77104	0.0281711
Zmynd10	5.8078	6.63324	TARGET	1.85824	1	22.4734	0.00105803	5.8078	6.63324	-0.825442	-1.21933	-0.431551	0.174122	-4.74061	0.00105803	1.77208	0.0439572
Chrm4	8.56432	9.39159	TARGET	1.86651	1	21.364	0.00125057	8.56432	9.39159	-0.827276	-1.23216	-0.422391	0.178982	-4.62212	0.00125057	1.77433	0.0460923
Ephb3	7.72766	8.56099	TARGET	1.89389	1	95.6135	4.31128e-06	7.72766	8.56099	-0.833323	-1.02611	-0.640537	0.0852224	-9.77822	4.31128e-06	1.78179	0.0108085
Ssc5d	4.77272	5.60669	TARGET	1.89683	1	28.2844	0.000482057	4.77272	5.60669	-0.833968	-1.1887	-0.479238	0.156811	-5.31831	0.000482057	1.78258	0.0313538
Igfbp4	10.7715	11.6128	TARGET	1.93043	1	28.8834	0.000447814	10.7715	11.6128	-0.841322	-1.19545	-0.487194	0.156545	-5.37433	0.000447814	1.79169	0.0303624
Camk1g	8.70945	9.55092	TARGET	1.93113	1	49.5106	6.07626e-05	8.70945	9.55092	-0.841476	-1.11201	-0.570946	0.119589	-7.03638	6.07626e-05	1.79188	0.0163435
Il4ra	5.1584	6.00661	TARGET	1.96217	1	33.5622	0.000261666	5.1584	6.00661	-0.848211	-1.17942	-0.517002	0.146413	-5.79329	0.000261666	1.80027	0.0259098
Kif21b	8.55782	9.42733	TARGET+SEX	1.95961	1	38.8426	0.00025045	8.56741	9.41934	-0.851929	-1.16715	-0.536712	0.136694	-6.23238	0.00025045	1.80491	0.0253671
Necab2	11.5453	12.4024	TARGET	2.00367	1	24.7402	0.000765748	11.5453	12.4024	-0.857135	-1.24696	-0.46731	0.172325	-4.97395	0.000765748	1.81144	0.0384738
Ccnd1	9.43878	10.3298	TARGET+SEX	1.98608	1	28.4498	0.000699301	9.45698	10.3146	-0.857663	-1.22846	-0.486865	0.160797	-5.33383	0.000699301	1.8121	0.0368614
Krt1	6.51998	7.38108	TARGET	2.02228	1	21.7012	0.00118781	6.51998	7.38108	-0.861106	-1.27926	-0.442951	0.184848	-4.65846	0.00118781	1.81643	0.0455649
Flrt1	6.88975	7.75253	TARGET	2.03014	1	59.9703	2.86739e-05	6.88975	7.75253	-0.862777	-1.11481	-0.610747	0.111412	-7.74405	2.86739e-05	1.81854	0.0130664
Chrna4	7.64819	8.51293	TARGET	2.0394	1	40.1838	0.000134604	7.64819	8.51293	-0.864744	-1.17334	-0.556152	0.136415	-6.33907	0.000134604	1.82102	0.0205668
Tle3	8.44396	9.31138	TARGET	2.05202	1	49.1343	6.25817e-05	8.44396	9.31138	-0.867414	-1.14735	-0.587479	0.123747	-7.00959	6.25817e-05	1.82439	0.0163435
C130026L21Rik	7.00258	7.87225	TARGET	2.06268	1	22.3978	0.00106994	7.00258	7.87225	-0.869664	-1.28536	-0.453972	0.183759	-4.73263	0.00106994	1.82724	0.0440201
Klhdc8a	6.10986	7.02455	TARGET+SEX	2.06234	1	53.6849	8.17292e-05	6.13207	7.00604	-0.873974	-1.14904	-0.598911	0.119281	-7.327	8.17292e-05	1.8327	0.0169506
Synj2	8.94833	9.82368	TARGET	2.08976	1	23.5359	0.000906596	8.94833	9.82368	-0.875353	-1.28352	-0.467184	0.180434	-4.85138	0.000906596	1.83446	0.0411623
Parm1	9.54893	10.4243	TARGET	2.08976	1	23.0906	0.000966598	9.54893	10.4243	-0.875354	-1.28744	-0.463267	0.182165	-4.80527	0.000966598	1.83446	0.0419814
Fbn2	4.72826	5.60393	TARGET	2.09128	1	49.7285	5.97386e-05	4.72826	5.60393	-0.875673	-1.15658	-0.594766	0.124176	-7.05184	5.97386e-05	1.83486	0.0163435
Bend5	6.9864	7.81689	TARGET+BATCH+SEX	2.02151	1	42.877	0.00031941	6.96073	7.83828	-0.877552	-1.19445	-0.560651	0.134017	-6.54805	0.00031941	1.83725	0.02752
Galnt9	11.0231	11.9078	TARGET	2.13442	1	87.0333	6.3582e-06	11.0231	11.9078	-0.884658	-1.09917	-0.670144	0.0948272	-9.32916	6.3582e-06	1.84633	0.0108085
Plxnd1	7.33213	8.21782	TARGET	2.13939	1	56.9744	3.51129e-05	7.33213	8.21782	-0.885687	-1.15113	-0.620249	0.117338	-7.54814	3.51129e-05	1.84764	0.0135833
Gm10941	5.00616	5.89268	TARGET	2.14342	1	21.3649	0.00125041	5.00616	5.89268	-0.886522	-1.32039	-0.45265	0.191796	-4.62222	0.00125041	1.84871	0.0460923
Vxn	11.6438	12.5677	TARGET+SEX	2.19007	1	34.1711	0.000384691	11.6565	12.5571	-0.900632	-1.25592	-0.545346	0.15407	-5.8456	0.000384691	1.86688	0.0300646
Fank1	5.89839	6.8162	TARGET	2.2974	1	24.1655	0.000829336	5.89839	6.8162	-0.917812	-1.34017	-0.495457	0.186705	-4.91585	0.000829336	1.88925	0.0396542
Pygm	8.84662	9.79152	TARGET+SEX	2.31958	1	160.954	1.40134e-06	8.85645	9.78333	-0.926879	-1.09535	-0.758405	0.0730588	-12.6868	1.40134e-06	1.90116	0.00929684
Dusp26	9.79466	10.7277	TARGET	2.37424	1	35.0522	0.000223333	9.79466	10.7277	-0.933034	-1.28954	-0.576531	0.157594	-5.92049	0.000223333	1.90929	0.0245917
Sh3rf1	8.89379	9.82846	TARGET	2.38253	1	76.8358	1.05898e-05	8.89379	9.82846	-0.934663	-1.17587	-0.693453	0.106629	-8.76561	1.05898e-05	1.91144	0.0108085
Cit	8.11819	9.07513	TARGET	2.49747	1	23.3266	0.000934219	8.11819	9.07513	-0.956943	-1.40516	-0.508731	0.198135	-4.82976	0.000934219	1.94119	0.0416523
Sorcs3	8.08949	9.05425	TARGET	2.53844	1	30.0372	0.000389852	8.08949	9.05425	-0.964761	-1.36297	-0.56655	0.176031	-5.48062	0.000389852	1.95174	0.0300646
Sp9	6.04722	7.04184	TARGET+SEX	2.53012	1	24.9439	0.00106024	6.06172	7.02975	-0.96803	-1.41499	-0.521072	0.193824	-4.99439	0.00106024	1.95617	0.0439572
Bmp2	4.52627	5.49841	TARGET	2.57743	1	28.9674	0.000443252	4.52627	5.49841	-0.972141	-1.38074	-0.563542	0.180624	-5.38214	0.000443252	1.96175	0.0302931
L1cam	9.85382	10.8282	TARGET	2.58921	1	20.3023	0.00147657	9.85382	10.8282	-0.974359	-1.46354	-0.485179	0.216245	-4.50581	0.00147657	1.96477	0.0484349
Kcnj12	5.92413	6.90341	TARGET	2.6154	1	57.4486	3.3984e-05	5.92413	6.90341	-0.979276	-1.27155	-0.687003	0.129201	-7.57948	3.3984e-05	1.97148	0.0135833
Marchf3	6.26374	7.24431	TARGET	2.62231	1	30.2894	0.00037843	6.26374	7.24431	-0.980569	-1.38362	-0.577522	0.178169	-5.50358	0.00037843	1.97324	0.0300646
N4bp3	7.84835	8.83133	TARGET	2.63521	1	39.8723	0.000138586	7.84835	8.83133	-0.982977	-1.33513	-0.630825	0.155671	-6.31446	0.000138586	1.97654	0.0206697
Agbl4	6.72547	7.71172	TARGET	2.65277	1	21.5326	0.00121871	6.72547	7.71172	-0.986247	-1.46704	-0.505452	0.212538	-4.64032	0.00121871	1.98102	0.046004
Galntl6	7.14488	8.13182	TARGET	2.6565	1	27.1926	0.00055313	7.14488	8.13182	-0.98694	-1.41508	-0.558797	0.189263	-5.21465	0.00055313	1.98198	0.03336
Ccdc88c	7.62519	8.61216	TARGET	2.65663	1	46.5653	7.69577e-05	7.62519	8.61216	-0.986963	-1.31415	-0.659779	0.144634	-6.82388	7.69577e-05	1.98201	0.0169506
Cited4	5.03441	6.02303	TARGET	2.66556	1	21.0192	0.001319	5.03441	6.02303	-0.988622	-1.47642	-0.500818	0.215636	-4.58467	0.001319	1.98429	0.0467031
Lrrc29	4.38888	5.26556	TARGET+BATCH+SEX	2.5859	1	29.3871	0.000986076	4.32569	5.31822	-0.992524	-1.42546	-0.559586	0.183089	-5.42098	0.000986076	1.98966	0.0424797
Tox2	8.21823	9.23583	TARGET+SEX	2.66045	1	56.6348	6.76201e-05	8.23184	9.22449	-0.99265	-1.29682	-0.688481	0.131903	-7.52561	6.76201e-05	1.98984	0.0167704
Slc25a34	6.35919	7.37998	TARGET	2.84189	1	32.8658	0.000282329	6.35919	7.37998	-1.0208	-1.4236	-0.617997	0.178061	-5.73287	0.000282329	2.02904	0.0263889
Cox6a2	7.26842	8.32244	TARGET+SEX	2.83249	1	25.5473	0.000983821	7.28466	8.3089	-1.02424	-1.49154	-0.556948	0.202642	-5.05443	0.000983821	2.03389	0.0424797
Atg9b	5.25023	6.28463	TARGET	2.91813	1	43.7094	9.79929e-05	5.25023	6.28463	-1.0344	-1.38833	-0.680464	0.156459	-6.61131	9.79929e-05	2.04826	0.0185227
Npas2	7.67286	8.70737	TARGET	2.91877	1	22.3332	0.00108024	7.67286	8.70737	-1.03451	-1.52971	-0.53931	0.218907	-4.72581	0.00108024	2.04842	0.0442382
Tnfaip3	6.12803	7.18921	TARGET+SEX	2.88986	1	28.2365	0.000716366	6.14255	7.17711	-1.03456	-1.48353	-0.585598	0.194693	-5.3138	0.000716366	2.04849	0.0374795
Zfp462	7.39775	8.43605	TARGET	2.94018	1	32.7336	0.000286473	7.39775	8.43605	-1.0383	-1.44883	-0.627766	0.181479	-5.72133	0.000286473	2.0538	0.0263889
Fezf2	9.02832	10.0947	TARGET+SEX	2.91214	1	35.0487	0.000353614	9.04351	10.082	-1.03854	-1.44307	-0.634014	0.175424	-5.92019	0.000353614	2.05415	0.0287893
Tyro3	9.94197	11.0006	TARGET+SEX	2.92226	1	66.6183	3.77891e-05	9.95192	10.9923	-1.04034	-1.33427	-0.746417	0.127462	-8.16201	3.77891e-05	2.05672	0.0139279
Qrfpr	4.39322	5.45487	TARGET	3.07391	1	24.9204	0.000747054	4.39322	5.45487	-1.06165	-1.54274	-0.580559	0.212669	-4.99203	0.000747054	2.08732	0.0381972
Gpr6	4.26894	5.34004	TARGET	3.12891	1	27.0962	0.000560004	4.26894	5.34004	-1.07111	-1.53658	-0.605625	0.205768	-5.2054	0.000560004	2.10104	0.0334703
Myo16	6.99293	8.0666	TARGET	3.14389	1	29.4733	0.000416953	6.99293	8.0666	-1.07367	-1.52105	-0.626285	0.197768	-5.42893	0.000416953	2.10477	0.0302442
Btbd11	6.86762	7.95238	TARGET	3.20919	1	39.1864	0.000147876	6.86762	7.95238	-1.08476	-1.47676	-0.692757	0.173287	-6.2599	0.000147876	2.12102	0.0207629
Mpo	2.55228	3.64556	TARGET	3.25977	1	23.4585	0.000916691	2.55228	3.64556	-1.09327	-1.6039	-0.58265	0.225725	-4.8434	0.000916691	2.13358	0.0412439
Trim66	5.96511	7.06482	TARGET	3.29825	1	24.7557	0.000764116	5.96511	7.06482	-1.09971	-1.5997	-0.599717	0.221024	-4.97551	0.000764116	2.14311	0.0384738
Kcnt1	7.78839	8.89152	TARGET	3.31878	1	43.5871	9.90413e-05	7.78839	8.89152	-1.10313	-1.48111	-0.725145	0.167088	-6.60205	9.90413e-05	2.1482	0.0185227
Cds1	9.33589	10.4735	TARGET+SEX	3.33024	1	89.9089	1.26079e-05	9.35065	10.4612	-1.1106	-1.38069	-0.840502	0.117126	-9.48203	1.26079e-05	2.15935	0.0118809
Igfn1	2.39726	3.51714	TARGET	3.42035	1	44.8706	8.86834e-05	2.39726	3.51714	-1.11988	-1.49807	-0.741686	0.167182	-6.69855	8.86834e-05	2.17329	0.0179648
Creb3l3	3.93109	5.06233	TARGET	3.4901	1	46.7375	7.58754e-05	3.93109	5.06233	-1.13124	-1.50556	-0.756919	0.165471	-6.83648	7.58754e-05	2.19047	0.0169506
Il1r2	2.25	3.26552	TARGET+BATCH+SEX	3.36826	1	31.1952	0.000828643	2.18605	3.31881	-1.13276	-1.61234	-0.653185	0.202812	-5.58526	0.000828643	2.19278	0.0396542
Cep295nl	2.3812	3.52372	TARGET	3.56003	1	19.8616	0.00158492	2.3812	3.52372	-1.14252	-1.72245	-0.562584	0.256363	-4.45664	0.00158492	2.20766	0.0493765
Gm13205	6.74626	7.94562	TARGET+SEX	3.5595	1	26.7944	0.00084655	6.77418	7.92236	-1.14819	-1.65969	-0.636681	0.221815	-5.17633	0.00084655	2.21635	0.03979
Krt73	6.45225	7.63175	TARGET+SEX	3.62274	1	99.0227	8.80503e-06	6.46379	7.62214	-1.15834	-1.42677	-0.889913	0.116404	-9.95102	8.80503e-06	2.23201	0.0108085
Inhbb	6.22217	7.38739	TARGET	3.70292	1	43.9496	9.5972e-05	6.22217	7.38739	-1.16522	-1.56283	-0.767614	0.175764	-6.62945	9.5972e-05	2.24267	0.0185227
Tenm3	8.30681	9.47468	TARGET	3.71973	1	30.1573	0.000384358	8.30681	9.47468	-1.16786	-1.64894	-0.686781	0.212665	-5.49157	0.000384358	2.24678	0.0300646
Ndst3	6.80553	7.9828	TARGET	3.77988	1	29.0372	0.000439507	6.80553	7.9828	-1.17727	-1.67149	-0.683046	0.218473	-5.38861	0.000439507	2.26148	0.0302442
Gm13112	2.90727	4.08749	TARGET	3.79888	1	42.1588	0.000112365	2.90727	4.08749	-1.18022	-1.59141	-0.769031	0.181769	-6.49298	0.000112365	2.26611	0.0187647
Pnma1	5.64973	6.87463	TARGET+SEX	3.79452	1	30.8027	0.000540965	5.67123	6.85672	-1.18549	-1.67805	-0.692922	0.213601	-5.55001	0.000540965	2.2744	0.0329256
Dmrt2	4.05797	5.24441	TARGET	3.83905	1	57.4352	3.40153e-05	4.05797	5.24441	-1.18645	-1.54059	-0.8323	0.156552	-7.5786	3.40153e-05	2.27591	0.0135833
Cpne8	7.75451	8.96568	TARGET+SEX	3.83054	1	58.4856	6.03061e-05	7.76546	8.95656	-1.1911	-1.55026	-0.831944	0.155748	-7.64759	6.03061e-05	2.28327	0.0163435
Plekhs1	2.42771	3.64689	TARGET+SEX	3.8525	1	58.4596	6.04017e-05	2.44117	3.63568	-1.19451	-1.55477	-0.834244	0.156229	-7.64589	6.04017e-05	2.28867	0.0163435
Susd2	4.75225	5.95448	TARGET	3.94193	1	36.8626	0.00018557	4.75225	5.95448	-1.20224	-1.65018	-0.754297	0.198014	-6.07146	0.00018557	2.30096	0.0230507
Igsf21	9.19448	10.4073	TARGET	4.0113	1	35.7771	0.000207177	9.19448	10.4073	-1.21277	-1.67144	-0.754102	0.202757	-5.9814	0.000207177	2.31782	0.0236477
Alox12b	6.78344	7.99638	TARGET	4.01244	1	29.0508	0.000438778	6.78344	7.99638	-1.21294	-1.72202	-0.703865	0.22504	-5.38988	0.000438778	2.3181	0.0302442
Hes7	4.46114	5.68918	TARGET	4.11293	1	20.0122	0.00154684	4.46114	5.68918	-1.22804	-1.84903	-0.607044	0.274514	-4.4735	0.00154684	2.34248	0.0491729
Mst1r	3.96102	5.19582	TARGET	4.15834	1	23.1693	0.000955654	3.96102	5.19582	-1.2348	-1.81511	-0.654484	0.256531	-4.81345	0.000955654	2.35348	0.0419814
Rtl1	2.25	3.48661	TARGET	4.17056	1	32.3558	0.000298738	2.25	3.48661	-1.23661	-1.7284	-0.74482	0.217399	-5.68821	0.000298738	2.35644	0.0267825
Ptger3	4.0359	5.27748	TARGET	4.20414	1	24.4556	0.000796463	4.0359	5.27748	-1.24158	-1.80953	-0.673632	0.251064	-4.94526	0.000796463	2.36457	0.0390679
Sez6	10.4385	11.6881	TARGET	4.25898	1	65.3575	2.03526e-05	10.4385	11.6881	-1.24965	-1.59932	-0.899976	0.154576	-8.0844	2.03526e-05	2.37784	0.0128098
Atp4a	2.82945	4.14388	TARGET+SEX	4.43908	1	25.8581	0.000947153	2.84702	4.12925	-1.28223	-1.86369	-0.700757	0.252154	-5.08508	0.000947153	2.43214	0.0419609
Sstr4	8.57651	9.86376	TARGET	4.51914	1	42.6551	0.0001075	8.57651	9.86376	-1.28725	-1.73312	-0.84139	0.197096	-6.53108	0.0001075	2.44063	0.0187647
Pdzd7	4.24224	5.47483	TARGET+BATCH+SEX	4.50195	1	74.5771	5.57606e-05	4.20024	5.50983	-1.30959	-1.66818	-0.951004	0.151647	-8.6358	5.57606e-05	2.47871	0.0160839
Cbln1	6.24112	7.57682	TARGET	4.86571	1	32.6582	0.000288872	6.24112	7.57682	-1.3357	-1.86443	-0.806968	0.233729	-5.71473	0.000288872	2.52398	0.0263889
Tmem132d	5.8678	7.23473	TARGET	5.09589	1	61.532	2.58911e-05	5.8678	7.23473	-1.36693	-1.76113	-0.972727	0.174259	-7.84423	2.58911e-05	2.57921	0.0129636
Klf5	5.45467	6.86042	TARGET+SEX	5.15237	1	71.6301	2.90506e-05	5.46795	6.84936	-1.38141	-1.75779	-1.00502	0.16322	-8.46345	2.90506e-05	2.60522	0.0130664
Pde11a	6.23764	7.65699	TARGET	5.49423	1	20.9487	0.00133355	6.23764	7.65699	-1.41935	-2.12086	-0.717841	0.310106	-4.57698	0.00133355	2.67465	0.0467031
Gm13016	2.26975	3.67333	TARGET+BATCH	5.6028	1	37.5151	0.000281629	2.2496	3.69012	-1.44052	-1.98287	-0.898177	0.235189	-6.12496	0.000281629	2.7142	0.0263889
Meis2	7.42622	8.89712	TARGET	5.9006	1	45.9137	8.12276e-05	7.42622	8.89712	-1.4709	-1.96196	-0.979841	0.217076	-6.77596	8.12276e-05	2.77195	0.0169506
BC024139	3.84662	5.36247	TARGET+SEX	5.89312	1	25.0917	0.00104085	3.8676	5.34498	-1.47737	-2.15749	-0.797255	0.294934	-5.00917	0.00104085	2.78442	0.0437733
Npbwr1	3.08533	4.66659	TARGET+SEX	6.3819	1	41.4826	0.000200277	3.10924	4.64666	-1.53742	-2.08787	-0.986969	0.238704	-6.4407	0.000200277	2.90275	0.0232085
Ackr2	3.00435	4.54253	TARGET	6.45269	1	30.0025	0.000391455	3.00435	4.54253	-1.53818	-2.17343	-0.902918	0.28082	-5.47745	0.000391455	2.90427	0.0300646
Krt79	2.48455	4.02286	TARGET	6.45387	1	25.9815	0.000647591	2.48455	4.02286	-1.53832	-2.22103	-0.855607	0.301796	-5.09721	0.000647591	2.90455	0.03558
Crhbp	7.92764	9.52792	TARGET+SEX	6.50824	1	77.0339	2.22785e-05	7.95367	9.50624	-1.55257	-1.96048	-1.14465	0.176892	-8.7769	2.22785e-05	2.93338	0.0128792
Mpped1	10.5975	12.1613	TARGET	6.66935	1	47.7913	6.96432e-05	10.5975	12.1613	-1.56379	-2.0755	-1.05207	0.226205	-6.91313	6.96432e-05	2.95629	0.0169506
1700001L19Rik	7.06719	8.64325	TARGET	6.77444	1	19.658	0.00163827	7.06719	8.64325	-1.57606	-2.38019	-0.771931	0.35547	-4.43374	0.00163827	2.98154	0.0498565
Ldb2	7.65554	9.23604	TARGET	6.81266	1	21.1395	0.00129463	7.65554	9.23604	-1.5805	-2.35812	-0.802874	0.343754	-4.59777	0.00129463	2.99073	0.0467031
Chst8	7.88268	9.49534	TARGET+SEX	6.80494	1	78.536	2.07567e-05	7.89637	9.48393	-1.58756	-2.00066	-1.17446	0.179141	-8.86205	2.07567e-05	3.00541	0.0128098
Krt87	2.40592	4.00645	TARGET	6.98647	1	29.4762	0.000416806	2.40592	4.00645	-1.60053	-2.26742	-0.933647	0.294801	-5.4292	0.000416806	3.03255	0.0302442
Atp2c2	4.66875	6.28465	TARGET	7.12127	1	46.0943	8.00157e-05	4.66875	6.28465	-1.6159	-2.15431	-1.07749	0.238008	-6.78928	8.00157e-05	3.06503	0.0169506
Adgrl2	6.99268	8.64759	TARGET+SEX	7.07755	1	49.8981	0.000105706	7.01225	8.63129	-1.61905	-2.14759	-1.09051	0.229201	-7.06386	0.000105706	3.07172	0.0187647
Nlrp6	2.93827	4.56251	TARGET+BATCH+SEX	7.54275	1	126.007	9.9381e-06	2.89961	4.59473	-1.69512	-2.0522	-1.33804	0.151009	-11.2253	9.9381e-06	3.23804	0.0108085
Ptpru	7.99658	9.7379	TARGET+SEX	7.7967	1	43.5169	0.000169964	8.01949	9.71881	-1.69931	-2.29334	-1.10529	0.257599	-6.59673	0.000169964	3.24747	0.0220609
Dnmt3l	2.514	4.08061	TARGET+BATCH+SEX	7.63679	1	75.7137	5.30983e-05	2.43816	4.14381	-1.70565	-2.16917	-1.24214	0.196021	-8.70136	5.30983e-05	3.26177	0.0157628
Ntsr1	4.66878	6.40482	TARGET	8.21959	1	46.2722	7.88435e-05	4.66878	6.40482	-1.73604	-2.31337	-1.15871	0.255212	-6.80237	7.88435e-05	3.3312	0.0169506
Rtp1	3.80355	5.5461	TARGET	8.28134	1	26.7116	0.00058848	3.80355	5.5461	-1.74255	-2.50526	-0.979845	0.33716	-5.16833	0.00058848	3.34627	0.033908
Adamts2	4.48039	6.2549	TARGET	8.58793	1	36.7207	0.000188234	4.48039	6.2549	-1.77452	-2.43696	-1.11207	0.292836	-6.05976	0.000188234	3.42123	0.0230566
G630016G05Rik	4.17334	5.96973	TARGET	8.8009	1	26.1719	0.000631501	4.17334	5.96973	-1.79638	-2.59072	-1.00205	0.351141	-5.11585	0.000631501	3.47349	0.0349128
Gpr161	7.80867	9.6404	TARGET	9.15066	1	46.9605	7.45017e-05	7.80867	9.6404	-1.83173	-2.4364	-1.22706	0.267298	-6.85277	7.45017e-05	3.55964	0.0169506
D430036J16Rik	3.10108	4.93943	TARGET	9.21697	1	19.9017	0.00157468	3.10108	4.93943	-1.83836	-2.77055	-0.90616	0.412083	-4.46113	0.00157468	3.57603	0.0493356
Gpr101	4.44492	6.34972	TARGET	9.89531	1	29.7137	0.000405123	4.44492	6.34972	-1.9048	-2.69529	-1.11432	0.349439	-5.45103	0.000405123	3.74458	0.0302442
Htr5b	5.7464	7.6692	TARGET	10.0832	1	34.3058	0.000241607	5.7464	7.6692	-1.9228	-2.66543	-1.18017	0.328284	-5.85712	0.000241607	3.79158	0.0251905
Lefty2	4.3024	6.25148	TARGET	10.3606	1	49.2601	6.19665e-05	4.3024	6.25148	-1.94908	-2.57729	-1.32087	0.277704	-7.01855	6.19665e-05	3.86127	0.0163435
Myh7	5.11202	7.09188	TARGET	10.6905	1	23.0677	0.000969815	5.11202	7.09188	-1.97986	-2.91237	-1.04735	0.412223	-4.80288	0.000969815	3.94454	0.0420523
Fibcd1	9.31536	11.3309	TARGET	11.0797	1	34.4468	0.000238019	9.31536	11.3309	-2.01558	-2.79245	-1.23871	0.34342	-5.86914	0.000238019	4.04343	0.0249657
Ccdc42	2.52387	4.59771	TARGET	11.7295	1	35.3173	0.000217251	2.52387	4.59771	-2.07384	-2.86326	-1.28443	0.348965	-5.94284	0.000217251	4.21007	0.0242235
Apoh	3.1464	5.22403	TARGET	11.7725	1	21.1375	0.00129502	3.1464	5.22403	-2.07764	-3.09991	-1.05537	0.4519	-4.59756	0.00129502	4.22115	0.0467031
Satb2	4.52391	6.6458	TARGET	12.2793	1	29.3237	0.000424524	4.52391	6.6458	-2.12188	-3.0083	-1.23547	0.391843	-5.41514	0.000424524	4.35262	0.0302442
Sult5a1	4.5229	6.52525	TARGET+BATCH+SEX	11.8584	1	44.406	0.000286848	4.45576	6.5812	-2.12544	-2.87965	-1.37123	0.318954	-6.66379	0.000286848	4.36336	0.0263889
Hs3st2	5.54722	7.70383	TARGET	12.6845	1	22.2375	0.00109575	5.54722	7.70383	-2.15661	-3.19116	-1.12206	0.457329	-4.71566	0.00109575	4.45867	0.0444615
Apoo-ps	4.50559	6.5312	TARGET+BATCH+SEX	12.2454	1	43.4248	0.000307223	4.43237	6.59222	-2.15984	-2.93487	-1.38482	0.327758	-6.58975	0.000307223	4.46866	0.0270856
Lrrc43	2.67819	4.84252	TARGET	12.7754	1	20.1323	0.00151727	2.67819	4.84252	-2.16433	-3.25552	-1.07314	0.482366	-4.4869	0.00151727	4.48258	0.0489056
Mirt1	4.81643	7.06821	TARGET	13.8287	1	23.3711	0.000928258	4.81643	7.06821	-2.25178	-3.30546	-1.1981	0.465787	-4.83436	0.000928258	4.76271	0.0416101
Gpr151	2.6629	4.89339	TARGET+BATCH+SEX	13.9686	1	85.4537	3.58304e-05	2.62127	4.92808	-2.30681	-2.89689	-1.71674	0.249544	-9.24412	3.58304e-05	4.94789	0.0135833
Efcab6	4.17297	6.77484	TARGET	18.4628	1	31.5452	0.000327288	4.17297	6.77484	-2.60186	-3.64982	-1.55391	0.463253	-5.61651	0.000327288	6.07071	0.02766
Ankrd63	5.61729	8.33308	TARGET	20.1151	1	25.8865	0.000655805	5.61729	8.33308	-2.71579	-3.92328	-1.50831	0.533777	-5.08788	0.000655805	6.56954	0.0357353
Chrm5	4.16326	6.99097	TARGET	21.8071	1	53.9526	4.3493e-05	4.16326	6.99097	-2.82771	-3.69857	-1.95684	0.384972	-7.34524	4.3493e-05	7.09946	0.0146098
Ccn3	8.38774	11.2839	TARGET+SEX	21.8494	1	56.3722	6.87457e-05	8.41578	11.2605	-2.84471	-3.71842	-1.971	0.378883	-7.50814	6.87457e-05	7.18361	0.0168917
