# Supplementary material for: Neuregulin1 Nuclear Signaling Influences Adult Neurogenesis and Regulates a Schizophrenia Susceptibility Gene Network within the Mouse Dentate Gyrus
Source: J Neurosci. 2024 Aug 30;44(43):e0063242024. doi: 10.1523/JNEUROSCI.0063-24.2024 (PMC11502234; doi:10.1523/JNEUROSCI.0063-24.2024)
Supplement: Table 5-2 — Ingenuity pathway analysis (IPA) for functional and pathway annotations. (Top) Functional annotations of differentially expressed genes in the V321L DG compared to WT DG. (Bottom) Canonical pathways implicated by the differentially expressed genes in the V321L DG. P-values and predicted activation state and z-scores. Download Table 5-2, XLSX file. [file jneuro-44-e0063242024-s002.xlsx]

## Sheet: Sheet1
Table 5-2: Ingenuity pathway analysis (IPA) for functional and pathway annotations
© 2000-2021 QIAGEN. All rights reserved.
Functional Annotation	p-value	Predicted Activation State	Activation z-score	Molecules	# Molecules
Development of neurons	1.27e-14	Increased	2.57	ABI1,ACHE,ADCY3,ADGRL2,ALK,ANAPC2,APBA1,APBB1,ARHGAP33,ARX,BMP2,BTBD3,CACNA2D2,CADPS2,CAMK1G,CBLN1,CCDC88A,CDH9,CHN1,CHRM5,CIT,CLSTN1,CLSTN3,CNTN2,COL4A1,CUL7,CXCL12,DAB2IP,DACT1,DCDC2,DLX2,DOCK10,DPYSL3,DYNLT1,EFNB1,ELMO1,EPHB3,EXT1,FEZF2,FGF13,FLRT1,FUT8,GABRB3,GABRG2,GDPD5,GHSR,GRM4,HCN1,HDAC2,IGSF21,IGSF9B,IL18,IL1R1,IL1RAP,IL1RAPL1,ITGA3,KIF20B,KLF9,L1CAM,LGI1,LHX6,LIMK1,LRRC24,LRRN3,LRRTM4,…	130
Morphogenesis of neurons	3.93e-10	Increased	2.914	ABI1,ACHE,ADCY3,ANAPC2,APBA1,ARHGAP33,BMP2,BTBD3,CAMK1G,CCDC88A,CHN1,CIT,CLSTN1,CNTN2,CUL7,CXCL12,DAB2IP,DACT1,DCDC2,DLX2,DOCK10,DPYSL3,DYNLT1,EFNB1,ELMO1,EPHB3,EXT1,FEZF2,FGF13,FLRT1,FUT8,GABRB3,GDPD5,GRM4,HDAC2,IL18,IL1R1,IL1RAP,IL1RAPL1,ITGA3,KIF20B,KLF9,L1CAM,LGI1,LIMK1,LZTS1,MAP6,MARK4,MATN2,MEF2C,MYO16,NEUROD1,NFIA,NFIB,NRN1,NUAK1,PALLD,PARD6A,PDIA3,PIK3CD,PLPPR5,PLXNB1,PPP3CA,PTPRM,RALB,RB…	95
Neuritogenesis	9.59e-10	Increased	2.914	ABI1,ACHE,ADCY3,ANAPC2,APBA1,ARHGAP33,BMP2,BTBD3,CAMK1G,CCDC88A,CHN1,CIT,CLSTN1,CNTN2,CUL7,CXCL12,DAB2IP,DACT1,DCDC2,DLX2,DOCK10,DPYSL3,DYNLT1,EFNB1,ELMO1,EPHB3,EXT1,FEZF2,FGF13,FLRT1,FUT8,GABRB3,GDPD5,GRM4,HDAC2,IL18,IL1R1,IL1RAP,IL1RAPL1,ITGA3,KIF20B,KLF9,L1CAM,LGI1,LIMK1,LZTS1,MAP6,MARK4,MATN2,MYO16,NEUROD1,NFIA,NFIB,NRN1,NUAK1,PALLD,PARD6A,PDIA3,PIK3CD,PLPPR5,PLXNB1,PPP3CA,PTPRM,RALB,RB1,RELB…	93
Morphology of neurons	5.46e-05			AATK,ABCD2,ACHE,APBA1,ARSA,ARX,BMP2,BMPR1A,CACNA2D2,CADPS2,CALB1,CBLN1,CCDC88A,CHN1,CKMT1A/CKMT1B,CLCN6,CLSTN1,COMMD3-BMI1,CORT,DACT1,Dlx1as,DLX2,DOCK10,DPYSL3,EFNB1,EMX2,EPHB3,ERBIN,FEZF2,FGF13,GLB1,GPM6B,GRIN2D,GRIP1,HDAC2,HNRNPA2B1,IL1RAPL1,ITGA3,ITGB8,JAG2,L1CAM,LGI1,LHX6,LIMK1,LZTS1,MARK4,MME,MYO16,NAMPT,NDUFS4,NEUROD1,NFIA,NFIB,NR4A2,NRN1,PARD6A,PPP3CA,PTPRC,RAB3B,RB1,ROCK1,RPS6KA3,RPS6KB1,…	77
Proliferation of neuronal cells	3.56e-06		1.479	AATK,ADCY6,ALK,Anp32a,APBB1,ARHGAP33,ARX,BMP2,BMPR1A,CALB1,CCND1,CHN1,CNTN2,CXCL12,DAB2IP,DHCR24,DPYSL3,EFNB1,EML1,EPHB3,ETV5,EXT1,Gm21596/Hmgb1,GPR6,ITGA3,KCNA1,KIT,L1CAM,LGI1,LIMK1,MEGF8,mir-10,NCK1,NEDD4L,NFIA,NINJ1,NRN1,OPRD1,PALLD,PDIA3,PDP1,PRAG1,PRPH,PTPDC1,PTPRM,RASA1,RB1,RIMS3,RIMS4,ROCK1,RTN4,RTN4RL2,RUSC1,SARM1,SEMA3D,SEMA4C,SEMA5A,SEPTIN2,SEPTIN9,SERPINE1,SLC9A1,SMURF1,SPOCK2,SRGAP1,S…	71
Neurotransmission	1.64e-09		0.203	ADCY8,AKAP12,AKAP7,ALK,APBA1,Aph1c,ARF4,ASIC1,BCR,CACNA1G,CBLN1,CDH8,CHRNA4,CHRNA5,CLSTN1,CLSTN3,CRHBP,DCDC2,ETV5,EXT1,FGD4,GABRA4,GABRG2,GJD2,GPR176,GRIN2D,GRM4,HCN1,HCN3,HCN4,HDAC2,HLA-A,HTR1B,HTR3A,IL18,KCNA1,KCND1,KCNH2,KCNK3,KCNT1,KCTD12,L1CAM,LGI1,LRRTM4,LZTS1,NPBWR1,NPY5R,NTSR1,PDE7B,PPP3CA,PPP3R1,PRKAR1B,PRKAR2B,PTCHD1,RAB11FIP5,RPS6KA3,SCN3A,SEZ6,SLC1A6,SLC32A1,SLC4A8,SLC6A1,SRCIN1,SST,S…	67
Growth of neurites	1.28e-06		1.386	AATK,ADCY6,ALK,Anp32a,APBB1,ARHGAP33,ARX,BMP2,BMPR1A,CALB1,CHN1,CNTN2,CXCL12,DAB2IP,DHCR24,DPYSL3,EFNB1,EPHB3,ETV5,EXT1,Gm21596/Hmgb1,GPR6,ITGA3,KIT,L1CAM,LIMK1,MEGF8,mir-10,NCK1,NEDD4L,NFIA,NINJ1,NRN1,OPRD1,PALLD,PDIA3,PDP1,PRAG1,PRPH,PTPDC1,PTPRM,RASA1,RIMS3,RIMS4,ROCK1,RTN4,RTN4RL2,RUSC1,SARM1,SEMA3D,SEMA5A,SEPTIN2,SEPTIN9,SERPINE1,SLC9A1,SMURF1,SPOCK2,SRGAP1,SS18,SST,TLR7,TOP1,TRPV2,VGF	64
Quantity of neurons	8.52e-06		1.998	ACVR1C,AGT,APBB1,ARPC2,ARX,BMP2,BMPR1A,CACNA1G,CACNA2D2,CADPS2,CAMSAP3,CLSTN1,CNTN2,COMMD3-BMI1,CXCL12,DLX2,EFNB1,EMX2,EPHB3,ERBIN,EYA1,FEZF2,FGF13,GABRG2,GDPD5,GRIP1,HGS,HTR1B,IGFBP3,IL1RAP,IL1RAPL1,JAG2,KHDRBS1,L1CAM,LHX6,MAP6,NEUROD1,NOTCH3,NR4A2,NRN1,PCDHGC4,PLPPR5,PRKAR1B,PRL,PTPRN,PTPRN2,RAB3B,RB1CC1,SDC3,SERPINF1,SERPING1,SOX11,SRCIN1,TH,TRPM2,UNC13B,VGF,VIT,WNT5B,WNT7A	60
Branching of neurites	1.36e-07	Increased	2.139	ABI1,APBA1,ARHGAP33,BMP2,CAMK1G,CCDC88A,CHN1,CLSTN1,CXCL12,DAB2IP,DACT1,DOCK10,DYNLT1,EFNB1,ELMO1,EPHB3,FGF13,GABRB3,IL18,IL1RAP,IL1RAPL1,ITGA3,KLF9,L1CAM,LGI1,LIMK1,LZTS1,MARK4,NEUROD1,NRN1,NUAK1,PDIA3,PLPPR5,RALB,RELB,RIMS3,RIMS4,RPS6KA3,RPS6KB1,RTN4,SARM1,SDK1,SEMA3D,SEMA3E,SRCIN1,SS18,TLR7,TMOD1,TPBG,TRPC3,VGF,VSTM5	52
Synaptic transmission	2.97e-07		0.762	ADCY8,AKAP12,AKAP7,ALK,APBA1,Aph1c,ASIC1,BCR,CACNA1G,CBLN1,CDH8,CHRNA4,CHRNA5,CLSTN1,CLSTN3,CRHBP,DCDC2,ETV5,EXT1,GABRA4,GABRG2,GJD2,GPR176,GRIN2D,GRM4,HCN4,HLA-A,HTR1B,HTR3A,IL18,KCNA1,KCNK3,L1CAM,LGI1,LZTS1,NPBWR1,NPY5R,NTSR1,PDE7B,PPP3CA,PPP3R1,PRKAR1B,PRKAR2B,PTCHD1,RAB11FIP5,SLC1A6,SLC4A8,SLC6A1,SST,STXBP1,TH,UNC13B	52
Differentiation of neurons	0.00023		-0.294	ALK,APBB1,ARX,BHLHE22,BMP2,CBLN1,CIT,CLSTN3,CNTN2,CXCL12,DLX2,EFNB1,EMX2,ETV5,EYA1,EZH2,FEZF2,GAB2,GDPD5,HDAC2,IL1RAP,IL1RAPL1,KLF9,MAFB,MDGA1,MEF2C,NEUROD1,NOTCH3,NR4A2,PCP4,PROX1,PRTG,RB1,ROCK1,RORB,RTN4,S1PR3,SERPINF1,SFRP2,SOX11,TCF4,TDO2,TRAPPC9,TRPC6,TUBB3,VGF,VIT,VWC2,VXN,WNT7A	50
Morphology of neurites	6.15e-07			AATK,ABCD2,APBA1,ARSA,BMP2,BMPR1A,CACNA2D2,CADPS2,CCDC88A,CHN1,CKMT1A/CKMT1B,CLCN6,CLSTN1,COMMD3-BMI1,CORT,DACT1,DOCK10,DPYSL3,EFNB1,EPHB3,ERBIN,FEZF2,GPM6B,GRIP1,HNRNPA2B1,ITGA3,L1CAM,LGI1,LIMK1,LZTS1,MARK4,MME,MYO16,NAMPT,NRN1,PARD6A,PPP3CA,ROCK1,RPS6KA3,RPS6KB1,SEMA5A,SEZ6,SOX11,SRCIN1,TAFA2,TENM4,VSTM5	47
Dendritic growth/branching	4.25e-07		1.801	ABI1,APBA1,ARHGAP33,BMP2,CAMK1G,CCDC88A,CHN1,CLSTN1,DAB2IP,DACT1,DOCK10,EFNB1,ELMO1,EPHB3,GABRB3,IL18,IL1RAP,IL1RAPL1,ITGA3,KLF9,L1CAM,LGI1,LIMK1,LZTS1,MARK4,NEUROD1,NRN1,PLPPR5,RIMS3,RIMS4,RPS6KA3,RPS6KB1,RTN4,SARM1,SDK1,SRCIN1,SS18,TLR7,TMOD1,TPBG,TRPC3,VGF,VSTM5	43
Developmental process of synapse	3.65e-06		0.64	ACHE,ADGRL2,CACNA2D2,CBLN1,CDH9,CHRM5,CLSTN1,CLSTN3,COL4A1,EPHB3,FLRT1,GHSR,HDAC2,IGSF21,IGSF9B,IL1RAP,IL1RAPL1,LRRC24,LRRN3,LRRTM4,LZTS1,MAFB,MDGA1,MEF2C,NFIA,NRN1,PLXND1,RER1,RTN4,SDCBP,SEZ6,TMOD1,TPBG,UNC13B,WNT7A	35
Formation of dendrites	2.39e-07		0.803	ABI1,ACHE,ANAPC2,BTBD3,CAMK1G,CHN1,CIT,CUL7,DACT1,DCDC2,DOCK10,DYNLT1,EFNB1,ELMO1,EPHB3,FEZF2,FLRT1,HDAC2,IL1RAPL1,KLF9,L1CAM,LZTS1,MAP6,NFIA,NRN1,PLPPR5,PLXNB1,PPP3CA,RTN4,SARM1,SEZ6,TRPC3,TRPC6,VSTM5	34
Morphology of dendrites	6.45e-07			APBA1,BMP2,BMPR1A,CACNA2D2,CADPS2,CCDC88A,CHN1,CLSTN1,COMMD3-BMI1,DACT1,DOCK10,EFNB1,EPHB3,FEZF2,GRIP1,HNRNPA2B1,ITGA3,LIMK1,LZTS1,MARK4,NAMPT,NRN1,ROCK1,RPS6KA3,RPS6KB1,SEMA5A,SEZ6,SOX11,SRCIN1,TAFA2,VSTM5	31
Abnormal morphology of neurites	8.92e-06			AATK,ABCD2,ARSA,CADPS2,CCDC88A,CKMT1A/CKMT1B,CLCN6,CLSTN1,COMMD3-BMI1,CORT,DACT1,EFNB1,EPHB3,ERBIN,GPM6B,HNRNPA2B1,LGI1,LZTS1,MARK4,MME,MYO16,NRN1,PARD6A,PPP3CA,RPS6KA3,RPS6KB1,SEMA5A,SEZ6,SRCIN1,TAFA2	30
Guidance of axons	4.56e-05			APBB1,ARX,B3GNT2,BHLHE22,CDH4,CHN1,CNTN2,CXCL12,EFNB1,EPHB3,EXT1,FEZF2,Foxp1,GAB2,GRB7,L1CAM,LGI1,LMTK2,LYPLA2,MATN2,PDIA3,PIK3CD,SEMA5A,TUBB3,UNC5B,VAV2,VAV3	27
Morphology of hippocampus	1.66e-07			APBB1,ARX,BMPR1A,BTG1,CKMT1A/CKMT1B,CLSTN3,CSPG4,EML1,EMX2,FEZF2,HDAC2,HSD11B1,IL1RAPL1,KCNA1,L1CAM,LHX6,LIMK1,LRRTM4,NEUROD1,NFIA,NFIB,SLC2A8,SOX11,SPHK2,TAFA2,TYRO3,YES1	27
Density of neurons	6.33e-06		0.847	ACVR1C,BMPR1A,CHN1,CLSTN3,CSPG4,DAB2IP,DOCK10,EFNB1,EPHB3,GABRB3,Gm21596/Hmgb1,GRIP1,HLA-A,IL18,IL1RAP,ITGA3,LGI1,LRRTM4,MDGA1,MEF2C,PCDHGC4,PLXNB1,RTN4,SDK1,TMOD1,VSTM5	26
Growth of axons	0.000231		-0.067	AATK,APBB1,CHN1,CXCL12,DHCR24,EPHB3,EXT1,L1CAM,LIMK1,MEGF8,NEDD4L,NFIA,NRN1,PDIA3,PDP1,PTPDC1,RASA1,RIMS3,RIMS4,RTN4,SARM1,SEMA3D,SEMA5A,SEPTIN2,SMURF1,TRPV2	26
Action potential of neurons	5.64e-05			ARF4,ASIC1,CACNA1G,CLSTN1,CLSTN3,DCDC2,FGD4,GJD2,HCN1,HCN3,KCNA1,KCND1,KCNK3,KCNT1,KCTD12,LRRTM4,RPS6KA3,SCN3A,SEZ6,SLC32A1,SRCIN1,SST	22
Maturation of neurons	0.000167		0.388	CLSTN1,EFNB1,GRIP2,HDAC2,IGSF21,KLF9,NEUROD1,NFIA,NR4A2,PPP3CA,RB1,RXRA,SEZ6,STXBP1,ZDHHC15	15
Formation of dendritic spines	2.01e-05		0.529	ABI1,CAMK1G,CHN1,DOCK10,EFNB1,ELMO1,EPHB3,KLF9,NRN1,PLPPR5,RTN4,TRPC3,VSTM5	13
Morphology of granule cell layer	2.93e-05			AGT,BCR,CBLN1,CCND1,COMMD3-BMI1,CXCL12,Diaph2,KRT1,L1CAM,NEUROD1,RB1	11
Density of synapse	0.00011		1.787	CLSTN3,EPHB3,GRIP1,HLA-A,ITGA3,LRRTM4,MDGA1,MEF2C,PCDHGC4,PLXNB1	10
Inhibitory postsynaptic potential	0.000415			CHRNA4,CLSTN3,FGF13,GABRB3,GJD2,IGSF9B,NTSR1,SLC32A1,SST,UNC13B	10
Ingenuity Canonical Pathways	-log(p-value)	Predicted Activation State	z-score	Molecules
cAMP-mediated signaling	10.1	Increased	2.744	ADCY3,ADCY5,ADCY6,ADCY8,AKAP12,AKAP7,APLNR,CAMK1G,CHRM4,CHRM5,CREB3L3,GNAI3,GPR17,GRK4,GRM4,HRH3,HTR1B,HTR5A,Htr5b,MPPED2,NAPEPLD,NPR3,OPRD1,PDE11A,PDE1C,PDE2A,PDE7B,PKIA,PKIB,PKIG,PPP3CA,PPP3R1,PRKAR1B,PRKAR2B,PTGER3,RAP1A,S1PR3,TDP2
Axonal Guidance Signaling	8.83			ADAM15,ADAMTS2,ARPC2,BMP2,CXCL12,EFNB1,EPHB3,EPHB6,GNA14,GNAI3,GNG2,GNG3,GNG4,GNG5,ITGA3,ITGB8,KCNJ12,L1CAM,LIMK1,MME,MMP16,NCK1,PDIA3,PIK3CD,PLCB2,PLCD3,PLCE1,PLCH1,PLCH2,PLCL2,PLXNB1,PLXND1,PPP3CA,PPP3R1,PRKAR1B,PRKAR2B,RALB,RAP1A,RASA1,RASSF5,ROCK1,RRAS2,RTN4,SDCBP,SEMA3D,SEMA3E,SEMA3G,SEMA4A,SEMA4B,SEMA4C,SEMA5A,SEMA6B,SRGAP1,STK36,TUBB3,UNC5B,WNT2B,WNT5B,WNT7A
PPARα/RXRα Activation	8.05		1.789	ACVR1C,ADCY3,ADCY5,ADCY6,ADCY8,APOA2,CHD5,GNA14,IKBKE,IL1R1,IL1R2,IL1RAP,IL1RAPL1,IRS1,MEF2C,NFKBID,PDIA3,PLCB2,PLCD3,PLCE1,PLCH1,PLCH2,PLCL2,PRKAR1B,PRKAR2B,RALB,RAP1A,RELB,RRAS2,RXRA,STAT5B
Endocannabinoid Neuronal Synapse Pathway	7.73		-0.408	ADCY3,ADCY5,ADCY6,ADCY8,CACNA1G,CACNA2D2,GNA14,GNAI3,GNG2,GNG3,GNG4,GNG5,GRIN2D,KCNJ3,NAPEPLD,PDIA3,PLCB2,PLCD3,PLCE1,PLCH1,PLCH2,PLCL2,PPP3CA,PPP3R1,PRKAR1B,PRKAR2B
P2Y Purigenic Receptor Signaling Pathway	7.63		1.964	ADCY3,ADCY5,ADCY6,ADCY8,CREB3L3,GNAI3,GNG2,GNG3,GNG4,GNG5,PDIA3,PIK3CD,PLCB2,PLCD3,PLCE1,PLCH1,PLCH2,PLCL2,PRKAR1B,PRKAR2B,RALB,RAP1A,RELB,RRAS2
Protein Kinase A Signaling	7.19		-0.48	ADCY3,ADCY5,ADCY6,ADCY8,AKAP12,AKAP7,ANAPC2,CDC25B,CREB3L3,DUSP26,EYA1,GNAI3,GNG2,GNG3,GNG4,GNG5,MPPED2,NAPEPLD,NFKBID,PDE11A,PDE1C,PDE2A,PDE7B,PDIA3,PLCB2,PLCD3,PLCE1,PLCH1,PLCH2,PLCL2,PPP3CA,PPP3R1,PRKAR1B,PRKAR2B,PTPDC1,PTPN5,PTPRC,PTPRM,PTPRN,PTPRU,PYGM,RAP1A,RELB,ROCK1,TCF4,TDP2,TH
Opioid Signaling Pathway	6.82		-0.354	ADCY3,ADCY5,ADCY6,ADCY8,AP1B1,CACNA1G,CACNA2D2,CAMK1G,CREB3L3,GNA14,GNAI3,GNG2,GNG3,GNG4,GNG5,GRIN2D,GRK4,KCNJ3,NPBWR1,OPRD1,PDE1C,PDYN,PPP3CA,PPP3R1,PRKAR1B,PRKAR2B,RALB,RAP1A,RGS13,RGS16,RPS6KA3,RPS6KB1,RRAS2,TCF4,TH,YES1
CREB Signaling in Neurons	6.48	Increased	3.91	ADCY3,ADCY5,ADCY6,ADCY8,ADGRA1,ADGRG1,ADRA1B,APLNR,BMPR1A,CACNA1G,CACNA2D2,CHRM4,CHRM5,CREB3L3,GHSR,GNA14,GNAI3,GNG2,GNG3,GNG4,GNG5,GPR101,GPR137C,GPR151,GPR161,GPR17,GPR176,GPR25,GPR34,GPR6,GRIN2D,GRM4,HRH3,HTR1B,HTR5A,LGR4,LPAR2,LPAR4,MCHR1,NPBWR1,NPY5R,NTSR1,OPRD1,PDIA3,PIK3CD,PLCB2,PLCD3,PLCE1,PLCH1,PLCH2,PLCL2,PRKAR1B,PRKAR2B,PTGER3,QRFPR,RALB,RAP1A,RRAS2,S1PR3,SSTR4
Ephrin B Signaling	5.65		0.302	ABI1,CXCL12,EFNB1,EPHB3,EPHB6,GNA14,GNAI3,GNG2,GNG3,GNG4,GNG5,LIMK1,ROCK1,VAV2,VAV3
IL-1 Signaling	5.42		0	ADCY3,ADCY5,ADCY6,ADCY8,GNA14,GNAI3,GNG2,GNG3,GNG4,GNG5,IKBKE,IL1R1,IL1RAP,NFKBID,PRKAR1B,PRKAR2B,RELB
Synaptic Long Term Potentiation	4.63		1.606	ADCY8,CREB3L3,GNA14,GRIN2D,GRM4,PDIA3,PLCB2,PLCD3,PLCE1,PLCH1,PLCH2,PLCL2,PPP3CA,PPP3R1,PRKAR1B,PRKAR2B,RALB,RAP1A,RRAS2
GABA Receptor Signaling	4.54			ADCY3,ADCY5,ADCY6,ADCY8,AP1B1,CACNA1G,CACNA2D2,GABRA4,GABRB3,GABRG2,GNA14,GNAI3,GNG2,GNG3,GNG4,GNG5,KCNH2,SLC32A1,SLC6A1
Molecular Mechanisms of Cancer	4.5			ADCY3,ADCY5,ADCY6,ADCY8,Aph1c,BMP2,BMPR1A,CCND1,CDC25B,DIABLO,E2F5,FANCD2,GAB2,GNA14,GNAI3,GNG2,GNG3,GNG4,GNG5,HDAC11,HDAC2,IRS1,ITGA3,ITGB8,JAK3,LRP5,NFKBID,PIK3CD,PLCB2,PRKAR1B,PRKAR2B,RALB,RAP1A,RASA1,RASGRF2,RB1,RELB,RRAS2,STK36,TCF4,WNT2B,WNT5B,WNT7A
Synaptogenesis Signaling Pathway	3.63		1.616	ADCY3,ADCY5,ADCY6,ADCY8,AP1B1,ARPC2,CDH18,CDH22,CDH4,CDH8,CDH9,CHN1,CREB3L3,EFNB1,EPHB3,EPHB6,GRIN2D,GRM4,LIMK1,PIK3CD,PRKAR1B,PRKAR2B,RALB,RAP1A,RASGRP2,RPS6KB1,RRAS2,STXBP1,STXBP6,SYT14,YES1
WNT/Ca+ pathway	3.51		1.897	CREB3L3,PDIA3,PLCB2,PLCD3,PLCE1,PLCH1,PLCH2,PLCL2,PPP3CA,RELB,WNT5B
Estrogen Receptor Signaling	3.2	Increased	1.976	ADCY3,ADCY5,ADCY6,ADCY8,AGT,CACNA2D2,CCND1,CREB3L3,GNA14,GNAI3,GNG2,GNG3,GNG4,GNG5,JAK3,LIMK1,MED21,MMP16,NDUFS4,PCNA,PDIA3,PIK3CD,PLCB2,PLCD3,PLCE1,PLCH1,PLCH2,PLCL2,PRKAR1B,PRKAR2B,RALB,RAP1A,RELB,ROCK1,RPS6KB1,RRAS2
Signaling by Rho Family GTPases	2.99		1.886	ARPC2,CDC42EP2,CDH18,CDH22,CDH4,CDH8,CDH9,CIT,GNA14,GNAI3,GNG2,GNG3,GNG4,GNG5,ITGA3,ITGB8,LIMK1,MAP3K9,PARD6A,PIK3CD,PIP5KL1,RELB,ROCK1,SEPTIN2,SEPTIN9,SLC9A1
Serotonin Receptor Signaling	2.93			ADCY3,ADCY5,ADCY6,ADCY8,HTR1B,HTR3A,HTR5A,Htr5b
CXCR4 Signaling	2.74	Decreased	-2.138	ADCY3,ADCY5,ADCY6,ADCY8,CXCL12,ELMO1,GNA14,GNAI3,GNG2,GNG3,GNG4,GNG5,PIK3CD,PLCB2,RALB,RAP1A,ROCK1,RRAS2
IGF-1 Signaling	2.68		-0.333	CCN3,IGFBP3,IGFBP4,IGFBP6,IRS1,PIK3CD,PRKAR1B,PRKAR2B,RALB,RAP1A,RASA1,RPS6KB1,RRAS2
Sphingosine-1-phosphate Signaling	2.63		0.535	ADCY3,ADCY5,ADCY6,ADCY8,GNAI3,PDIA3,PIK3CD,PLCB2,PLCD3,PLCE1,PLCH1,PLCH2,PLCL2,S1PR3
Glioblastoma Multiforme Signaling	2.62	Increased	2.183	CCND1,E2F5,PDIA3,PIK3CD,PLCB2,PLCD3,PLCE1,PLCH1,PLCH2,PLCL2,RALB,RAP1A,RB1,RPS6KB1,RRAS2,WNT2B,WNT5B,WNT7A
Calcium Signaling	2.54		1.291	ATP2A3,CACNA1G,CACNA2D2,CAMK1G,CHRNA4,CHRNA5,CREB3L3,GRIN2D,HDAC11,HDAC2,HTR3A,MEF2C,MYH6,MYH7,PPP3CA,PPP3R1,PRKAR1B,PRKAR2B,RAP1A,TRPC3,TRPC6
PI3K/AKT Signaling	2.27		0.577	CCND1,GAB2,IKBKE,IL17RA,IL1R1,IL1R2,IL4R,INPP5B,ITGA3,ITGB8,JAK3,NFKBID,PIK3CD,RALB,RAP1A,RELB,RPS6KB1,RRAS2,SYNJ2
Phospholipases	2.26		1	NAPEPLD,PDIA3,PLA2G7,PLCB2,PLCD3,PLCE1,PLCH1,PLCH2,PLCL2
Glutamate Receptor Signaling	2.26			GNG2,GNG3,GNG4,GNG5,GRIN2D,GRIP1,GRM4,SLC1A4,SLC1A6
tRNA Splicing	2.23		0	MPPED2,NAPEPLD,PDE11A,PDE1C,PDE2A,PDE7B,TDP2
Androgen Signaling	1.96		0.447	CACNA1G,CACNA2D2,CCND1,CCNH,GNA14,GNAI3,GNG2,GNG3,GNG4,GNG5,GTF2F2,GTF2H2,PRKAR1B,PRKAR2B,RELB,TAF9
NGF Signaling	1.82		0.632	CREB3L3,IKBKE,MAP3K6,MAP3K9,PIK3CD,RALB,RAP1A,RELB,ROCK1,RPS6KA3,RPS6KB1,RRAS2
Synaptic Long Term Depression	1.74		1.698	CACNA1G,CACNA2D2,GNA14,GNAI3,GRM4,NPR3,PDIA3,PLA2G7,PLCB2,PLCD3,PLCE1,PLCH1,PLCH2,PLCL2,RALB,RAP1A,RRAS2
AMPK Signaling	1.45		-0.333	ADRA1B,CCND1,CHRM4,CHRM5,CHRNA4,CHRNA5,CREB3L3,GNA14,GNAI3,GNG2,GNG3,GNG4,GNG5,IRS1,PCK2,PIK3CD,PRKAR1B,PRKAR2B,RPS6KB1
Regulation of eIF4 and p70S6K Signaling	1.45		-0.378	EIF2A,EIF2S2,EIF3E,IRS1,ITGA3,ITGB8,PABPC1,PAIP1,PAIP2,PIK3CD,RALB,RAP1A,RPS27L,RPS6KB1,RRAS2
Cell Cycle Regulation by BTG Family Proteins	1.44	Decreased	-2	BTG1,CCND1,CNOT7,E2F5,RB1
Kinetochore Metaphase Signaling Pathway	1.42		-2.646	ANAPC2,ARPP19,CENPP,CENPQ,CENPW,H2AZ1,MAD2L1,NDC80,NUF2,SMC3
Dopamine Receptor Signaling	1.41		1.414	ADCY3,ADCY5,ADCY6,ADCY8,PRKAR1B,PRKAR2B,PRL,TH
Estrogen-mediated S-phase Entry	1.41		1	CCNA1,CCND1,E2F5,RB1
Notch Signaling	1.4			Aph1c,HES7,JAG2,NOTCH3,NOTCH4
Neuroinflammation Signaling Pathway	1.34		-0.243	ACVR1C,Aph1c,CALB1,CREB3L3,CXCL12,GABRA4,GABRB3,GABRG2,GRIN2D,HLA-A,IKBKE,IL18,IL1R1,JAK3,KCNJ3,PIK3CD,PPP3CA,PPP3R1,RELB,SLC6A1,TLR1,Tlr13,TLR7
Chemokine Signaling	1.33		0	CAMK1G,CXCL12,GNAI3,LIMK1,PLCB2,RALB,RAP1A,RRAS2
RHOA Signaling	1.33		0.302	ARPC2,CDC42EP2,CIT,DLC1,LIMK1,LPAR2,LPAR4,PIP5KL1,ROCK1,SEPTIN2,SEPTIN9
