# Supplementary material for: Neuregulin1 Nuclear Signaling Influences Adult Neurogenesis and Regulates a Schizophrenia Susceptibility Gene Network within the Mouse Dentate Gyrus
Source: J Neurosci. 2024 Aug 30;44(43):e0063242024. doi: 10.1523/JNEUROSCI.0063-24.2024 (PMC11502234; doi:10.1523/JNEUROSCI.0063-24.2024)
Supplement: Table 5-3 — Ingenuity pathway analysis (IPA) for disease annotations. Disease annotations of differentially expressed genes in the V321L DG compared to WT DG. Download Table 5-3, XLSX file. [file jneuro-44-e0063242024-s003.xlsx]

## Sheet: Sheet1
Table 5-3: Ingenuity pathway analysis (IPA) for disease annotations.
© 2000-2021 QIAGEN. All rights reserved.
Categories	Diseases or Functions Annotation	p-value	Predicted Activation State	Activation z-score	Molecules
Cancer,Organismal Injury and Abnormalities	Solid tumor	1.03e-54		-0.296	AACS,AATK,ABCA7,ABCB9,ABCD2,ABCG4,ABHD14B,ABI1,ABRAXAS1,ACHE,ACKR2,ACOT2,ACOT9,ACP7,ACVR1C,ADAL,ADAM15,ADAMTS2,ADCY3,ADCY5,ADCY6,ADCY8,ADGRA1,ADGRG1,ADGRL2,ADRA1B,AGBL4,AGMO,AGT,AHCYL2,AHDC1,AKAP12,AKAP7,ALDH1L1,ALDH7A1,ALK,ALOX12B,AMN,AMY2A,AMZ1,ANAPC2,ANK1,ANKRD24,ANKRD34B,ANKRD45,ANKRD49,ANKRD63,ANO3,ANO4,AP1B1,AP1S2,AP5B1,APBA1,APBB1,API5,APLNR,APOA2,APOH,APOL2,APOO,APOOL,AQP4,ARF4,ARHGAP20,A…
Cancer,Organismal Injury and Abnormalities	Non-hematological solid tumor	9.47e-63		-0.33	AACS,AATK,ABCA7,ABCB9,ABCD2,ABCG4,ABHD14B,ABI1,ABRAXAS1,ACHE,ACKR2,ACOT2,ACOT9,ACP7,ACVR1C,ADAL,ADAM15,ADAMTS2,ADCY3,ADCY5,ADCY6,ADCY8,ADGRA1,ADGRG1,ADGRL2,ADRA1B,AGBL4,AGMO,AGT,AHCYL2,AHDC1,AKAP12,AKAP7,ALDH1L1,ALDH7A1,ALK,ALOX12B,AMN,AMY2A,AMZ1,ANAPC2,ANK1,ANKRD24,ANKRD34B,ANKRD45,ANKRD49,ANKRD63,ANO3,ANO4,AP1B1,AP1S2,AP5B1,APBA1,APBB1,API5,APLNR,APOA2,APOH,APOL2,APOO,APOOL,AQP4,ARF4,ARHGAP20,A…
Cancer,Organismal Injury and Abnormalities	Cancer	1.71e-53		-0.243	AACS,AATK,ABCA7,ABCB9,ABCD2,ABCG4,ABHD14B,ABI1,ABRAXAS1,ACHE,ACKR2,ACOT2,ACOT9,ACP7,ACVR1C,ADAL,ADAM15,ADAMTS2,ADCY3,ADCY5,ADCY6,ADCY8,ADGRA1,ADGRG1,ADGRL2,ADRA1B,AGBL4,AGMO,AGT,AHCYL2,AHDC1,AKAP12,AKAP7,ALDH1L1,ALDH7A1,ALK,ALOX12B,AMN,AMY2A,AMZ1,ANAPC2,ANK1,ANKRD24,ANKRD34B,ANKRD45,ANKRD49,ANKRD63,ANO3,ANO4,AP1B1,AP1S2,AP5B1,APBA1,APBB1,API5,APLNR,APOA2,APOH,APOL2,APOO,APOOL,AQP4,ARF4,ARHGAP20,A…
Cancer,Organismal Injury and Abnormalities	Malignant solid tumor	3.64e-54		-0.498	AACS,AATK,ABCA7,ABCB9,ABCD2,ABCG4,ABHD14B,ABI1,ABRAXAS1,ACHE,ACKR2,ACOT2,ACOT9,ACP7,ACVR1C,ADAL,ADAM15,ADAMTS2,ADCY3,ADCY5,ADCY6,ADCY8,ADGRA1,ADGRG1,ADGRL2,ADRA1B,AGBL4,AGMO,AGT,AHCYL2,AHDC1,AKAP12,AKAP7,ALDH1L1,ALDH7A1,ALK,ALOX12B,AMN,AMY2A,AMZ1,ANAPC2,ANK1,ANKRD24,ANKRD34B,ANKRD45,ANKRD49,ANKRD63,ANO3,ANO4,AP1B1,AP1S2,AP5B1,APBA1,APBB1,API5,APLNR,APOA2,APOH,APOL2,APOO,APOOL,AQP4,ARF4,ARHGAP20,A…
Cancer,Organismal Injury and Abnormalities	Extracranial solid tumor	5.8e-55		-0.813	AACS,AATK,ABCA7,ABCB9,ABCD2,ABCG4,ABHD14B,ABI1,ABRAXAS1,ACHE,ACKR2,ACOT2,ACOT9,ACP7,ACVR1C,ADAL,ADAM15,ADAMTS2,ADCY3,ADCY5,ADCY6,ADCY8,ADGRA1,ADGRG1,ADGRL2,ADRA1B,AGBL4,AGMO,AGT,AHCYL2,AHDC1,AKAP12,AKAP7,ALDH1L1,ALDH7A1,ALK,ALOX12B,AMN,AMY2A,AMZ1,ANAPC2,ANK1,ANKRD24,ANKRD34B,ANKRD45,ANKRD49,ANKRD63,ANO3,ANO4,AP1B1,AP1S2,AP5B1,APBA1,APBB1,API5,APLNR,APOA2,APOH,APOL2,APOO,APOOL,AQP4,ARF4,ARHGAP20,A…
Cancer,Organismal Injury and Abnormalities	Nonhematologic malignant neoplasm	2.24e-61		-0.208	AACS,AATK,ABCA7,ABCB9,ABCD2,ABCG4,ABHD14B,ABI1,ABRAXAS1,ACHE,ACKR2,ACOT2,ACOT9,ACP7,ACVR1C,ADAL,ADAM15,ADAMTS2,ADCY3,ADCY5,ADCY6,ADCY8,ADGRA1,ADGRG1,ADGRL2,ADRA1B,AGBL4,AGMO,AGT,AHCYL2,AHDC1,AKAP12,AKAP7,ALDH1L1,ALDH7A1,ALK,ALOX12B,AMN,AMY2A,AMZ1,ANAPC2,ANK1,ANKRD24,ANKRD34B,ANKRD45,ANKRD49,ANKRD63,ANO3,ANO4,AP1B1,AP1S2,AP5B1,APBA1,APBB1,API5,APLNR,APOA2,APOH,APOL2,APOO,APOOL,AQP4,ARF4,ARHGAP20,A…
Cancer,Organismal Injury and Abnormalities	Non-melanoma solid tumor	9.05e-62		0.139	AACS,AATK,ABCA7,ABCB9,ABCD2,ABCG4,ABHD14B,ABI1,ABRAXAS1,ACHE,ACKR2,ACOT2,ACOT9,ACP7,ACVR1C,ADAL,ADAM15,ADAMTS2,ADCY3,ADCY5,ADCY6,ADCY8,ADGRA1,ADGRG1,ADGRL2,ADRA1B,AGBL4,AGMO,AGT,AHCYL2,AHDC1,AKAP12,AKAP7,ALDH1L1,ALDH7A1,ALK,ALOX12B,AMN,AMY2A,AMZ1,ANAPC2,ANK1,ANKRD24,ANKRD34B,ANKRD45,ANKRD49,ANKRD63,ANO3,ANO4,AP1B1,AP1S2,AP5B1,APBA1,APBB1,API5,APLNR,APOA2,APOH,APOL2,APOO,APOOL,AQP4,ARF4,ARHGAP20,A…
Cancer,Organismal Injury and Abnormalities	Epithelial neoplasm	3.47e-59		-0.241	AACS,AATK,ABCA7,ABCB9,ABCD2,ABCG4,ABHD14B,ABI1,ABRAXAS1,ACHE,ACKR2,ACOT2,ACOT9,ACP7,ACVR1C,ADAL,ADAM15,ADAMTS2,ADCY3,ADCY5,ADCY6,ADCY8,ADGRA1,ADGRG1,ADGRL2,ADRA1B,AGBL4,AGMO,AGT,AHCYL2,AHDC1,AKAP12,AKAP7,ALDH1L1,ALDH7A1,ALK,ALOX12B,AMN,AMY2A,AMZ1,ANAPC2,ANK1,ANKRD24,ANKRD34B,ANKRD45,ANKRD49,ANKRD63,ANO3,ANO4,AP1B1,AP1S2,AP5B1,APBA1,APBB1,API5,APLNR,APOA2,APOH,APOL2,APOO,APOOL,AQP4,ARF4,ARHGAP20,A…
Cancer,Organismal Injury and Abnormalities	Carcinoma	1.92e-58		-0.19	AACS,AATK,ABCA7,ABCB9,ABCD2,ABCG4,ABHD14B,ABI1,ABRAXAS1,ACHE,ACKR2,ACOT2,ACOT9,ACP7,ACVR1C,ADAL,ADAM15,ADAMTS2,ADCY3,ADCY5,ADCY6,ADCY8,ADGRA1,ADGRG1,ADGRL2,ADRA1B,AGBL4,AGMO,AGT,AHCYL2,AHDC1,AKAP12,AKAP7,ALDH1L1,ALDH7A1,ALK,ALOX12B,AMN,AMY2A,AMZ1,ANAPC2,ANK1,ANKRD24,ANKRD34B,ANKRD45,ANKRD49,ANKRD63,ANO3,ANO4,AP1B1,AP1S2,AP5B1,APBA1,APBB1,API5,APLNR,APOH,APOL2,APOO,APOOL,AQP4,ARF4,ARHGAP20,ARHGAP2…
Cancer,Organismal Injury and Abnormalities	Extrapancreatic malignant tumor	3.28e-44		-0.237	AACS,AATK,ABCA7,ABCB9,ABCD2,ABCG4,ABHD14B,ABI1,ABRAXAS1,ACHE,ACKR2,ACOT2,ACOT9,ACP7,ACVR1C,ADAL,ADAM15,ADAMTS2,ADCY3,ADCY5,ADCY6,ADCY8,ADGRA1,ADGRG1,ADGRL2,ADRA1B,AGBL4,AGMO,AGT,AHCYL2,AHDC1,AKAP12,AKAP7,ALDH1L1,ALDH7A1,ALK,ALOX12B,AMN,AMY2A,AMZ1,ANAPC2,ANK1,ANKRD24,ANKRD34B,ANKRD45,ANKRD49,ANO3,ANO4,AP1B1,AP1S2,AP5B1,APBA1,APBB1,API5,APLNR,APOA2,APOH,APOL2,APOOL,AQP4,ARF4,ARHGAP20,ARHGAP26,ARHGA…
Cancer,Organismal Injury and Abnormalities	Abdominal neoplasm	2.91e-38		-1.309	AACS,AATK,ABCA7,ABCB9,ABCD2,ABCG4,ABHD14B,ABI1,ABRAXAS1,ACHE,ACKR2,ACOT9,ACP7,ACVR1C,ADAL,ADAM15,ADAMTS2,ADCY3,ADCY5,ADCY6,ADCY8,ADGRA1,ADGRG1,ADGRL2,ADRA1B,AGBL4,AGMO,AGT,AHCYL2,AHDC1,AKAP12,AKAP7,ALDH1L1,ALDH7A1,ALK,ALOX12B,AMN,AMY2A,AMZ1,ANAPC2,ANK1,ANKRD24,ANKRD34B,ANKRD45,ANKRD49,ANO3,ANO4,AP1B1,AP1S2,AP5B1,APBA1,APBB1,API5,APLNR,APOA2,APOH,APOL2,APOOL,AQP4,ARHGAP20,ARHGAP26,ARHGAP33,ARHGEF4…
Cancer,Organismal Injury and Abnormalities	Abdominal cancer	5.48e-39		-0.966	AACS,AATK,ABCA7,ABCB9,ABCD2,ABCG4,ABHD14B,ABI1,ABRAXAS1,ACHE,ACKR2,ACOT9,ACP7,ACVR1C,ADAL,ADAM15,ADAMTS2,ADCY3,ADCY5,ADCY6,ADCY8,ADGRA1,ADGRG1,ADGRL2,ADRA1B,AGBL4,AGMO,AGT,AHCYL2,AHDC1,AKAP12,AKAP7,ALDH1L1,ALDH7A1,ALK,ALOX12B,AMN,AMY2A,AMZ1,ANAPC2,ANK1,ANKRD24,ANKRD34B,ANKRD45,ANKRD49,ANO3,ANO4,AP1B1,AP1S2,AP5B1,APBA1,APBB1,API5,APLNR,APOA2,APOH,APOL2,APOOL,AQP4,ARHGAP20,ARHGAP26,ARHGAP33,ARHGEF4…
Cancer,Organismal Injury and Abnormalities	Head and neck tumor	6.67e-60		1.512	AACS,AATK,ABCA7,ABCB9,ABCD2,ABCG4,ABHD14B,ABI1,ABRAXAS1,ACHE,ACKR2,ACOT2,ACOT9,ACP7,ACVR1C,ADAL,ADAM15,ADAMTS2,ADCY3,ADCY5,ADCY6,ADCY8,ADGRA1,ADGRG1,ADGRL2,AGBL4,AGMO,AGT,AHCYL2,AHDC1,AKAP12,AKAP7,ALDH1L1,ALDH7A1,ALK,ALOX12B,AMN,AMY2A,AMZ1,ANAPC2,ANK1,ANKRD24,ANKRD45,ANKRD49,ANKRD63,ANO3,ANO4,AP1B1,AP5B1,APBA1,APBB1,APOA2,APOH,APOL2,APOO,APOOL,AQP4,ARF4,ARHGAP20,ARHGAP26,ARHGAP33,ARHGEF40,ARL4C,A…
Cancer,Organismal Injury and Abnormalities	Intraabdominal organ tumor	2.42e-39		-1.093	AACS,AATK,ABCA7,ABCB9,ABCD2,ABCG4,ABHD14B,ABI1,ABRAXAS1,ACHE,ACKR2,ACOT9,ACP7,ACVR1C,ADAL,ADAM15,ADAMTS2,ADCY3,ADCY5,ADCY6,ADCY8,ADGRA1,ADGRG1,ADGRL2,ADRA1B,AGBL4,AGMO,AGT,AHCYL2,AHDC1,AKAP12,AKAP7,ALDH1L1,ALDH7A1,ALK,ALOX12B,AMN,AMY2A,AMZ1,ANAPC2,ANK1,ANKRD24,ANKRD34B,ANKRD45,ANKRD49,ANO3,ANO4,AP1B1,AP1S2,AP5B1,APBA1,APBB1,API5,APLNR,APOA2,APOH,APOL2,APOOL,AQP4,ARHGAP20,ARHGAP26,ARHGAP33,ARHGEF4…
Cancer,Organismal Injury and Abnormalities	Abdominal carcinoma	2.03e-44		-1.125	AACS,AATK,ABCA7,ABCB9,ABCD2,ABCG4,ABHD14B,ABI1,ABRAXAS1,ACHE,ACKR2,ACOT9,ACP7,ACVR1C,ADAL,ADAM15,ADAMTS2,ADCY3,ADCY5,ADCY6,ADCY8,ADGRA1,ADGRG1,ADGRL2,ADRA1B,AGBL4,AGMO,AGT,AHCYL2,AHDC1,AKAP12,AKAP7,ALDH1L1,ALDH7A1,ALK,ALOX12B,AMN,AMY2A,AMZ1,ANAPC2,ANK1,ANKRD24,ANKRD34B,ANKRD45,ANKRD49,ANO3,ANO4,AP1B1,AP1S2,AP5B1,APBA1,APBB1,API5,APLNR,APOH,APOL2,APOOL,AQP4,ARHGAP20,ARHGAP26,ARHGAP33,ARHGEF40,ARL4…
Cancer,Organismal Injury and Abnormalities	Adenocarcinoma	5.5e-52		-0.57	AACS,AATK,ABCA7,ABCB9,ABCD2,ABCG4,ABHD14B,ABI1,ABRAXAS1,ACHE,ACKR2,ACOT9,ACP7,ACVR1C,ADAL,ADAM15,ADAMTS2,ADCY3,ADCY5,ADCY6,ADCY8,ADGRA1,ADGRG1,ADGRL2,ADRA1B,AGBL4,AGMO,AGT,AHCYL2,AHDC1,AKAP12,AKAP7,ALDH1L1,ALDH7A1,ALK,ALOX12B,AMN,AMY2A,AMZ1,ANAPC2,ANK1,ANKRD24,ANKRD34B,ANKRD45,ANKRD49,ANO3,ANO4,AP1B1,AP1S2,AP5B1,APBA1,APBB1,API5,APLNR,APOH,APOL2,APOOL,AQP4,ARHGAP20,ARHGAP26,ARHGAP33,ARHGEF40,ARL4…
Cancer,Organismal Injury and Abnormalities	Formation of solid tumor	1.51e-53		-0.439	AATK,ABCA7,ABCB9,ABCD2,ABCG4,ABHD14B,ABI1,ABRAXAS1,ACHE,ACKR2,ACOT2,ACOT9,ACP7,ACVR1C,ADAL,ADAM15,ADAMTS2,ADCY3,ADCY5,ADCY6,ADCY8,ADGRA1,ADGRG1,ADGRL2,ADRA1B,AGBL4,AGMO,AGT,AHCYL2,AHDC1,AKAP12,AKAP7,ALDH1L1,ALDH7A1,ALK,ALOX12B,AMN,AMY2A,AMZ1,ANAPC2,ANK1,ANKRD24,ANKRD34B,ANKRD45,ANKRD49,ANO3,ANO4,AP1B1,AP1S2,AP5B1,APBA1,APBB1,API5,APLNR,APOA2,APOH,APOL2,APOOL,AQP4,ARF4,ARHGAP20,ARHGAP26,ARHGAP33,A…
Cancer,Organismal Injury and Abnormalities	Abdominal adenocarcinoma	8.33e-50		-0.132	AACS,AATK,ABCA7,ABCB9,ABCD2,ABCG4,ABHD14B,ABI1,ABRAXAS1,ACHE,ACKR2,ACOT9,ACP7,ACVR1C,ADAL,ADAM15,ADAMTS2,ADCY3,ADCY5,ADCY6,ADCY8,ADGRA1,ADGRG1,ADGRL2,ADRA1B,AGBL4,AGMO,AGT,AHCYL2,AHDC1,AKAP12,AKAP7,ALDH1L1,ALDH7A1,ALK,ALOX12B,AMN,AMY2A,AMZ1,ANAPC2,ANK1,ANKRD24,ANKRD34B,ANKRD45,ANKRD49,ANO3,ANO4,AP1B1,AP1S2,AP5B1,APBA1,APBB1,API5,APLNR,APOH,APOL2,APOOL,AQP4,ARHGAP20,ARHGAP26,ARHGAP33,ARHGEF40,ARL4…
Cancer,Gastrointestinal Disease,Organismal Injury and Abnormalities	Digestive organ tumor	3.37e-35		-1.003	AACS,AATK,ABCA7,ABCB9,ABCD2,ABCG4,ABHD14B,ABI1,ABRAXAS1,ACHE,ACKR2,ACOT9,ACP7,ACVR1C,ADAL,ADAM15,ADAMTS2,ADCY3,ADCY5,ADCY6,ADCY8,ADGRA1,ADGRG1,ADGRL2,ADRA1B,AGBL4,AGMO,AGT,AHCYL2,AHDC1,AKAP12,AKAP7,ALDH1L1,ALDH7A1,ALK,ALOX12B,AMN,AMY2A,AMZ1,ANAPC2,ANK1,ANKRD24,ANKRD34B,ANKRD45,ANKRD49,ANO3,ANO4,AP1B1,AP1S2,AP5B1,APBA1,APBB1,API5,APLNR,APOA2,APOH,AQP4,ARHGAP20,ARHGAP26,ARHGAP33,ARHGEF40,ARL4C,ARMH…
Cancer,Organismal Injury and Abnormalities	Cancer of secretory structure	3.15e-55			AACS,AATK,ABCA7,ABCB9,ABCD2,ABCG4,ABI1,ABRAXAS1,ACHE,ACOT2,ACOT9,ACP7,ACVR1C,ADAL,ADAM15,ADAMTS2,ADCY3,ADCY5,ADCY6,ADCY8,ADGRA1,ADGRG1,ADGRL2,ADRA1B,AGBL4,AGMO,AGT,AHCYL2,AHDC1,AKAP12,AKAP7,ALDH1L1,ALDH7A1,ALK,ALOX12B,AMN,AMY2A,AMZ1,ANAPC2,ANK1,ANKRD24,ANKRD34B,ANKRD49,ANKRD63,ANO3,ANO4,AP1B1,AP5B1,APBA1,APBB1,API5,APLNR,APOA2,APOH,APOL2,APOO,APOOL,AQP4,ARF4,ARHGAP20,ARHGAP26,ARHGAP33,ARHGEF40,AR…
Cancer,Gastrointestinal Disease,Organismal Injury and Abnormalities	Digestive system cancer	7.49e-37		-1.188	AACS,AATK,ABCA7,ABCB9,ABCD2,ABCG4,ABHD14B,ABI1,ABRAXAS1,ACHE,ACKR2,ACOT9,ACP7,ACVR1C,ADAL,ADAM15,ADAMTS2,ADCY3,ADCY5,ADCY6,ADCY8,ADGRA1,ADGRG1,ADGRL2,ADRA1B,AGBL4,AGMO,AGT,AHCYL2,AHDC1,AKAP12,AKAP7,ALDH1L1,ALDH7A1,ALK,ALOX12B,AMN,AMY2A,AMZ1,ANAPC2,ANK1,ANKRD24,ANKRD34B,ANKRD45,ANKRD49,ANO3,ANO4,AP1B1,AP1S2,AP5B1,APBA1,APBB1,API5,APLNR,APOA2,APOH,AQP4,ARHGAP20,ARHGAP26,ARHGAP33,ARHGEF40,ARL4C,ARMH…
Cancer,Organismal Injury and Abnormalities	Head and neck cancer	6.38e-53		1.408	AACS,AATK,ABCA7,ABCB9,ABCD2,ABCG4,ABI1,ABRAXAS1,ACHE,ACOT2,ACOT9,ACP7,ACVR1C,ADAL,ADAM15,ADAMTS2,ADCY3,ADCY5,ADCY6,ADCY8,ADGRA1,ADGRG1,ADGRL2,AGBL4,AGMO,AGT,AHCYL2,AHDC1,AKAP12,AKAP7,ALDH1L1,ALDH7A1,ALK,ALOX12B,AMN,AMY2A,AMZ1,ANAPC2,ANK1,ANKRD24,ANKRD63,ANO3,ANO4,AP1B1,AP5B1,APBA1,APBB1,APOH,APOL2,APOO,APOOL,ARF4,ARHGAP20,ARHGAP26,ARHGAP33,ARHGEF40,ARL4C,ARNT2,ARPC2,ARPP19,ARSA,ARX,ASAP2,ASB2,ASF…
Cancer,Organismal Injury and Abnormalities	Head and neck carcinoma	8.3e-49			AACS,AATK,ABCA7,ABCB9,ABCD2,ABCG4,ABI1,ABRAXAS1,ACHE,ACOT2,ACOT9,ACP7,ACVR1C,ADAL,ADAM15,ADAMTS2,ADCY3,ADCY5,ADCY6,ADCY8,ADGRA1,ADGRG1,ADGRL2,AGBL4,AGMO,AGT,AHCYL2,AHDC1,AKAP12,AKAP7,ALDH1L1,ALDH7A1,ALK,ALOX12B,AMN,AMY2A,AMZ1,ANAPC2,ANK1,ANKRD24,ANKRD63,ANO3,ANO4,AP1B1,AP5B1,APBA1,APBB1,APOH,APOL2,APOO,APOOL,ARF4,ARHGAP20,ARHGAP26,ARHGAP33,ARHGEF40,ARL4C,ARNT2,ARPC2,ARPP19,ARSA,ARX,ASAP2,ASB2,ASI…
Cancer,Gastrointestinal Disease,Organismal Injury and Abnormalities	Gastrointestinal tumor	6.6e-38		-0.502	AACS,AATK,ABCA7,ABCB9,ABCD2,ABCG4,ABHD14B,ACHE,ACKR2,ACOT9,ACP7,ACVR1C,ADAL,ADAM15,ADAMTS2,ADCY3,ADCY5,ADCY6,ADCY8,ADGRA1,ADGRG1,ADGRL2,ADRA1B,AGBL4,AGMO,AGT,AHCYL2,AHDC1,AKAP12,AKAP7,ALDH1L1,ALK,ALOX12B,AMN,AMY2A,AMZ1,ANAPC2,ANK1,ANKRD24,ANKRD34B,ANKRD45,ANKRD49,ANO3,ANO4,AP1B1,AP5B1,APBA1,APBB1,API5,APLNR,APOH,AQP4,ARHGAP20,ARHGAP26,ARHGAP33,ARHGEF40,ARL4C,ARMH4,ARNT2,ARSA,ARSJ,ARX,ASAP2,ASB2,A…
Cancer,Endocrine System Disorders,Organismal Injury and Abnormalities	Endocrine gland tumor	2.6e-46		0.703	AACS,AATK,ABCA7,ABCB9,ABCD2,ABCG4,ABI1,ABRAXAS1,ACHE,ACOT2,ACOT9,ACP7,ACVR1C,ADAL,ADAM15,ADAMTS2,ADCY3,ADCY5,ADCY6,ADCY8,ADGRA1,ADGRG1,ADGRL2,ADRA1B,AGBL4,AGMO,AGT,AHCYL2,AHDC1,AKAP12,AKAP7,ALDH1L1,ALDH7A1,ALK,ALOX12B,AMN,AMY2A,AMZ1,ANAPC2,ANK1,ANKRD24,ANKRD34B,ANKRD63,ANO3,ANO4,AP1B1,AP5B1,APBA1,APBB1,APLNR,APOH,APOL2,APOO,APOOL,ARF4,ARHGAP20,ARHGAP26,ARHGAP33,ARHGEF40,ARL4C,ARNT2,ARPC2,ARPP19,A…
Cancer,Gastrointestinal Disease,Organismal Injury and Abnormalities	Gastrointestinal tract cancer	1.05e-37		-1.348	AACS,AATK,ABCA7,ABCB9,ABCD2,ABCG4,ABHD14B,ACHE,ACKR2,ACOT9,ACP7,ACVR1C,ADAL,ADAM15,ADAMTS2,ADCY3,ADCY5,ADCY6,ADCY8,ADGRA1,ADGRG1,ADGRL2,ADRA1B,AGBL4,AGMO,AGT,AHCYL2,AHDC1,AKAP12,AKAP7,ALDH1L1,ALK,ALOX12B,AMN,AMY2A,AMZ1,ANAPC2,ANK1,ANKRD24,ANKRD34B,ANKRD45,ANKRD49,ANO3,ANO4,AP1B1,AP5B1,APBA1,APBB1,API5,APLNR,APOH,AQP4,ARHGAP20,ARHGAP26,ARHGAP33,ARHGEF40,ARL4C,ARMH4,ARNT2,ARSA,ARSJ,ARX,ASAP2,ASB2,A…
Cancer,Endocrine System Disorders,Organismal Injury and Abnormalities	Endocrine carcinoma	3.28e-48			AACS,AATK,ABCA7,ABCB9,ABCD2,ABCG4,ABI1,ABRAXAS1,ACHE,ACOT2,ACOT9,ACP7,ACVR1C,ADAL,ADAM15,ADAMTS2,ADCY3,ADCY5,ADCY6,ADCY8,ADGRA1,ADGRG1,ADGRL2,AGBL4,AGMO,AGT,AHCYL2,AHDC1,AKAP12,AKAP7,ALDH1L1,ALDH7A1,ALK,ALOX12B,AMN,AMY2A,AMZ1,ANAPC2,ANK1,ANKRD24,ANKRD34B,ANKRD63,ANO3,ANO4,AP1B1,AP5B1,APBA1,APBB1,APLNR,APOH,APOL2,APOO,APOOL,ARF4,ARHGAP20,ARHGAP26,ARHGAP33,ARHGEF40,ARL4C,ARNT2,ARPC2,ARPP19,ARSA,ARX…
Cancer,Gastrointestinal Disease,Organismal Injury and Abnormalities	Gastrointestinal carcinoma	5.07e-42			AACS,AATK,ABCA7,ABCB9,ABCD2,ABCG4,ABHD14B,ACHE,ACKR2,ACOT9,ACP7,ACVR1C,ADAL,ADAM15,ADAMTS2,ADCY3,ADCY5,ADCY6,ADCY8,ADGRA1,ADGRG1,ADGRL2,ADRA1B,AGBL4,AGMO,AGT,AHCYL2,AHDC1,AKAP12,AKAP7,ALDH1L1,ALK,ALOX12B,AMN,AMY2A,AMZ1,ANAPC2,ANK1,ANKRD24,ANKRD34B,ANKRD45,ANKRD49,ANO3,ANO4,AP1B1,AP5B1,APBA1,APBB1,API5,APLNR,APOH,AQP4,ARHGAP20,ARHGAP26,ARHGAP33,ARHGEF40,ARMH4,ARNT2,ARSA,ARSJ,ARX,ASAP2,ASB2,ASIC1,A…
Cancer,Organismal Injury and Abnormalities	Incidence of tumor	7.62e-46		-0.529	AATK,ABCA7,ABCB9,ABCD2,ABCG4,ABHD14B,ABI1,ABRAXAS1,ACHE,ACKR2,ACOT9,ACP7,ACVR1C,ADAL,ADAM15,ADAMTS2,ADCY3,ADCY5,ADCY6,ADCY8,ADGRA1,ADGRG1,ADGRL2,ADRA1B,AGBL4,AGMO,AGT,AHCYL2,AHDC1,AKAP12,AKAP7,ALDH1L1,ALDH7A1,ALK,ALOX12B,AMY2A,AMZ1,ANAPC2,ANK1,ANKRD24,ANKRD34B,ANKRD49,ANO3,ANO4,AP1B1,AP1S2,AP5B1,APBA1,APBB1,API5,APLNR,APOH,APOL2,APOOL,AQP4,ARHGAP20,ARHGAP26,ARHGAP33,ARHGEF40,ARL4C,ARSA,ARSJ,ARX,A…
Cancer,Organismal Injury and Abnormalities	Neck neoplasm	1.84e-46			AACS,AATK,ABCA7,ABCB9,ABCD2,ABCG4,ABI1,ABRAXAS1,ACHE,ACOT2,ACOT9,ACP7,ACVR1C,ADAL,ADAM15,ADAMTS2,ADCY3,ADCY5,ADCY6,ADCY8,ADGRA1,ADGRG1,ADGRL2,AGBL4,AGMO,AGT,AHCYL2,AHDC1,AKAP12,AKAP7,ALDH1L1,ALDH7A1,ALK,ALOX12B,AMN,AMY2A,AMZ1,ANAPC2,ANK1,ANKRD24,ANKRD63,ANO3,ANO4,AP1B1,AP5B1,APBA1,APBB1,APOH,APOL2,APOO,APOOL,ARF4,ARHGAP20,ARHGAP26,ARHGAP33,ARHGEF40,ARL4C,ARNT2,ARPC2,ARPP19,ARSA,ARX,ASAP2,ASB2,ASI…
Cancer,Endocrine System Disorders,Organismal Injury and Abnormalities	Nonpituitary endocrine tumor	6.17e-46		0.351	AACS,AATK,ABCA7,ABCB9,ABCD2,ABCG4,ABI1,ABRAXAS1,ACHE,ACOT2,ACOT9,ACP7,ACVR1C,ADAL,ADAM15,ADAMTS2,ADCY3,ADCY5,ADCY6,ADCY8,ADGRA1,ADGRG1,ADGRL2,ADRA1B,AGBL4,AGMO,AGT,AHCYL2,AHDC1,AKAP12,AKAP7,ALDH1L1,ALDH7A1,ALK,ALOX12B,AMN,AMY2A,AMZ1,ANAPC2,ANK1,ANKRD24,ANKRD34B,ANKRD63,ANO3,ANO4,AP1B1,AP5B1,APBA1,APBB1,APOH,APOL2,APOO,APOOL,ARF4,ARHGAP20,ARHGAP26,ARHGAP33,ARHGEF40,ARL4C,ARNT2,ARPC2,ARPP19,ARSA,AR…
Cancer,Endocrine System Disorders,Organismal Injury and Abnormalities	Thyroid gland tumor	3.18e-45			AACS,AATK,ABCA7,ABCB9,ABCD2,ABCG4,ABI1,ABRAXAS1,ACHE,ACOT2,ACOT9,ACP7,ACVR1C,ADAL,ADAM15,ADAMTS2,ADCY3,ADCY5,ADCY6,ADCY8,ADGRA1,ADGRG1,ADGRL2,AGBL4,AGMO,AGT,AHCYL2,AHDC1,AKAP12,AKAP7,ALDH1L1,ALDH7A1,ALK,ALOX12B,AMN,AMY2A,AMZ1,ANAPC2,ANK1,ANKRD24,ANKRD63,ANO3,ANO4,AP1B1,AP5B1,APBA1,APBB1,APOH,APOL2,APOO,APOOL,ARF4,ARHGAP20,ARHGAP26,ARHGAP33,ARHGEF40,ARL4C,ARNT2,ARPC2,ARPP19,ARSA,ARX,ASAP2,ASB2,ASI…
Cancer,Endocrine System Disorders,Organismal Injury and Abnormalities	Thyroid carcinoma	1.25e-45			AACS,AATK,ABCA7,ABCB9,ABCD2,ABCG4,ABI1,ABRAXAS1,ACHE,ACOT2,ACOT9,ACP7,ACVR1C,ADAL,ADAM15,ADAMTS2,ADCY3,ADCY5,ADCY6,ADCY8,ADGRA1,ADGRG1,ADGRL2,AGBL4,AGMO,AGT,AHCYL2,AHDC1,AKAP12,AKAP7,ALDH1L1,ALDH7A1,ALK,ALOX12B,AMN,AMY2A,AMZ1,ANAPC2,ANK1,ANKRD24,ANKRD63,ANO3,ANO4,AP1B1,AP5B1,APBA1,APBB1,APOH,APOL2,APOO,APOOL,ARF4,ARHGAP20,ARHGAP26,ARHGAP33,ARHGEF40,ARL4C,ARNT2,ARPC2,ARPP19,ARSA,ARX,ASAP2,ASB2,ASI…
Cancer,Organismal Injury and Abnormalities	Frequency of tumor	1.14e-45		-0.297	AATK,ABCA7,ABCB9,ABCD2,ABCG4,ABHD14B,ABI1,ABRAXAS1,ACHE,ACKR2,ACOT9,ACP7,ACVR1C,ADAL,ADAMTS2,ADCY3,ADCY5,ADCY6,ADCY8,ADGRA1,ADGRG1,ADGRL2,ADRA1B,AGBL4,AGMO,AGT,AHCYL2,AHDC1,AKAP12,AKAP7,ALDH1L1,ALDH7A1,ALK,ALOX12B,AMY2A,AMZ1,ANAPC2,ANK1,ANKRD24,ANKRD34B,ANKRD49,ANO3,ANO4,AP1B1,AP1S2,APBA1,APBB1,API5,APLNR,APOH,APOL2,APOOL,AQP4,ARHGAP20,ARHGAP26,ARHGAP33,ARHGEF40,ARL4C,ARSA,ARSJ,ARX,ASAP2,ASB2,ASI…
Cancer,Organismal Injury and Abnormalities	Tumorigenesis of epithelial neoplasm	5.63e-47		-0.883	AATK,ABCA7,ABCB9,ABCD2,ABCG4,ABHD14B,ABI1,ABRAXAS1,ACHE,ACKR2,ACOT9,ACP7,ACVR1C,ADAL,ADAMTS2,ADCY3,ADCY5,ADCY6,ADCY8,ADGRA1,ADGRG1,ADGRL2,ADRA1B,AGBL4,AGMO,AGT,AHCYL2,AHDC1,AKAP12,AKAP7,ALDH1L1,ALDH7A1,ALK,ALOX12B,AMY2A,AMZ1,ANAPC2,ANK1,ANKRD24,ANKRD34B,ANKRD49,ANO3,ANO4,AP1B1,AP1S2,APBA1,APBB1,API5,APLNR,APOH,APOL2,APOOL,AQP4,ARHGAP20,ARHGAP26,ARHGAP33,ARHGEF40,ARL4C,ARSA,ARSJ,ARX,ASAP2,ASB2,ASI…
Cancer,Organismal Injury and Abnormalities	Development of malignant tumor	6.55e-46		-1.106	AATK,ABCA7,ABCB9,ABCD2,ABCG4,ABHD14B,ABI1,ABRAXAS1,ACKR2,ACOT9,ACP7,ACVR1C,ADAL,ADAMTS2,ADCY3,ADCY5,ADCY6,ADCY8,ADGRA1,ADGRG1,ADGRL2,ADRA1B,AGBL4,AGMO,AGT,AHCYL2,AHDC1,AKAP12,AKAP7,ALDH1L1,ALDH7A1,ALK,ALOX12B,AMY2A,AMZ1,ANAPC2,ANK1,ANKRD24,ANKRD34B,ANKRD49,ANO3,ANO4,AP1B1,AP1S2,APBA1,APBB1,API5,APLNR,APOH,APOL2,APOOL,AQP4,ARHGAP20,ARHGAP26,ARHGAP33,ARHGEF40,ARL4C,ARSA,ARSJ,ARX,ASAP2,ASB2,ASIC1,AS…
Cancer,Organismal Injury and Abnormalities	Development of carcinoma	2.85e-47		-1.035	AATK,ABCA7,ABCB9,ABCD2,ABCG4,ABHD14B,ABI1,ABRAXAS1,ACKR2,ACOT9,ACP7,ACVR1C,ADAL,ADAMTS2,ADCY3,ADCY5,ADCY6,ADCY8,ADGRA1,ADGRG1,ADGRL2,ADRA1B,AGBL4,AGMO,AGT,AHCYL2,AHDC1,AKAP12,AKAP7,ALDH1L1,ALDH7A1,ALK,ALOX12B,AMY2A,AMZ1,ANAPC2,ANK1,ANKRD24,ANKRD34B,ANKRD49,ANO3,ANO4,AP1B1,AP1S2,APBA1,APBB1,API5,APLNR,APOH,APOL2,APOOL,AQP4,ARHGAP20,ARHGAP26,ARHGAP33,ARHGEF40,ARL4C,ARSA,ARSJ,ARX,ASAP2,ASB2,ASIC1,AS…
Cancer,Gastrointestinal Disease,Organismal Injury and Abnormalities	Intestinal tumor	1.83e-36		-0.664	AACS,AATK,ABCA7,ABCB9,ABCD2,ABCG4,ABHD14B,ACHE,ACKR2,ACOT9,ACP7,ACVR1C,ADAL,ADAM15,ADAMTS2,ADCY3,ADCY5,ADCY6,ADCY8,ADGRA1,ADGRG1,ADGRL2,ADRA1B,AGBL4,AGMO,AGT,AHCYL2,AHDC1,AKAP12,AKAP7,ALDH1L1,ALK,ALOX12B,AMN,AMY2A,AMZ1,ANAPC2,ANK1,ANKRD24,ANKRD34B,ANKRD45,ANKRD49,ANO3,ANO4,AP1B1,AP5B1,APBA1,APBB1,API5,APLNR,AQP4,ARHGAP20,ARHGAP26,ARHGAP33,ARHGEF40,ARL4C,ARMH4,ARNT2,ARSA,ARSJ,ASAP2,ASB2,ASIC1,ASL,…
Cancer,Gastrointestinal Disease,Organismal Injury and Abnormalities	Large intestine neoplasm	2.08e-36		-1.091	AACS,AATK,ABCA7,ABCB9,ABCD2,ABCG4,ABHD14B,ACHE,ACKR2,ACOT9,ACP7,ACVR1C,ADAL,ADAM15,ADAMTS2,ADCY3,ADCY5,ADCY6,ADCY8,ADGRA1,ADGRG1,ADGRL2,ADRA1B,AGBL4,AGMO,AGT,AHCYL2,AHDC1,AKAP12,AKAP7,ALDH1L1,ALK,ALOX12B,AMN,AMY2A,AMZ1,ANAPC2,ANK1,ANKRD24,ANKRD34B,ANKRD45,ANKRD49,ANO3,ANO4,AP1B1,AP5B1,APBA1,APBB1,API5,APLNR,AQP4,ARHGAP20,ARHGAP26,ARHGAP33,ARHGEF40,ARL4C,ARMH4,ARNT2,ARSA,ARSJ,ASAP2,ASB2,ASIC1,ASL,…
Cancer,Gastrointestinal Disease,Organismal Injury and Abnormalities	Intestinal cancer	1.85e-36		-1.387	AACS,AATK,ABCA7,ABCB9,ABCD2,ABCG4,ABHD14B,ACHE,ACKR2,ACOT9,ACP7,ACVR1C,ADAL,ADAM15,ADAMTS2,ADCY3,ADCY5,ADCY6,ADCY8,ADGRA1,ADGRG1,ADGRL2,ADRA1B,AGBL4,AGMO,AGT,AHCYL2,AHDC1,AKAP12,AKAP7,ALDH1L1,ALK,ALOX12B,AMN,AMY2A,AMZ1,ANAPC2,ANK1,ANKRD24,ANKRD34B,ANKRD45,ANKRD49,ANO3,ANO4,AP1B1,AP5B1,APBA1,APBB1,API5,APLNR,AQP4,ARHGAP20,ARHGAP26,ARHGAP33,ARHGEF40,ARL4C,ARMH4,ARNT2,ARSA,ARSJ,ASAP2,ASB2,ASIC1,ASL,…
Cancer,Gastrointestinal Disease,Organismal Injury and Abnormalities	Malignant neoplasm of large intestine	3.41e-36		-1.387	AACS,AATK,ABCA7,ABCB9,ABCD2,ABCG4,ABHD14B,ACHE,ACKR2,ACOT9,ACP7,ACVR1C,ADAL,ADAM15,ADAMTS2,ADCY3,ADCY5,ADCY6,ADCY8,ADGRA1,ADGRG1,ADGRL2,ADRA1B,AGBL4,AGMO,AGT,AHCYL2,AHDC1,AKAP12,AKAP7,ALDH1L1,ALK,ALOX12B,AMN,AMY2A,AMZ1,ANAPC2,ANK1,ANKRD24,ANKRD34B,ANKRD45,ANKRD49,ANO3,ANO4,AP1B1,AP5B1,APBA1,APBB1,API5,APLNR,AQP4,ARHGAP20,ARHGAP26,ARHGAP33,ARHGEF40,ARL4C,ARMH4,ARNT2,ARSA,ARSJ,ASAP2,ASB2,ASIC1,ASL,…
Cancer,Gastrointestinal Disease,Organismal Injury and Abnormalities	Gastrointestinal adenocarcinoma	5.01e-38			AACS,AATK,ABCA7,ABCB9,ABCD2,ABCG4,ABHD14B,ACHE,ACKR2,ACOT9,ACP7,ACVR1C,ADAL,ADAM15,ADAMTS2,ADCY3,ADCY5,ADCY6,ADCY8,ADGRA1,ADGRG1,ADGRL2,ADRA1B,AGBL4,AGMO,AGT,AHCYL2,AHDC1,AKAP12,AKAP7,ALDH1L1,ALK,ALOX12B,AMN,AMY2A,AMZ1,ANAPC2,ANK1,ANKRD24,ANKRD34B,ANKRD45,ANKRD49,ANO3,ANO4,AP1B1,AP5B1,APBA1,APBB1,API5,APLNR,APOH,AQP4,ARHGAP20,ARHGAP26,ARHGAP33,ARHGEF40,ARMH4,ARNT2,ARSA,ARSJ,ASAP2,ASB2,ASIC1,ASL,A…
Cancer,Gastrointestinal Disease,Organismal Injury and Abnormalities	Large intestine carcinoma	2.64e-40			AACS,AATK,ABCA7,ABCB9,ABCD2,ABCG4,ABHD14B,ACHE,ACKR2,ACOT9,ACP7,ACVR1C,ADAL,ADAM15,ADAMTS2,ADCY3,ADCY5,ADCY6,ADCY8,ADGRA1,ADGRG1,ADGRL2,ADRA1B,AGBL4,AGMO,AGT,AHCYL2,AHDC1,AKAP12,AKAP7,ALDH1L1,ALK,ALOX12B,AMN,AMY2A,AMZ1,ANAPC2,ANK1,ANKRD24,ANKRD34B,ANKRD45,ANKRD49,ANO3,ANO4,AP1B1,AP5B1,APBA1,APBB1,API5,APLNR,AQP4,ARHGAP20,ARHGAP26,ARHGAP33,ARHGEF40,ARMH4,ARNT2,ARSA,ARSJ,ASAP2,ASB2,ASIC1,ASL,ASTN2,…
Cancer,Gastrointestinal Disease,Organismal Injury and Abnormalities	Large intestine adenocarcinoma	1.94e-39			AACS,AATK,ABCA7,ABCB9,ABCD2,ABCG4,ABHD14B,ACHE,ACKR2,ACOT9,ACP7,ACVR1C,ADAL,ADAM15,ADAMTS2,ADCY3,ADCY5,ADCY6,ADCY8,ADGRA1,ADGRG1,ADGRL2,ADRA1B,AGBL4,AGMO,AGT,AHCYL2,AHDC1,AKAP12,AKAP7,ALDH1L1,ALK,ALOX12B,AMN,AMY2A,AMZ1,ANAPC2,ANK1,ANKRD24,ANKRD34B,ANKRD45,ANKRD49,ANO3,ANO4,AP1B1,AP5B1,APBA1,APBB1,API5,APLNR,AQP4,ARHGAP20,ARHGAP26,ARHGAP33,ARHGEF40,ARMH4,ARNT2,ARSA,ARSJ,ASAP2,ASB2,ASIC1,ASL,ASTN2,…
Cancer,Organismal Injury and Abnormalities	Genitourinary tumor	1.79e-31		-0.463	AATK,ABCB9,ABCD2,ABCG4,ABI1,ABRAXAS1,ACHE,ACOT9,ACP7,ADAL,ADAM15,ADAMTS2,ADCY3,ADCY6,ADCY8,ADGRA1,ADGRG1,ADGRL2,ADRA1B,AGBL4,AGMO,AGT,AHCYL2,AHDC1,AKAP12,AKAP7,ALDH1L1,ALDH7A1,ALK,ALOX12B,AMN,AMY2A,AMZ1,ANAPC2,ANK1,ANKRD24,ANKRD34B,ANKRD49,ANO3,ANO4,AP1B1,AP1S2,AP5B1,APBA1,APBB1,API5,APOA2,APOH,APOL2,APOOL,ARF4,ARHGAP20,ARHGAP26,ARHGEF40,ARL4C,ARX,ASAP2,ASB2,ASIC1,ASL,ASTN2,ATAD2,ATAD2B,ATG16L2,A…
Cancer,Organismal Injury and Abnormalities	Melanoma	3.17e-32		0.232	AACS,AATK,ABCA7,ABCB9,ABCD2,ABCG4,ABI1,ABRAXAS1,ACHE,ACKR2,ACOT2,ACOT9,ACP7,ACVR1C,ADAL,ADAM15,ADAMTS2,ADCY3,ADCY5,ADCY6,ADCY8,ADGRA1,ADGRG1,ADGRL2,ADRA1B,AGBL4,AGMO,AGT,AHCYL2,AHDC1,AKAP12,ALDH1L1,ALDH7A1,ALK,ALOX12B,AMN,AMY2A,AMZ1,ANAPC2,ANK1,ANKRD24,ANKRD34B,ANKRD45,ANKRD63,ANO3,ANO4,AP1B1,APBA1,APBB1,API5,APLNR,APOH,APOO,APOOL,AQP4,ARF4,ARHGAP20,ARHGAP26,ARHGAP33,ARHGEF40,ARMH4,ARNT2,ARPC2,AR…
Cancer,Organismal Injury and Abnormalities	Malignant genitourinary solid tumor	9.99e-32		0.163	AATK,ABCB9,ABCD2,ABCG4,ABI1,ABRAXAS1,ACHE,ACOT9,ACP7,ADAL,ADAM15,ADAMTS2,ADCY3,ADCY6,ADCY8,ADGRA1,ADGRG1,ADGRL2,ADRA1B,AGBL4,AGMO,AGT,AHCYL2,AHDC1,AKAP12,AKAP7,ALDH1L1,ALDH7A1,ALK,ALOX12B,AMN,AMY2A,AMZ1,ANAPC2,ANK1,ANKRD24,ANKRD34B,ANKRD49,ANO3,ANO4,AP1B1,AP1S2,AP5B1,APBA1,APBB1,API5,APOA2,APOH,APOL2,APOOL,ARF4,ARHGAP20,ARHGAP26,ARHGEF40,ARL4C,ARX,ASAP2,ASB2,ASIC1,ASL,ASTN2,ATAD2,ATAD2B,ATG16L2,A…
Cancer,Organismal Injury and Abnormalities	Connective or soft tissue tumor	1.57e-28		0.448	AACS,AATK,ABCA7,ABCB9,ABCD2,ABCG4,ABI1,ABRAXAS1,ACHE,ACKR2,ACP7,ACVR1C,ADAL,ADAM15,ADAMTS2,ADCY3,ADCY5,ADCY6,ADCY8,ADGRA1,ADGRG1,ADGRL2,ADRA1B,AGBL4,AGMO,AGT,AHCYL2,AKAP12,ALDH1L1,ALDH7A1,ALK,ALOX12B,AMY2A,AMZ1,ANAPC2,ANK1,ANKRD24,ANKRD34B,ANKRD45,ANKRD63,ANO3,ANO4,AP1B1,APBA1,APBB1,API5,APLNR,APOH,AQP4,ARF4,ARHGAP20,ARHGAP26,ARHGAP33,ARHGEF40,ARMH4,ARNT2,ARPC2,ARSJ,ASAP2,ASB2,ASF1A,ASIC1,ASL,AST…
Cancer,Organismal Injury and Abnormalities	Genitourinary carcinoma	2.37e-31		-0.743	ABCB9,ABCD2,ABCG4,ABI1,ABRAXAS1,ACHE,ACOT9,ACP7,ADAL,ADAMTS2,ADCY3,ADCY6,ADCY8,ADGRA1,ADGRG1,ADGRL2,ADRA1B,AGBL4,AGMO,AGT,AHCYL2,AHDC1,AKAP12,AKAP7,ALDH1L1,ALDH7A1,ALK,ALOX12B,AMN,AMY2A,AMZ1,ANAPC2,ANK1,ANKRD24,ANKRD34B,ANKRD49,ANO3,ANO4,AP1B1,AP1S2,AP5B1,APBA1,APBB1,API5,APOH,APOL2,APOOL,ARF4,ARHGAP20,ARHGAP26,ARHGEF40,ARL4C,ARX,ASAP2,ASB2,ASIC1,ASL,ASTN2,ATAD2,ATAD2B,ATG16L2,ATG9B,ATP11C,ATP2A3…
Cancer,Organismal Injury and Abnormalities	Malignant connective or soft tissue neoplasm	2.32e-26		0.38	AACS,AATK,ABCA7,ABCB9,ABCD2,ABCG4,ABI1,ABRAXAS1,ACHE,ACKR2,ACP7,ACVR1C,ADAL,ADAM15,ADAMTS2,ADCY3,ADCY5,ADCY6,ADCY8,ADGRA1,ADGRG1,ADGRL2,ADRA1B,AGBL4,AGMO,AGT,AHCYL2,AKAP12,ALDH1L1,ALDH7A1,ALK,ALOX12B,AMY2A,AMZ1,ANAPC2,ANK1,ANKRD24,ANKRD34B,ANKRD45,ANKRD63,ANO3,ANO4,AP1B1,APBA1,APBB1,API5,APLNR,APOH,AQP4,ARF4,ARHGAP20,ARHGAP26,ARHGAP33,ARHGEF40,ARMH4,ARNT2,ARPC2,ARSJ,ASAP2,ASB2,ASF1A,ASIC1,ASL,AST…
Cancer,Organismal Injury and Abnormalities	Anogenital cancer	4.65e-30		0.097	AATK,ABCB9,ABCD2,ABCG4,ABI1,ABRAXAS1,ACHE,ACOT9,ACP7,ADAM15,ADAMTS2,ADCY3,ADCY6,ADCY8,ADGRA1,ADGRG1,ADGRL2,ADRA1B,AGBL4,AGMO,AGT,AHCYL2,AHDC1,AKAP12,AKAP7,ALDH1L1,ALDH7A1,ALK,ALOX12B,AMN,AMY2A,AMZ1,ANAPC2,ANK1,ANKRD24,ANKRD34B,ANKRD49,ANO3,ANO4,AP1B1,AP1S2,AP5B1,APBA1,APBB1,API5,APOA2,APOH,APOL2,APOOL,ARF4,ARHGAP20,ARHGAP26,ARHGEF40,ARL4C,ASAP2,ASB2,ASIC1,ASL,ASTN2,ATAD2,ATAD2B,ATG16L2,ATG9B,ATP1…
Cancer,Organismal Injury and Abnormalities	Malignant solid organ tumor	3.28e-27		0.245	AACS,AATK,ABCA7,ABCB9,ABCD2,ABCG4,ABI1,ACHE,ACKR2,ACP7,ACVR1C,ADAL,ADAM15,ADAMTS2,ADCY3,ADCY5,ADCY6,ADCY8,ADGRA1,ADGRG1,ADGRL2,ADRA1B,AGBL4,AGMO,AGT,AHCYL2,AKAP12,ALDH1L1,ALDH7A1,ALK,ALOX12B,AMY2A,AMZ1,ANAPC2,ANK1,ANKRD24,ANKRD34B,ANKRD45,ANKRD63,ANO3,ANO4,AP1B1,APBA1,APBB1,API5,APLNR,APOH,AQP4,ARF4,ARHGAP20,ARHGAP26,ARHGAP33,ARHGEF40,ARMH4,ARNT2,ARPC2,ARSJ,ASAP2,ASB2,ASF1A,ASIC1,ASL,ASTN2,ATAD2,…
Cancer,Organismal Injury and Abnormalities	Soft tissue neoplasm	3.37e-26		1.154	AACS,AATK,ABCA7,ABCB9,ABCD2,ABCG4,ABI1,ABRAXAS1,ACHE,ACKR2,ACP7,ACVR1C,ADAL,ADAM15,ADAMTS2,ADCY3,ADCY5,ADCY6,ADCY8,ADGRA1,ADGRG1,ADGRL2,ADRA1B,AGBL4,AGMO,AGT,AHCYL2,AKAP12,ALDH1L1,ALDH7A1,ALK,ALOX12B,AMY2A,AMZ1,ANAPC2,ANK1,ANKRD24,ANKRD34B,ANKRD45,ANKRD63,ANO3,ANO4,AP1B1,APBA1,APBB1,API5,APLNR,APOH,AQP4,ARF4,ARHGAP20,ARHGAP26,ARHGAP33,ARHGEF40,ARMH4,ARNT2,ARPC2,ARSJ,ASAP2,ASB2,ASF1A,ASIC1,ASL,AST…
Dermatological Diseases and Conditions,Organismal Injury and Abnormalities	Skin lesion	7.23e-26		-0.253	AACS,AATK,ABCA7,ABCB9,ABCD2,ABCG4,ABI1,ACHE,ACKR2,ACP7,ACVR1C,ADAL,ADAM15,ADAMTS2,ADCY3,ADCY5,ADCY6,ADCY8,ADGRA1,ADGRG1,ADGRL2,ADRA1B,AGBL4,AGMO,AGT,AHCYL2,AKAP12,ALDH1L1,ALDH7A1,ALK,ALOX12B,AMY2A,AMZ1,ANAPC2,ANK1,ANKRD24,ANKRD34B,ANKRD45,ANKRD63,ANO3,ANO4,AP1B1,APBA1,APBB1,API5,APLNR,APOH,AQP4,ARF4,ARHGAP20,ARHGAP26,ARHGAP33,ARHGEF40,ARMH4,ARNT2,ARPC2,ARSJ,ASAP2,ASB2,ASF1A,ASIC1,ASL,ASTN2,ATAD2,…
Cancer,Organismal Injury and Abnormalities	Malignant soft tissue neoplasm	1.35e-25		0.818	AACS,AATK,ABCA7,ABCB9,ABCD2,ABCG4,ABI1,ABRAXAS1,ACHE,ACKR2,ACP7,ACVR1C,ADAL,ADAM15,ADAMTS2,ADCY3,ADCY5,ADCY6,ADCY8,ADGRA1,ADGRG1,ADGRL2,ADRA1B,AGBL4,AGMO,AGT,AHCYL2,AKAP12,ALDH1L1,ALDH7A1,ALK,ALOX12B,AMY2A,AMZ1,ANAPC2,ANK1,ANKRD24,ANKRD34B,ANKRD45,ANKRD63,ANO3,ANO4,AP1B1,APBA1,APBB1,API5,APLNR,APOH,AQP4,ARF4,ARHGAP20,ARHGAP26,ARHGAP33,ARHGEF40,ARMH4,ARNT2,ARPC2,ARSJ,ASAP2,ASB2,ASF1A,ASIC1,ASL,AST…
Cancer,Dermatological Diseases and Conditions,Organismal Injury and Abnormalities	Skin tumor	1.86e-26		-0.176	AACS,AATK,ABCA7,ABCB9,ABCD2,ABCG4,ABI1,ACHE,ACKR2,ACP7,ACVR1C,ADAL,ADAM15,ADAMTS2,ADCY3,ADCY5,ADCY6,ADCY8,ADGRA1,ADGRG1,ADGRL2,ADRA1B,AGBL4,AGMO,AGT,AHCYL2,AKAP12,ALDH1L1,ALDH7A1,ALK,ALOX12B,AMY2A,AMZ1,ANAPC2,ANK1,ANKRD24,ANKRD34B,ANKRD45,ANKRD63,ANO3,ANO4,AP1B1,APBA1,APBB1,API5,APLNR,APOH,AQP4,ARF4,ARHGAP20,ARHGAP26,ARHGAP33,ARHGEF40,ARMH4,ARNT2,ARPC2,ARSJ,ASAP2,ASB2,ASF1A,ASIC1,ASL,ASTN2,ATAD2,…
Cancer,Dermatological Diseases and Conditions,Organismal Injury and Abnormalities	Skin cancer	9.79e-27		-0.179	AACS,AATK,ABCA7,ABCB9,ABCD2,ABCG4,ABI1,ACHE,ACKR2,ACP7,ACVR1C,ADAL,ADAM15,ADAMTS2,ADCY3,ADCY5,ADCY6,ADCY8,ADGRA1,ADGRG1,ADGRL2,ADRA1B,AGBL4,AGMO,AGT,AHCYL2,AKAP12,ALDH1L1,ALDH7A1,ALK,ALOX12B,AMY2A,AMZ1,ANAPC2,ANK1,ANKRD24,ANKRD34B,ANKRD45,ANKRD63,ANO3,ANO4,AP1B1,APBA1,APBB1,API5,APLNR,APOH,AQP4,ARF4,ARHGAP20,ARHGAP26,ARHGAP33,ARHGEF40,ARMH4,ARNT2,ARPC2,ARSJ,ASAP2,ASB2,ASF1A,ASIC1,ASL,ASTN2,ATAD2,…
Cancer,Organismal Injury and Abnormalities	Pelvic tumor	8.77e-30		-1.653	AATK,ABCB9,ABCD2,ABCG4,ABI1,ABRAXAS1,ACOT9,ACP7,ADAM15,ADAMTS2,ADCY6,ADCY8,ADGRG1,ADGRL2,ADRA1B,AGBL4,AGMO,AGT,AHCYL2,AHDC1,AKAP12,AKAP7,ALDH1L1,ALDH7A1,ALK,ALOX12B,AMY2A,AMZ1,ANAPC2,ANK1,ANKRD24,ANKRD34B,ANKRD49,ANO3,ANO4,AP1B1,AP1S2,AP5B1,APBA1,APBB1,API5,APOA2,APOH,APOL2,APOOL,ARHGAP20,ARHGAP26,ARHGEF40,ARL4C,ASAP2,ASB2,ASIC1,ASTN2,ATAD2,ATAD2B,ATG16L2,ATG9B,ATP11C,ATP2A3,ATP2C2,ATP4A,ATP8B2,A…
Cancer,Organismal Injury and Abnormalities	Non-uveal melanoma	1.56e-26			AACS,AATK,ABCA7,ABCB9,ABCD2,ABCG4,ABI1,ACHE,ACKR2,ACP7,ACVR1C,ADAL,ADAM15,ADAMTS2,ADCY3,ADCY5,ADCY6,ADCY8,ADGRA1,ADGRG1,ADGRL2,ADRA1B,AGBL4,AGMO,AGT,AHCYL2,AKAP12,ALDH1L1,ALDH7A1,ALK,ALOX12B,AMY2A,AMZ1,ANAPC2,ANK1,ANKRD24,ANKRD34B,ANKRD45,ANKRD63,ANO3,ANO4,AP1B1,APBA1,APBB1,API5,APLNR,APOH,AQP4,ARF4,ARHGAP20,ARHGAP26,ARHGAP33,ARHGEF40,ARMH4,ARNT2,ARPC2,ARSJ,ASAP2,ASB2,ASF1A,ASIC1,ASL,ASTN2,ATAD2,…
Cancer,Organismal Injury and Abnormalities	Pelvic cancer	3.13e-29			AATK,ABCB9,ABCD2,ABCG4,ABI1,ABRAXAS1,ACOT9,ACP7,ADAM15,ADAMTS2,ADCY6,ADCY8,ADGRG1,ADGRL2,ADRA1B,AGBL4,AGMO,AGT,AHCYL2,AHDC1,AKAP12,AKAP7,ALDH1L1,ALDH7A1,ALK,ALOX12B,AMY2A,AMZ1,ANAPC2,ANK1,ANKRD24,ANKRD34B,ANKRD49,ANO3,ANO4,AP1B1,AP1S2,AP5B1,APBA1,APBB1,API5,APOA2,APOH,APOL2,APOOL,ARHGAP20,ARHGAP26,ARHGEF40,ARL4C,ASAP2,ASB2,ASIC1,ASTN2,ATAD2,ATAD2B,ATG16L2,ATG9B,ATP11C,ATP2A3,ATP2C2,ATP4A,ATP8B2,A…
Cancer,Dermatological Diseases and Conditions,Organismal Injury and Abnormalities	Cutaneous melanoma	2.89e-26			AACS,AATK,ABCA7,ABCB9,ABCD2,ABCG4,ABI1,ACHE,ACKR2,ACP7,ACVR1C,ADAL,ADAM15,ADAMTS2,ADCY3,ADCY5,ADCY6,ADCY8,ADGRA1,ADGRG1,ADGRL2,ADRA1B,AGBL4,AGMO,AGT,AHCYL2,AKAP12,ALDH1L1,ALDH7A1,ALK,ALOX12B,AMY2A,AMZ1,ANAPC2,ANK1,ANKRD24,ANKRD34B,ANKRD45,ANKRD63,ANO3,ANO4,AP1B1,APBA1,APBB1,API5,APLNR,APOH,AQP4,ARF4,ARHGAP20,ARHGAP26,ARHGAP33,ARHGEF40,ARMH4,ARNT2,ARPC2,ARSJ,ASAP2,ASB2,ASF1A,ASIC1,ASL,ASTN2,ATAD2,…
Cancer,Organismal Injury and Abnormalities	Pelvic carcinoma	1.08e-29			AATK,ABCB9,ABCD2,ABCG4,ABI1,ABRAXAS1,ACOT9,ACP7,ADAMTS2,ADCY6,ADCY8,ADGRG1,AGBL4,AGMO,AGT,AHCYL2,AHDC1,AKAP12,AKAP7,ALDH1L1,ALDH7A1,ALK,ALOX12B,AMY2A,AMZ1,ANAPC2,ANK1,ANKRD24,ANKRD34B,ANKRD49,ANO3,ANO4,AP1B1,AP1S2,AP5B1,APBA1,APBB1,API5,APOH,APOL2,APOOL,ARHGAP20,ARHGAP26,ARHGEF40,ARL4C,ASAP2,ASB2,ASIC1,ASTN2,ATAD2,ATAD2B,ATG16L2,ATG9B,ATP11C,ATP2A3,ATP2C2,ATP4A,ATP8B2,AXDND1,B3GNT2,B4GALNT3,B4GAL…
Cancer,Organismal Injury and Abnormalities,Reproductive System Disease	Genital tumor	2.13e-28		-1.229	AATK,ABCB9,ABCD2,ABCG4,ABI1,ABRAXAS1,ACHE,ACOT9,ACP7,ADAM15,ADAMTS2,ADCY6,ADCY8,ADGRG1,ADGRL2,ADRA1B,AGBL4,AGMO,AGT,AHCYL2,AHDC1,AKAP12,AKAP7,ALDH1L1,ALDH7A1,ALK,ALOX12B,AMY2A,AMZ1,ANAPC2,ANK1,ANKRD24,ANKRD34B,ANKRD49,ANO3,ANO4,AP1B1,AP1S2,AP5B1,APBA1,APBB1,API5,APOA2,APOH,APOL2,APOOL,ARHGAP20,ARHGAP26,ARHGEF40,ARL4C,ASAP2,ASB2,ASIC1,ASTN2,ATAD2,ATAD2B,ATG16L2,ATG9B,ATP11C,ATP2A3,ATP2C2,ATP4A,ATP…
Cancer,Organismal Injury and Abnormalities,Reproductive System Disease	Genital tract cancer	4.98e-28			AATK,ABCB9,ABCD2,ABCG4,ABI1,ABRAXAS1,ACHE,ACOT9,ACP7,ADAM15,ADAMTS2,ADCY6,ADCY8,ADGRG1,ADGRL2,ADRA1B,AGBL4,AGMO,AGT,AHCYL2,AHDC1,AKAP12,AKAP7,ALDH1L1,ALDH7A1,ALK,ALOX12B,AMY2A,AMZ1,ANAPC2,ANK1,ANKRD24,ANKRD34B,ANKRD49,ANO3,ANO4,AP1B1,AP1S2,AP5B1,APBA1,APBB1,API5,APOA2,APOH,APOL2,APOOL,ARHGAP20,ARHGAP26,ARHGEF40,ARL4C,ASAP2,ASB2,ASIC1,ASTN2,ATAD2,ATAD2B,ATG16L2,ATG9B,ATP11C,ATP2A3,ATP2C2,ATP4A,ATP…
Cancer,Organismal Injury and Abnormalities	Genitourinary adenocarcinoma	1.79e-30		0	ABCB9,ABCD2,ABCG4,ABI1,ABRAXAS1,ACOT9,ACP7,ADAL,ADAMTS2,ADCY6,ADCY8,ADGRG1,AGBL4,AGMO,AGT,AHCYL2,AHDC1,AKAP12,AKAP7,ALDH1L1,ALDH7A1,ALK,ALOX12B,AMY2A,AMZ1,ANAPC2,ANK1,ANKRD24,ANKRD34B,ANKRD49,ANO3,ANO4,AP1B1,AP1S2,APBA1,APBB1,API5,APOH,APOL2,APOOL,ARHGAP20,ARHGAP26,ARHGEF40,ARL4C,ARX,ASAP2,ASB2,ASIC1,ASTN2,ATAD2,ATAD2B,ATG16L2,ATG9B,ATP11C,ATP2A3,ATP2C2,ATP4A,ATP8B2,AXDND1,B4GALNT3,B4GALT4,BAG4,B…
Cancer,Neurological Disease,Organismal Injury and Abnormalities	Nervous system neoplasm	2.05e-26		0.839	AATK,ABCA7,ABCB9,ABCG4,ABHD14B,ACHE,ACKR2,ACOT2,ACOT9,ACVR1C,ADAM15,ADAMTS2,ADCY3,ADCY5,ADCY8,ADGRA1,ADGRG1,ADGRL2,ADRA1B,AGT,AHDC1,AKAP12,ALK,ALOX12B,AMN,AMZ1,ANAPC2,ANK1,ANKRD24,ANKRD45,ANKRD49,ANO3,ANO4,AP1B1,AP5B1,APBA1,APOA2,AQP4,ARF4,ARHGAP20,ARHGAP33,ARL4C,ARNT2,ARPC2,ARSA,ARSJ,ASB2,ASF1A,ASTN2,ATAD2,ATAD2B,ATG16L2,ATG9B,ATP11C,ATP2A3,ATP4A,ATP8B2,AXDND1,B3GNT2,B3GNT9,B4GALNT3,B4GALT4,BAG4…
Cancer,Neurological Disease,Organismal Injury and Abnormalities	Central nervous system solid tumor	3.2e-26		1.253	AATK,ABCA7,ABCB9,ABCG4,ABHD14B,ACHE,ACKR2,ACOT2,ACOT9,ACVR1C,ADAM15,ADAMTS2,ADCY3,ADCY5,ADCY8,ADGRA1,ADGRG1,ADGRL2,AGT,AHDC1,AKAP12,ALK,ALOX12B,AMN,AMZ1,ANAPC2,ANK1,ANKRD24,ANKRD45,ANKRD49,ANO3,ANO4,AP1B1,AP5B1,APBA1,APOA2,AQP4,ARF4,ARHGAP20,ARHGAP33,ARL4C,ARNT2,ARPC2,ARSA,ARSJ,ASB2,ASF1A,ASTN2,ATAD2,ATAD2B,ATG16L2,ATG9B,ATP11C,ATP2A3,ATP4A,ATP8B2,AXDND1,B3GNT2,B3GNT9,B4GALNT3,B4GALT4,BAG4,BAHCC1…
Cancer,Gastrointestinal Disease,Organismal Injury and Abnormalities	Development of digestive organ tumor	6.99e-35		-1.224	AATK,ABCA7,ABCB9,ABCD2,ABHD14B,ACKR2,ACOT9,ACP7,ADAL,ADAMTS2,ADCY3,ADCY5,ADCY8,ADGRA1,ADGRG1,ADGRL2,ADRA1B,AGBL4,AGMO,AGT,AHCYL2,AHDC1,AKAP12,AKAP7,ALDH1L1,ALK,AMY2A,ANAPC2,ANK1,ANKRD24,ANKRD34B,ANKRD49,ANO3,ANO4,APBA1,APBB1,API5,APLNR,APOH,AQP4,ARHGAP20,ARHGAP26,ARHGEF40,ARSA,ARSJ,ARX,ASAP2,ASB2,ASIC1,ASTN2,ATAD2,ATAD2B,ATG3,ATG9B,ATP11C,ATP2A3,ATP2C2,ATP4A,ATP5PF,ATP8B2,AXDND1,B3GNT9,B4GALNT3,B…
Cancer,Neurological Disease,Organismal Injury and Abnormalities	Glioma	3.1e-26		0.339	AATK,ABCA7,ABCB9,ABCG4,ABHD14B,ACHE,ACKR2,ACOT2,ACOT9,ACVR1C,ADAM15,ADAMTS2,ADCY3,ADCY5,ADCY8,ADGRA1,ADGRG1,ADGRL2,AGT,AHDC1,AKAP12,ALK,ALOX12B,AMN,AMZ1,ANAPC2,ANK1,ANKRD24,ANKRD45,ANKRD49,ANO3,ANO4,AP1B1,AP5B1,APBA1,APOA2,AQP4,ARF4,ARHGAP20,ARHGAP33,ARL4C,ARNT2,ARPC2,ARSA,ARSJ,ASB2,ASF1A,ASTN2,ATAD2,ATAD2B,ATG16L2,ATG9B,ATP11C,ATP2A3,ATP4A,ATP8B2,AXDND1,B3GNT2,B3GNT9,B4GALNT3,B4GALT4,BAG4,BAHCC1…
Cancer,Organismal Injury and Abnormalities,Reproductive System Disease	Breast or gynecological cancer	4.12e-27		0.106	ABCB9,ABCD2,ABCG4,ABI1,ABRAXAS1,ACOT9,ACP7,ADAM15,ADAMTS2,ADCY3,ADCY6,ADCY8,ADGRA1,ADGRG1,ADGRL2,ADRA1B,AGBL4,AGMO,AGT,AHCYL2,AHDC1,AKAP12,AKAP7,ALDH1L1,ALDH7A1,ALK,ALOX12B,AMN,AMY2A,AMZ1,ANAPC2,ANK1,ANKRD24,ANKRD49,ANO3,ANO4,AP1B1,AP1S2,AP5B1,APBA1,APBB1,APOH,APOL2,APOOL,ARF4,ARHGAP20,ARHGAP26,ARHGEF40,ARL4C,ASL,ASTN2,ATAD2,ATAD2B,ATG16L2,ATG9B,ATP11C,ATP2A3,ATP2C2,ATP4A,ATP5PF,ATP8B2,AXDND1,B3G…
Cancer,Organismal Injury and Abnormalities	Breast or colorectal cancer	3.91e-27		-0.758	AATK,ABCB9,ABCD2,ABHD14B,ACKR2,ACOT9,ACP7,ADAL,ADAM15,ADAMTS2,ADCY3,ADCY5,ADCY6,ADCY8,ADGRA1,ADGRG1,ADGRL2,ADRA1B,AGMO,AGT,AHCYL2,AHDC1,AKAP12,AKAP7,ALDH1L1,ALK,ALOX12B,AMN,AMY2A,ANAPC2,ANK1,ANKRD24,ANKRD34B,ANKRD49,ANO3,APBA1,APBB1,API5,APLNR,AQP4,ARF4,ARHGAP20,ARHGEF40,ARL4C,ARSJ,ASAP2,ASB2,ASIC1,ASL,ASTN2,ATAD2,ATAD2B,ATG3,ATG9B,ATP11C,ATP2A3,ATP2C2,ATP4A,ATP5PF,ATP8B2,AXDND1,B3GNT2,B3GNT9,B4G…
Neurological Disease,Organismal Injury and Abnormalities	Brain lesion	1.46e-26		0.747	AATK,ABCA7,ABCB9,ABCG4,ABHD14B,ACHE,ACKR2,ACOT2,ACOT9,ACVR1C,ADAM15,ADAMTS2,ADCY3,ADCY5,ADCY8,ADGRA1,ADGRG1,ADGRL2,ADRA1B,AGT,AHDC1,AKAP12,ALK,ALOX12B,AMN,AMZ1,ANAPC2,ANK1,ANKRD24,ANKRD45,ANKRD49,ANO3,ANO4,AP1B1,AP5B1,APBA1,APOA2,AQP4,ARHGAP20,ARHGAP33,ARNT2,ARPC2,ARSA,ARSJ,ASB2,ASF1A,ASTN2,ATAD2,ATAD2B,ATG16L2,ATG9B,ATP11C,ATP2A3,ATP4A,ATP8B2,AXDND1,B3GNT2,B3GNT9,B4GALNT3,B4GALT4,BAG4,BAHCC1,BCA…
Cancer,Neurological Disease,Organismal Injury and Abnormalities	Central nervous system cancer	8.31e-25		0.555	AATK,ABCA7,ABCG4,ABHD14B,ACHE,ACKR2,ACOT2,ACOT9,ACVR1C,ADAM15,ADAMTS2,ADCY3,ADCY5,ADCY8,ADGRA1,ADGRG1,ADGRL2,AGT,AHDC1,AKAP12,ALK,ALOX12B,AMN,AMZ1,ANAPC2,ANK1,ANKRD24,ANKRD45,ANKRD49,ANO3,ANO4,AP1B1,AP5B1,APBA1,APOA2,AQP4,ARF4,ARHGAP20,ARHGAP33,ARL4C,ARNT2,ARPC2,ARSA,ARSJ,ASB2,ASF1A,ASTN2,ATAD2,ATAD2B,ATG16L2,ATG9B,ATP11C,ATP2A3,ATP4A,ATP8B2,AXDND1,B3GNT2,B3GNT9,B4GALNT3,B4GALT4,BAG4,BAHCC1,BCAT1…
Cancer,Neurological Disease,Organismal Injury and Abnormalities	Brain tumor	1.28e-26		1.32	AATK,ABCA7,ABCB9,ABCG4,ABHD14B,ACHE,ACKR2,ACOT2,ACOT9,ACVR1C,ADAM15,ADAMTS2,ADCY3,ADCY5,ADCY8,ADGRA1,ADGRG1,ADGRL2,AGT,AHDC1,AKAP12,ALK,ALOX12B,AMN,AMZ1,ANAPC2,ANK1,ANKRD24,ANKRD45,ANKRD49,ANO3,ANO4,AP1B1,AP5B1,APBA1,APOA2,AQP4,ARHGAP20,ARHGAP33,ARNT2,ARPC2,ARSA,ARSJ,ASB2,ASF1A,ASTN2,ATAD2,ATAD2B,ATG16L2,ATG9B,ATP11C,ATP2A3,ATP4A,ATP8B2,AXDND1,B3GNT2,B3GNT9,B4GALNT3,B4GALT4,BAG4,BAHCC1,BCAT1,BCL9…
Cancer,Neurological Disease,Organismal Injury and Abnormalities	Glioma cancer	2.9e-25			AATK,ABCA7,ABCG4,ABHD14B,ACHE,ACKR2,ACOT2,ACOT9,ACVR1C,ADAM15,ADAMTS2,ADCY3,ADCY5,ADCY8,ADGRA1,ADGRG1,ADGRL2,AGT,AHDC1,AKAP12,ALK,ALOX12B,AMN,AMZ1,ANAPC2,ANK1,ANKRD24,ANKRD45,ANKRD49,ANO3,ANO4,AP1B1,AP5B1,APBA1,APOA2,AQP4,ARF4,ARHGAP20,ARHGAP33,ARL4C,ARNT2,ARPC2,ARSA,ARSJ,ASB2,ASF1A,ASTN2,ATAD2,ATAD2B,ATG16L2,ATG9B,ATP11C,ATP2A3,ATP4A,ATP8B2,AXDND1,B3GNT2,B3GNT9,B4GALNT3,B4GALT4,BAG4,BAHCC1,BCAT1…
Cancer,Neurological Disease,Organismal Injury and Abnormalities	Brain glioma	1.29e-26			AATK,ABCA7,ABCB9,ABCG4,ABHD14B,ACHE,ACKR2,ACOT2,ACOT9,ACVR1C,ADAM15,ADAMTS2,ADCY3,ADCY5,ADCY8,ADGRA1,ADGRG1,ADGRL2,AGT,AHDC1,AKAP12,ALK,ALOX12B,AMN,AMZ1,ANAPC2,ANK1,ANKRD24,ANKRD45,ANKRD49,ANO3,ANO4,AP1B1,AP5B1,APBA1,APOA2,AQP4,ARHGAP20,ARHGAP33,ARNT2,ARPC2,ARSA,ARSJ,ASB2,ASF1A,ASTN2,ATAD2,ATAD2B,ATG16L2,ATG9B,ATP11C,ATP2A3,ATP4A,ATP8B2,AXDND1,B3GNT2,B3GNT9,B4GALNT3,B4GALT4,BAG4,BAHCC1,BCAT1,BCL9…
Cancer,Organismal Injury and Abnormalities	Pelvic adenocarcinoma	3.28e-30			ABCB9,ABCD2,ABCG4,ABI1,ABRAXAS1,ACOT9,ACP7,ADAMTS2,ADCY6,ADCY8,ADGRG1,AGBL4,AGMO,AGT,AHCYL2,AHDC1,AKAP12,AKAP7,ALDH1L1,ALDH7A1,ALK,ALOX12B,AMY2A,AMZ1,ANAPC2,ANK1,ANKRD24,ANKRD34B,ANKRD49,ANO3,ANO4,AP1B1,AP1S2,APBA1,APBB1,API5,APOH,APOL2,APOOL,ARHGAP20,ARHGAP26,ARHGEF40,ARL4C,ASAP2,ASB2,ASIC1,ASTN2,ATAD2,ATAD2B,ATG16L2,ATG9B,ATP11C,ATP2A3,ATP2C2,ATP4A,ATP8B2,AXDND1,B4GALNT3,B4GALT4,BAG4,BAHCC1,BCA…
Cancer,Organismal Injury and Abnormalities	Development of adenocarcinoma	4.62e-30		-0.622	AATK,ABCB9,ABCD2,ABCG4,ABI1,ABRAXAS1,ACOT9,ACVR1C,ADAL,ADAMTS2,ADCY5,ADCY6,ADCY8,ADGRG1,ADGRL2,ADRA1B,AGBL4,AGMO,AGT,AHCYL2,AHDC1,AKAP12,AKAP7,ALDH1L1,ALDH7A1,ALK,ALOX12B,AMY2A,AMZ1,ANAPC2,ANK1,ANKRD24,ANKRD49,ANO3,ANO4,AP1B1,AP1S2,APBA1,APOH,APOL2,APOOL,ARHGAP20,ARHGAP26,ARHGAP33,ARHGEF40,ARL4C,ARX,ASTN2,ATAD2,ATAD2B,ATG16L2,ATG9B,ATP11C,ATP2A3,ATP2C2,ATP4A,ATP8B2,AXDND1,B4GALT4,BAG4,BCAT1,BCL2L…
Cancer,Organismal Injury and Abnormalities,Reproductive System Disease	Female genital neoplasm	1.18e-24			ABCB9,ABCD2,ABCG4,ABI1,ABRAXAS1,ACOT9,ADAMTS2,ADCY6,ADCY8,ADGRG1,ADGRL2,AGBL4,AGMO,AGT,AHCYL2,AHDC1,AKAP12,AKAP7,ALDH1L1,ALDH7A1,ALK,ALOX12B,AMY2A,AMZ1,ANAPC2,ANK1,ANKRD24,ANKRD49,ANO3,ANO4,AP1B1,AP1S2,AP5B1,APBA1,APOH,APOL2,APOOL,ARHGAP20,ARHGAP26,ARHGEF40,ARL4C,ASTN2,ATAD2,ATAD2B,ATG16L2,ATG9B,ATP11C,ATP2A3,ATP2C2,ATP4A,ATP8B2,AXDND1,B3GNT2,B4GALT4,BAG4,BCAT1,BCL9,BCR,BEND5,BMT2,BRF2,BRWD3,BTBD…
Cancer,Organismal Injury and Abnormalities,Reproductive System Disease	Tumorigenesis of reproductive tract	1.53e-24			ABCB9,ABCD2,ABCG4,ABI1,ABRAXAS1,ACOT9,ADAMTS2,ADCY6,ADCY8,ADGRG1,ADGRL2,AGBL4,AGMO,AGT,AHCYL2,AHDC1,AKAP12,AKAP7,ALDH1L1,ALDH7A1,ALK,ALOX12B,AMY2A,AMZ1,ANAPC2,ANK1,ANKRD24,ANKRD49,ANO3,ANO4,AP1B1,AP1S2,AP5B1,APBA1,APOH,APOL2,APOOL,ARHGAP20,ARHGAP26,ARHGEF40,ARL4C,ASTN2,ATAD2,ATAD2B,ATG16L2,ATG9B,ATP11C,ATP2A3,ATP2C2,ATP4A,ATP8B2,AXDND1,B3GNT2,B4GALT4,BAG4,BCAT1,BCL9,BCR,BEND5,BMT2,BRF2,BRWD3,BTBD…
Cancer,Organismal Injury and Abnormalities,Reproductive System Disease	Development of genital tumor	1.34e-25			ABCB9,ABCD2,ABCG4,ABI1,ABRAXAS1,ACOT9,ADAMTS2,ADCY6,ADCY8,ADGRG1,ADGRL2,AGBL4,AGMO,AGT,AHCYL2,AHDC1,AKAP12,AKAP7,ALDH1L1,ALDH7A1,ALK,ALOX12B,AMY2A,AMZ1,ANAPC2,ANK1,ANKRD24,ANKRD49,ANO3,ANO4,AP1B1,AP1S2,AP5B1,APBA1,APOH,APOL2,APOOL,ARHGAP20,ARHGAP26,ARHGEF40,ARL4C,ASTN2,ATAD2,ATAD2B,ATG16L2,ATG9B,ATP11C,ATP2A3,ATP2C2,ATP4A,ATP8B2,AXDND1,B3GNT2,B4GALT4,BAG4,BCAT1,BCL9,BCR,BEND5,BMPR1A,BMT2,BRF2,BRW…
Cancer,Gastrointestinal Disease,Organismal Injury and Abnormalities	Colorectal tumor	2.26e-23		-1.091	AATK,ABCB9,ABCD2,ABHD14B,ACKR2,ACOT9,ACP7,ADAL,ADAM15,ADAMTS2,ADCY3,ADCY5,ADCY8,ADGRA1,ADGRG1,ADGRL2,ADRA1B,AGMO,AHCYL2,AHDC1,AKAP12,AKAP7,ALDH1L1,ALK,AMY2A,ANAPC2,ANK1,ANKRD24,ANKRD34B,ANKRD49,ANO3,APBA1,APBB1,API5,APLNR,AQP4,ARHGAP20,ARHGEF40,ARL4C,ARSJ,ASAP2,ASB2,ASIC1,ASTN2,ATAD2,ATAD2B,ATG3,ATG9B,ATP11C,ATP2A3,ATP2C2,ATP4A,ATP5PF,ATP8B2,AXDND1,B3GNT9,B4GALNT3,BAG4,BAHCC1,BBIP1,BCL9,BCR,BMP2,…
Cancer,Organismal Injury and Abnormalities	Neoplasia of cells	8.52e-17		0.86	AATK,ABCA7,ABCG4,ABI1,ABRAXAS1,ACHE,ACKR2,ACOT2,ACOT9,ADAL,ADCY3,ADCY5,ADCY8,ADGRL2,ADRA1B,AGBL4,AGT,AKAP12,AKAP7,ALDH1L1,ALDH7A1,ALK,ALOX12B,ANK1,ANKRD24,ANO3,ANO4,AP1B1,AP5B1,APBA1,APLNR,ARF4,ARHGAP26,ARHGAP33,ARX,ASAP2,ASTN2,ATAD2,ATAD2B,ATG3,ATG9B,ATP2C2,ATP4A,AXDND1,B4GALNT3,BAG4,BAHCC1,BCAT1,BCL9,BCR,BHLHE22,BMP2,BMPR1A,BRWD3,BTF3L4,BTG1,C1orf198,C20orf96,C2orf81,C8orf37,C9orf85,CACNA1G,CAC…
Cancer,Organismal Injury and Abnormalities,Reproductive System Disease	Female genital tract cancer	2.65e-24			ABCB9,ABCD2,ABCG4,ABI1,ABRAXAS1,ACOT9,ADAMTS2,ADCY6,ADCY8,ADGRG1,ADGRL2,AGBL4,AGMO,AGT,AHCYL2,AHDC1,AKAP12,AKAP7,ALDH1L1,ALDH7A1,ALK,ALOX12B,AMY2A,AMZ1,ANAPC2,ANK1,ANKRD24,ANKRD49,ANO3,ANO4,AP1B1,AP1S2,AP5B1,APBA1,APOH,APOL2,APOOL,ARHGAP20,ARHGAP26,ARHGEF40,ARL4C,ASTN2,ATAD2,ATAD2B,ATG16L2,ATG9B,ATP11C,ATP2A3,ATP2C2,ATP4A,ATP8B2,AXDND1,B3GNT2,B4GALT4,BAG4,BCAT1,BCL9,BCR,BEND5,BMT2,BRF2,BRWD3,BTBD…
Cancer,Gastrointestinal Disease,Organismal Injury and Abnormalities	Colorectal cancer	6.16e-23		-1.387	AATK,ABCB9,ABCD2,ABHD14B,ACKR2,ACOT9,ACP7,ADAL,ADAMTS2,ADCY3,ADCY5,ADCY8,ADGRA1,ADGRG1,ADGRL2,ADRA1B,AGMO,AHCYL2,AHDC1,AKAP12,AKAP7,ALDH1L1,ALK,AMY2A,ANAPC2,ANK1,ANKRD24,ANKRD34B,ANKRD49,ANO3,APBA1,APBB1,API5,APLNR,AQP4,ARHGAP20,ARHGEF40,ARL4C,ARSJ,ASAP2,ASB2,ASIC1,ASTN2,ATAD2,ATAD2B,ATG3,ATG9B,ATP11C,ATP2A3,ATP2C2,ATP4A,ATP5PF,ATP8B2,AXDND1,B3GNT9,B4GALNT3,BAG4,BAHCC1,BBIP1,BCL9,BCR,BMP2,BMPR1A,…
Cancer,Organismal Injury and Abnormalities	Grade 3-4 tumor	1.86e-20			AATK,ABCA7,ABHD14B,ACHE,ACKR2,ACOT2,ACOT9,ACVR1C,ADAM15,ADAMTS2,ADCY3,ADCY5,ADCY8,ADGRA1,ADGRG1,ADGRL2,AGT,AHDC1,AKAP12,ALK,ALOX12B,AMZ1,ANAPC2,ANK1,ANKRD24,ANKRD45,ANKRD49,ANO3,AP1B1,AP5B1,APBA1,APOA2,AQP4,ARHGAP33,ARNT2,ARPC2,ARSA,ARSJ,ASB2,ASTN2,ATAD2,ATAD2B,ATG16L2,ATG9B,ATP11C,ATP4A,ATP8B2,AXDND1,B3GNT2,B3GNT9,B4GALNT3,B4GALT4,BAG4,BAHCC1,BCAT1,BCL9,BHLHE22,BMPR1A,BORCS8,BRWD3,BTBD11,C1QL3,C…
Cancer,Neurological Disease,Organismal Injury and Abnormalities	Grade 3-4 glioma cancer	1.97e-20			AATK,ABCA7,ABHD14B,ACHE,ACKR2,ACOT2,ACOT9,ACVR1C,ADAM15,ADAMTS2,ADCY3,ADCY5,ADCY8,ADGRA1,ADGRG1,ADGRL2,AGT,AHDC1,AKAP12,ALK,ALOX12B,AMZ1,ANAPC2,ANK1,ANKRD24,ANKRD45,ANKRD49,ANO3,AP1B1,AP5B1,APBA1,APOA2,AQP4,ARHGAP33,ARNT2,ARPC2,ARSA,ARSJ,ASB2,ASTN2,ATAD2,ATAD2B,ATG16L2,ATG9B,ATP11C,ATP4A,ATP8B2,AXDND1,B3GNT2,B3GNT9,B4GALNT3,B4GALT4,BAG4,BAHCC1,BCAT1,BCL9,BHLHE22,BMPR1A,BORCS8,BRWD3,BTBD11,C1QL3,C…
Cancer,Gastrointestinal Disease,Organismal Injury and Abnormalities	Tumorigenesis of gastrointestinal tumor	6.89e-29		-0.447	AATK,ABCB9,ABCD2,ABHD14B,ACKR2,ACOT9,ACP7,ADAL,ADAMTS2,ADCY3,ADCY5,ADCY8,ADGRA1,ADGRG1,ADGRL2,ADRA1B,AGMO,AHCYL2,AHDC1,AKAP12,AKAP7,ALDH1L1,ALK,AMY2A,ANAPC2,ANK1,ANKRD24,ANKRD34B,ANKRD49,ANO3,APBA1,APBB1,API5,APLNR,AQP4,ARHGAP20,ARHGEF40,ARSJ,ASAP2,ASB2,ASIC1,ASTN2,ATAD2,ATAD2B,ATG3,ATG9B,ATP11C,ATP2A3,ATP2C2,ATP4A,ATP5PF,ATP8B2,AXDND1,B3GNT9,B4GALNT3,BAG4,BAHCC1,BBIP1,BCL9,BCR,BMP2,BMPR1A,BMT2,B…
Cancer,Gastrointestinal Disease,Organismal Injury and Abnormalities	Development of colorectal tumor	8.22e-29			AATK,ABCB9,ABCD2,ABHD14B,ACKR2,ACOT9,ACP7,ADAL,ADAMTS2,ADCY3,ADCY5,ADCY8,ADGRA1,ADGRG1,ADGRL2,ADRA1B,AGMO,AHCYL2,AHDC1,AKAP12,AKAP7,ALDH1L1,ALK,AMY2A,ANAPC2,ANK1,ANKRD24,ANKRD34B,ANKRD49,ANO3,APBA1,APBB1,API5,APLNR,AQP4,ARHGAP20,ARHGEF40,ARSJ,ASAP2,ASB2,ASIC1,ASTN2,ATAD2,ATAD2B,ATG3,ATG9B,ATP11C,ATP2A3,ATP2C2,ATP4A,ATP5PF,ATP8B2,AXDND1,B3GNT9,B4GALNT3,BAG4,BAHCC1,BBIP1,BCL9,BCR,BMP2,BMPR1A,BMT2,B…
Cancer,Gastrointestinal Disease,Organismal Injury and Abnormalities	Colorectal carcinoma	1.08e-28			AATK,ABCB9,ABCD2,ABHD14B,ACKR2,ACOT9,ACP7,ADAL,ADAMTS2,ADCY3,ADCY5,ADCY8,ADGRA1,ADGRG1,ADGRL2,ADRA1B,AGMO,AHCYL2,AHDC1,AKAP12,AKAP7,ALDH1L1,ALK,AMY2A,ANAPC2,ANK1,ANKRD24,ANKRD34B,ANKRD49,ANO3,APBA1,APBB1,API5,APLNR,AQP4,ARHGAP20,ARHGEF40,ARSJ,ASAP2,ASB2,ASIC1,ASTN2,ATAD2,ATAD2B,ATG3,ATG9B,ATP11C,ATP2A3,ATP2C2,ATP4A,ATP5PF,ATP8B2,AXDND1,B3GNT9,B4GALNT3,BAG4,BAHCC1,BBIP1,BCL9,BCR,BMP2,BMPR1A,BMT2,B…
Gastrointestinal Disease,Hepatic System Disease,Organismal Injury and Abnormalities	Liver lesion	4.81e-16		-1.531	AATK,ABCA7,ABCD2,ABCG4,ABRAXAS1,ACP7,ADAL,ADAM15,ADAMTS2,ADCY5,ADCY8,ADGRA1,ADGRG1,ADGRL2,ADRA1B,AGBL4,AGT,AHDC1,AKAP12,ALDH7A1,ALK,ALOX12B,AMN,AMY2A,ANAPC2,ANK1,ANKRD24,ANO4,AP1B1,AP1S2,AP5B1,APBA1,API5,APOA2,ARHGAP20,ARHGEF40,ARMH4,ARNT2,ARSJ,ASAP2,ASB2,ASTN2,ATAD2,ATG16L2,ATG9B,ATP11C,ATP2A3,ATP2C2,ATP4A,ATP5PF,B4GALNT3,B4GALT4,BAHCC1,BCAT1,BCR,BEND5,BIVM,BMP2,BMPR1A,BRWD3,BTBD11,C1QL3,C20orf9…
Cancer,Gastrointestinal Disease,Organismal Injury and Abnormalities	Colon tumor	3.45e-26		-0.849	AATK,ABCB9,ABCD2,ABHD14B,ACKR2,ACOT9,ACP7,ADAL,ADAMTS2,ADCY3,ADCY5,ADCY8,ADGRA1,ADGRG1,ADGRL2,ADRA1B,AGMO,AHCYL2,AHDC1,AKAP12,AKAP7,ALDH1L1,ALK,ANAPC2,ANK1,ANKRD24,ANKRD34B,ANKRD49,ANO3,APBA1,APBB1,API5,APLNR,AQP4,ARHGAP20,ARHGEF40,ARSJ,ASAP2,ASB2,ASIC1,ASTN2,ATAD2,ATAD2B,ATG3,ATG9B,ATP11C,ATP2A3,ATP2C2,ATP4A,ATP5PF,ATP8B2,AXDND1,B3GNT9,B4GALNT3,BAG4,BAHCC1,BCL9,BCR,BMP2,BMPR1A,BMT2,BTBD11,BTBD3,…
Cancer,Gastrointestinal Disease,Organismal Injury and Abnormalities	Colon cancer	4.26e-26			AATK,ABCB9,ABCD2,ABHD14B,ACKR2,ACOT9,ACP7,ADAL,ADAMTS2,ADCY3,ADCY5,ADCY8,ADGRA1,ADGRG1,ADGRL2,ADRA1B,AGMO,AHCYL2,AHDC1,AKAP12,AKAP7,ALDH1L1,ALK,ANAPC2,ANK1,ANKRD24,ANKRD34B,ANKRD49,ANO3,APBA1,APBB1,API5,APLNR,AQP4,ARHGAP20,ARHGEF40,ARSJ,ASAP2,ASB2,ASIC1,ASTN2,ATAD2,ATAD2B,ATG3,ATG9B,ATP11C,ATP2A3,ATP2C2,ATP4A,ATP5PF,ATP8B2,AXDND1,B3GNT9,B4GALNT3,BAG4,BAHCC1,BCL9,BCR,BMP2,BMPR1A,BMT2,BTBD11,BTBD3,…
Cancer,Organismal Injury and Abnormalities,Reproductive System Disease	Female genital tract adenocarcinoma	2.98e-25			ABCB9,ABCD2,ABCG4,ABI1,ABRAXAS1,ACOT9,ADAMTS2,ADCY6,ADCY8,ADGRG1,AGBL4,AGMO,AGT,AHCYL2,AHDC1,AKAP12,AKAP7,ALDH1L1,ALDH7A1,ALK,ALOX12B,AMY2A,AMZ1,ANAPC2,ANKRD24,ANKRD49,ANO3,ANO4,AP1B1,AP1S2,APBA1,APOH,APOL2,APOOL,ARHGAP20,ARHGAP26,ARHGEF40,ARL4C,ASTN2,ATAD2,ATAD2B,ATG16L2,ATG9B,ATP11C,ATP2A3,ATP2C2,ATP4A,ATP8B2,AXDND1,B4GALT4,BAG4,BCAT1,BCL9,BCR,BEND5,BMT2,BRF2,BRWD3,BTBD11,CACNA1G,CADPS2,CAMSAP3…
Cancer,Organismal Injury and Abnormalities	Breast or pancreatic cancer	7.88e-21		0.106	AATK,ABCA7,ABCB9,ABCG4,ABRAXAS1,ACOT9,ACP7,ADAM15,ADAMTS2,ADCY3,ADCY6,ADCY8,ADGRA1,ADGRG1,ADGRL2,ADRA1B,AGBL4,AGT,AHDC1,AKAP12,ALDH1L1,ALDH7A1,ALK,ALOX12B,AMN,ANAPC2,ANK1,ANKRD24,ANKRD49,ANO3,ANO4,AP1B1,APBA1,APBB1,API5,APLNR,APOH,AQP4,ARF4,ARHGAP20,ARHGEF40,ARL4C,ASL,ASTN2,ATAD2,ATAD2B,ATG16L2,ATG9B,ATP11C,ATP2C2,ATP4A,ATP5PF,ATP8B2,AXDND1,B3GNT2,BAG4,BCAT1,BCL9,BCR,BEAN1,BEND5,BMP2,BMPR1A,BRF2,…
Cancer,Gastrointestinal Disease,Organismal Injury and Abnormalities	Colorectal adenocarcinoma	2.41e-27			AATK,ABCB9,ABCD2,ABHD14B,ACKR2,ACOT9,ACP7,ADAL,ADAMTS2,ADCY3,ADCY5,ADCY8,ADGRA1,ADGRG1,ADGRL2,ADRA1B,AGMO,AHCYL2,AHDC1,AKAP12,AKAP7,ALDH1L1,ALK,AMY2A,ANAPC2,ANK1,ANKRD24,ANKRD34B,ANKRD49,ANO3,APBA1,APBB1,API5,APLNR,AQP4,ARHGAP20,ARHGEF40,ARSJ,ASAP2,ASB2,ASIC1,ASTN2,ATAD2,ATAD2B,ATG3,ATG9B,ATP11C,ATP2A3,ATP2C2,ATP4A,ATP5PF,ATP8B2,AXDND1,B3GNT9,B4GALNT3,BAG4,BAHCC1,BBIP1,BCL9,BCR,BMP2,BMPR1A,BMT2,B…
Cancer,Organismal Injury and Abnormalities	Cancer of cells	9.3e-17		0.234	AATK,ABCA7,ABCG4,ABRAXAS1,ACHE,ACKR2,ACOT2,ACOT9,ADCY3,ADCY5,ADCY8,ADGRL2,ADRA1B,AGBL4,AGT,AKAP12,AKAP7,ALDH1L1,ALK,ALOX12B,ANK1,ANKRD24,ANO3,AP1B1,AP5B1,APBA1,ARF4,ARHGAP26,ARHGAP33,ARX,ASAP2,ASTN2,ATAD2,ATAD2B,ATG3,ATG9B,ATP2C2,ATP4A,AXDND1,B4GALNT3,BAHCC1,BCAT1,BCL9,BCR,BHLHE22,BMP2,BMPR1A,BRWD3,BTF3L4,BTG1,C1orf198,C20orf96,C2orf81,C8orf37,C9orf85,CACNA1G,CACNA2D2,CADPS2,CALB1,CALHM6,CAMK1G,C…
Cancer,Gastrointestinal Disease,Hepatic System Disease,Organismal Injury and Abnormalities	Liver tumor	2.21e-14		-1.074	AATK,ABCA7,ABCD2,ABCG4,ABRAXAS1,ACP7,ADAL,ADAM15,ADAMTS2,ADCY5,ADCY8,ADGRA1,ADGRG1,ADGRL2,AGBL4,AGT,AHDC1,ALDH7A1,ALK,ALOX12B,AMN,AMY2A,ANAPC2,ANK1,ANKRD24,ANO4,AP1B1,AP1S2,AP5B1,APBA1,API5,APOA2,ARHGAP20,ARHGEF40,ARMH4,ARNT2,ARSJ,ASAP2,ASB2,ASTN2,ATAD2,ATG16L2,ATG9B,ATP11C,ATP2A3,ATP2C2,ATP4A,ATP5PF,B4GALNT3,B4GALT4,BAHCC1,BCAT1,BCR,BEND5,BIVM,BMP2,BMPR1A,BRWD3,BTBD11,C1QL3,C20orf96,C2orf81,CACN…
Cancer,Gastrointestinal Disease,Organismal Injury and Abnormalities	Colon carcinoma	3.4e-26			AATK,ABCB9,ABCD2,ABHD14B,ACKR2,ACOT9,ACP7,ADAL,ADAMTS2,ADCY3,ADCY5,ADCY8,ADGRA1,ADGRG1,ADGRL2,ADRA1B,AGMO,AHCYL2,AHDC1,AKAP12,AKAP7,ALDH1L1,ALK,ANAPC2,ANK1,ANKRD24,ANKRD34B,ANKRD49,ANO3,APBA1,APBB1,API5,APLNR,AQP4,ARHGAP20,ARHGEF40,ARSJ,ASAP2,ASB2,ASIC1,ASTN2,ATAD2,ATAD2B,ATG3,ATG9B,ATP11C,ATP2A3,ATP2C2,ATP4A,ATP5PF,ATP8B2,AXDND1,B3GNT9,B4GALNT3,BAG4,BAHCC1,BCL9,BCR,BMP2,BMPR1A,BMT2,BTBD11,BTBD3,…
Cancer,Gastrointestinal Disease,Organismal Injury and Abnormalities	Non-colon gastrointestinal cancer	2.98e-21			AATK,ABCA7,ABCB9,ACOT9,ADAL,ADAM15,ADAMTS2,ADCY5,ADCY8,ADGRA1,ADGRL2,ADRA1B,AGBL4,AGT,AHCYL2,AHDC1,AKAP7,ALK,AMY2A,ANK1,ANKRD49,ANO3,ANO4,AP1B1,APBA1,APBB1,APOH,ARHGAP20,ARHGAP26,ARHGEF40,ARSA,ARSJ,ARX,ASAP2,ASIC1,ASL,ASTN2,ATAD2,ATAD2B,ATG3,ATG9B,ATP2A3,ATP2C2,ATP4A,ATP5PF,BAHCC1,BBIP1,BCAT1,BCL9,BEAN1,BEND5,BHLHE22,BRF2,BRWD3,BTBD11,BTF3L4,BTG1,C11orf87,C1orf198,C1orf54,C1QL1,C2orf81,C3orf18,CA…
Cancer,Neurological Disease,Organismal Injury and Abnormalities	Astrocytoma	2.75e-17			AATK,ABCA7,ABHD14B,ACKR2,ACOT2,ACOT9,ACVR1C,ADAMTS2,ADCY3,ADCY5,ADCY8,ADGRA1,ADGRG1,ADGRL2,AHDC1,AKAP12,ALK,ALOX12B,AMZ1,ANAPC2,ANKRD24,ANKRD45,ANO3,AP1B1,AP5B1,APBA1,APOA2,AQP4,ARF4,ARHGAP33,ARL4C,ARNT2,ARSJ,ASB2,ASTN2,ATAD2,ATAD2B,ATG16L2,ATG9B,ATP11C,ATP4A,ATP8B2,AXDND1,B3GNT2,B4GALNT3,B4GALT4,BAG4,BAHCC1,BCAT1,BCL9,BHLHE22,BMPR1A,BORCS8,BRWD3,BTBD11,C1QL3,C21orf91,C5orf49,C8orf37,CACNA1G,CADP…
Cancer,Neurological Disease,Organismal Injury and Abnormalities	High grade astrocytoma	1.18e-17			AATK,ABCA7,ABHD14B,ACKR2,ACOT2,ACOT9,ACVR1C,ADAMTS2,ADCY3,ADCY5,ADCY8,ADGRA1,ADGRG1,ADGRL2,AHDC1,AKAP12,ALK,ALOX12B,AMZ1,ANAPC2,ANKRD24,ANKRD45,ANO3,AP1B1,AP5B1,APBA1,APOA2,AQP4,ARF4,ARHGAP33,ARL4C,ARNT2,ARSJ,ASB2,ASTN2,ATAD2,ATAD2B,ATG16L2,ATG9B,ATP11C,ATP4A,ATP8B2,AXDND1,B3GNT2,B4GALNT3,B4GALT4,BAG4,BAHCC1,BCAT1,BCL9,BHLHE22,BMPR1A,BORCS8,BRWD3,BTBD11,C1QL3,C21orf91,C5orf49,C8orf37,CACNA1G,CADP…
Cancer,Gastrointestinal Disease,Organismal Injury and Abnormalities	Colon adenocarcinoma	3.05e-25			AATK,ABCB9,ABCD2,ABHD14B,ACKR2,ACOT9,ACP7,ADAL,ADAMTS2,ADCY3,ADCY5,ADCY8,ADGRA1,ADGRG1,ADGRL2,ADRA1B,AGMO,AHCYL2,AHDC1,AKAP12,AKAP7,ALDH1L1,ALK,ANAPC2,ANK1,ANKRD24,ANKRD34B,ANKRD49,ANO3,APBA1,APBB1,API5,APLNR,AQP4,ARHGAP20,ARHGEF40,ARSJ,ASAP2,ASB2,ASIC1,ASTN2,ATAD2,ATAD2B,ATG3,ATG9B,ATP11C,ATP2A3,ATP2C2,ATP4A,ATP5PF,ATP8B2,AXDND1,B3GNT9,B4GALNT3,BAG4,BAHCC1,BCL9,BCR,BMP2,BMPR1A,BMT2,BTBD11,BTBD3,…
Cancer,Organismal Injury and Abnormalities,Reproductive System Disease	Uterine tumor	3.3e-18			ABCD2,ABI1,ABRAXAS1,ACOT9,ADAMTS2,ADCY6,ADCY8,ADGRL2,AGBL4,AGMO,AGT,AHCYL2,AHDC1,AKAP12,AKAP7,ALDH1L1,ALK,ALOX12B,AMY2A,AMZ1,ANK1,ANKRD24,ANKRD49,ANO3,ANO4,AP1S2,AP5B1,APBA1,APOH,APOL2,APOOL,ARHGAP20,ARHGAP26,ASTN2,ATAD2,ATAD2B,ATG16L2,ATG9B,ATP11C,ATP2A3,ATP2C2,ATP4A,AXDND1,B3GNT2,B4GALT4,BAG4,BCAT1,BCL9,BCR,BMT2,BRF2,BRWD3,BTBD11,BTBD3,CACNA1G,CADPS2,CAMSAP3,CASKIN2,CASP8AP2,CBLB,CBLN1,CCAR1,CC…
Cancer,Gastrointestinal Disease,Hepatic System Disease,Organismal Injury and Abnormalities	Hepatobiliary system cancer	5.69e-18		-0.646	AATK,ABCA7,ABCD2,ABCG4,ABI1,ABRAXAS1,ADAL,ADAM15,ADAMTS2,ADCY5,ADCY8,ADGRA1,ADGRG1,AGBL4,AGT,AHDC1,ALDH7A1,ALK,AMN,ANAPC2,ANK1,ANKRD24,ANO4,AP1B1,AP1S2,AP5B1,APBA1,API5,APOA2,ARHGAP20,ARHGEF40,ARMH4,ARNT2,ARSJ,ASAP2,ASB2,ASTN2,ATAD2,ATG16L2,ATG9B,ATP11C,ATP2A3,ATP2C2,ATP4A,ATP5PF,B4GALNT3,B4GALT4,BAHCC1,BCAT1,BCR,BEND5,BRWD3,BTBD11,C1orf198,C1QL3,C20orf96,C2orf81,CACNA1G,CACNA2D2,CALB1,CAMK2N1,CA…
Cancer,Organismal Injury and Abnormalities,Reproductive System Disease	Uterine cancer	1.45e-17			ABCD2,ABI1,ABRAXAS1,ACOT9,ADAMTS2,ADCY6,ADCY8,ADGRL2,AGBL4,AGMO,AGT,AHCYL2,AHDC1,AKAP12,AKAP7,ALDH1L1,ALK,ALOX12B,AMY2A,AMZ1,ANK1,ANKRD24,ANKRD49,ANO3,ANO4,AP1S2,AP5B1,APBA1,APOH,APOL2,APOOL,ARHGAP20,ARHGAP26,ASTN2,ATAD2,ATAD2B,ATG16L2,ATG9B,ATP11C,ATP2A3,ATP2C2,ATP4A,AXDND1,B3GNT2,B4GALT4,BAG4,BCAT1,BCL9,BCR,BMT2,BRF2,BRWD3,BTBD11,BTBD3,CACNA1G,CADPS2,CAMSAP3,CASKIN2,CASP8AP2,CBLB,CBLN1,CCAR1,CC…
Cancer,Gastrointestinal Disease,Organismal Injury and Abnormalities	Hepatobiliary carcinoma	3.35e-19		-0.395	AATK,ABCA7,ABCD2,ABCG4,ABI1,ABRAXAS1,ADAL,ADAM15,ADAMTS2,ADCY5,ADCY8,ADGRA1,ADGRG1,AGBL4,AGT,AHDC1,ALDH7A1,ALK,AMN,ANAPC2,ANK1,ANKRD24,ANO4,AP1B1,AP1S2,AP5B1,APBA1,API5,ARHGAP20,ARHGEF40,ARMH4,ARNT2,ARSJ,ASAP2,ASB2,ASTN2,ATAD2,ATG16L2,ATG9B,ATP11C,ATP2A3,ATP2C2,ATP4A,ATP5PF,B4GALNT3,B4GALT4,BAHCC1,BCAT1,BCR,BEND5,BRWD3,BTBD11,C1orf198,C1QL3,C20orf96,C2orf81,CACNA1G,CACNA2D2,CALB1,CAMK2N1,CAMSAP3,…
Cancer,Neurological Disease,Organismal Injury and Abnormalities	Brain astrocytoma	2.21e-16			AATK,ABCA7,ABHD14B,ACKR2,ACOT2,ACOT9,ACVR1C,ADAMTS2,ADCY3,ADCY5,ADCY8,ADGRA1,ADGRG1,ADGRL2,AHDC1,AKAP12,ALK,ALOX12B,AMZ1,ANAPC2,ANKRD24,ANKRD45,ANO3,AP1B1,AP5B1,APBA1,APOA2,AQP4,ARHGAP33,ARNT2,ARSJ,ASB2,ASTN2,ATAD2,ATAD2B,ATG16L2,ATG9B,ATP11C,ATP4A,ATP8B2,AXDND1,B3GNT2,B4GALNT3,B4GALT4,BAG4,BAHCC1,BCAT1,BCL9,BHLHE22,BMPR1A,BORCS8,BRWD3,BTBD11,C1QL3,C21orf91,C5orf49,C8orf37,CACNA1G,CADPS2,CALB1,CA…
Cancer,Neurological Disease,Organismal Injury and Abnormalities	Grade 1-4 astrocytoma	4.23e-16			AATK,ABCA7,ABHD14B,ACKR2,ACOT2,ACOT9,ACVR1C,ADAMTS2,ADCY3,ADCY5,ADCY8,ADGRA1,ADGRG1,ADGRL2,AHDC1,AKAP12,ALK,ALOX12B,AMZ1,ANAPC2,ANKRD24,ANKRD45,ANO3,AP1B1,AP5B1,APBA1,APOA2,AQP4,ARHGAP33,ARNT2,ARSJ,ASB2,ASTN2,ATAD2,ATAD2B,ATG16L2,ATG9B,ATP11C,ATP4A,ATP8B2,AXDND1,B3GNT2,B4GALNT3,B4GALT4,BAG4,BAHCC1,BCAT1,BCL9,BHLHE22,BMPR1A,BORCS8,BRWD3,BTBD11,C1QL3,C21orf91,C5orf49,C8orf37,CACNA1G,CADPS2,CALB1,CA…
Cancer,Neurological Disease,Organismal Injury and Abnormalities	Grade 4 high grade glioma	2.51e-16			AATK,ABCA7,ABHD14B,ACKR2,ACOT2,ACOT9,ACVR1C,ADAMTS2,ADCY3,ADCY5,ADCY8,ADGRA1,ADGRG1,ADGRL2,AHDC1,AKAP12,ALK,ALOX12B,AMZ1,ANAPC2,ANKRD24,ANKRD45,ANO3,AP1B1,AP5B1,APBA1,APOA2,AQP4,ARHGAP33,ARNT2,ARSJ,ASB2,ASTN2,ATAD2,ATAD2B,ATG16L2,ATG9B,ATP11C,ATP4A,ATP8B2,AXDND1,B3GNT2,B4GALNT3,B4GALT4,BAG4,BAHCC1,BCAT1,BCL9,BHLHE22,BMPR1A,BORCS8,BRWD3,BTBD11,C1QL3,C21orf91,C5orf49,C8orf37,CACNA1G,CADPS2,CALB1,CA…
Cancer,Neurological Disease,Organismal Injury and Abnormalities	Grade 4 malignant glioma	2.51e-16			AATK,ABCA7,ABHD14B,ACKR2,ACOT2,ACOT9,ACVR1C,ADAMTS2,ADCY3,ADCY5,ADCY8,ADGRA1,ADGRG1,ADGRL2,AHDC1,AKAP12,ALK,ALOX12B,AMZ1,ANAPC2,ANKRD24,ANKRD45,ANO3,AP1B1,AP5B1,APBA1,APOA2,AQP4,ARHGAP33,ARNT2,ARSJ,ASB2,ASTN2,ATAD2,ATAD2B,ATG16L2,ATG9B,ATP11C,ATP4A,ATP8B2,AXDND1,B3GNT2,B4GALNT3,B4GALT4,BAG4,BAHCC1,BCAT1,BCL9,BHLHE22,BMPR1A,BORCS8,BRWD3,BTBD11,C1QL3,C21orf91,C5orf49,C8orf37,CACNA1G,CADPS2,CALB1,CA…
Cancer,Neurological Disease,Organismal Injury and Abnormalities	Grade 4 astrocytoma	2.51e-16			AATK,ABCA7,ABHD14B,ACKR2,ACOT2,ACOT9,ACVR1C,ADAMTS2,ADCY3,ADCY5,ADCY8,ADGRA1,ADGRG1,ADGRL2,AHDC1,AKAP12,ALK,ALOX12B,AMZ1,ANAPC2,ANKRD24,ANKRD45,ANO3,AP1B1,AP5B1,APBA1,APOA2,AQP4,ARHGAP33,ARNT2,ARSJ,ASB2,ASTN2,ATAD2,ATAD2B,ATG16L2,ATG9B,ATP11C,ATP4A,ATP8B2,AXDND1,B3GNT2,B4GALNT3,B4GALT4,BAG4,BAHCC1,BCAT1,BCL9,BHLHE22,BMPR1A,BORCS8,BRWD3,BTBD11,C1QL3,C21orf91,C5orf49,C8orf37,CACNA1G,CADPS2,CALB1,CA…
Cancer,Gastrointestinal Disease,Organismal Injury and Abnormalities	Upper gastrointestinal tract tumor	5.23e-18		-0.328	ABCA7,ABCB9,ACOT9,ADAL,ADAM15,ADAMTS2,ADCY5,ADCY8,ADGRA1,ADGRL2,ADRA1B,AGBL4,AGT,AHCYL2,AHDC1,AKAP7,ALK,AMY2A,ANK1,ANO3,ANO4,AP1B1,APBA1,APBB1,APOH,ARHGAP20,ARHGAP26,ARHGEF40,ARSA,ARSJ,ARX,ASAP2,ASIC1,ASL,ASTN2,ATAD2,ATAD2B,ATG3,ATG9B,ATP2A3,ATP2C2,ATP4A,ATP5PF,BAHCC1,BCAT1,BCL9,BEAN1,BEND5,BHLHE22,BRF2,BRWD3,BTBD11,BTF3L4,BTG1,C11orf87,C1orf198,C1orf54,C1QL1,C2orf81,C3orf18,CACNA1G,CACNA2D2,CADP…
Cancer,Gastrointestinal Disease,Organismal Injury and Abnormalities	Upper gastrointestinal tract cancer	4.2e-18			ABCA7,ABCB9,ACOT9,ADAL,ADAM15,ADAMTS2,ADCY5,ADCY8,ADGRA1,ADGRL2,ADRA1B,AGBL4,AGT,AHCYL2,AHDC1,AKAP7,ALK,AMY2A,ANK1,ANO3,ANO4,AP1B1,APBA1,APBB1,APOH,ARHGAP20,ARHGAP26,ARHGEF40,ARSA,ARSJ,ARX,ASAP2,ASIC1,ASL,ASTN2,ATAD2,ATAD2B,ATG3,ATG9B,ATP2A3,ATP2C2,ATP4A,ATP5PF,BAHCC1,BCAT1,BCL9,BEAN1,BEND5,BHLHE22,BRF2,BRWD3,BTBD11,BTF3L4,BTG1,C11orf87,C1orf198,C1orf54,C1QL1,C2orf81,C3orf18,CACNA1G,CACNA2D2,CADP…
Cancer,Organismal Injury and Abnormalities,Reproductive System Disease	Uterine carcinoma	3.21e-17			ABCD2,ABI1,ABRAXAS1,ACOT9,ADAMTS2,ADCY6,ADCY8,AGBL4,AGMO,AGT,AHCYL2,AHDC1,AKAP12,AKAP7,ALDH1L1,ALK,ALOX12B,AMY2A,AMZ1,ANK1,ANKRD24,ANKRD49,ANO3,ANO4,AP1S2,AP5B1,APBA1,APOH,APOL2,APOOL,ARHGAP20,ARHGAP26,ASTN2,ATAD2,ATAD2B,ATG16L2,ATG9B,ATP11C,ATP2A3,ATP2C2,ATP4A,AXDND1,B3GNT2,B4GALT4,BAG4,BCAT1,BCL9,BCR,BMT2,BRF2,BRWD3,BTBD11,BTBD3,CACNA1G,CADPS2,CAMSAP3,CASKIN2,CASP8AP2,CBLB,CBLN1,CCAR1,CCDC122,C…
Cancer,Gastrointestinal Disease,Organismal Injury and Abnormalities	Upper gastrointestinal carcinoma	1.61e-19			ABCA7,ABCB9,ACOT9,ADAL,ADAMTS2,ADCY5,ADCY8,ADGRA1,ADGRL2,ADRA1B,AGBL4,AGT,AHCYL2,AHDC1,AKAP7,ALK,AMY2A,ANK1,ANO3,ANO4,AP1B1,APBA1,APBB1,APOH,ARHGAP20,ARHGAP26,ARHGEF40,ARSA,ARSJ,ARX,ASAP2,ASIC1,ASL,ASTN2,ATAD2,ATAD2B,ATG3,ATG9B,ATP2A3,ATP2C2,ATP4A,ATP5PF,BAHCC1,BCAT1,BCL9,BEAN1,BEND5,BHLHE22,BRF2,BRWD3,BTBD11,BTF3L4,C11orf87,C1orf198,C1orf54,C1QL1,C2orf81,C3orf18,CACNA1G,CACNA2D2,CADPS2,CAPZA2,CA…
Cancer,Organismal Injury and Abnormalities,Respiratory Disease	Respiratory system tumor	3.54e-17		-0.539	AATK,ABCA7,ABCB9,ABCD2,ABCG4,ABRAXAS1,ACHE,ACKR2,ACOT2,ACVR1C,ADAM15,ADAMTS2,ADCY5,ADCY8,ADGRL2,ADRA1B,AGBL4,AGT,AHDC1,AKAP12,ALDH1L1,ALK,ALOX12B,AMY2A,ANKRD24,ANKRD34B,ANO3,APBA1,APLNR,ARHGAP33,ARL4C,ASAP2,ASB2,ASTN2,ATAD2,ATG3,ATG9B,ATP11C,ATP8B2,AXDND1,B4GALNT3,BAHCC1,BCAT1,BCL2L15,BCL9,BHLHE22,BIVM,BMP2,BMPR1A,BRF2,BRWD3,C20orf27,C20orf96,C2orf81,C8orf37,C9orf85,CACNA1G,CACNA2D2,CADPS2,CALB1,…
Cancer,Organismal Injury and Abnormalities	Endometrioid carcinoma	1.69e-20			ABCB9,ABCD2,ABI1,ABRAXAS1,ACOT9,ADAMTS2,ADCY6,ADCY8,AGBL4,AGMO,AGT,AHCYL2,AHDC1,AKAP12,AKAP7,ALDH1L1,ALK,ALOX12B,AMY2A,AMZ1,ANAPC2,ANKRD24,ANKRD49,ANO3,ANO4,AP1B1,AP1S2,APBA1,APOH,APOL2,APOOL,ARHGAP20,ARHGAP26,ARHGEF40,ASTN2,ATAD2,ATAD2B,ATG16L2,ATG9B,ATP11C,ATP2A3,ATP2C2,ATP4A,AXDND1,B4GALT4,BAG4,BCAT1,BCL9,BCR,BMT2,BRF2,BRWD3,BTBD11,CACNA1G,CADPS2,CAMSAP3,CASP8AP2,CBLB,CBLN1,CCAR1,CCDC122,CCDC1…
Cancer,Organismal Injury and Abnormalities,Reproductive System Disease	Endometrium tumor	8.09e-20			ABCD2,ABI1,ABRAXAS1,ACOT9,ADAMTS2,ADCY6,ADCY8,AGBL4,AGMO,AGT,AHCYL2,AHDC1,AKAP12,AKAP7,ALDH1L1,ALK,ALOX12B,AMY2A,AMZ1,ANK1,ANKRD24,ANKRD49,ANO3,ANO4,AP1S2,APBA1,APOH,APOL2,APOOL,ARHGAP20,ARHGAP26,ASTN2,ATAD2,ATAD2B,ATG16L2,ATG9B,ATP11C,ATP2A3,ATP2C2,ATP4A,AXDND1,B3GNT2,B4GALT4,BAG4,BCAT1,BCL9,BCR,BMT2,BRF2,BRWD3,BTBD11,BTBD3,CACNA1G,CADPS2,CAMSAP3,CASKIN2,CASP8AP2,CBLB,CBLN1,CCAR1,CCDC122,CCDC174…
Cancer,Organismal Injury and Abnormalities,Respiratory Disease	Malignant neoplasm of respiratory system	1.54e-17		0	AATK,ABCA7,ABCB9,ABCD2,ABCG4,ABRAXAS1,ACHE,ACKR2,ACOT2,ACVR1C,ADAM15,ADAMTS2,ADCY5,ADCY8,ADGRL2,ADRA1B,AGBL4,AGT,AHDC1,AKAP12,ALDH1L1,ALK,ALOX12B,AMY2A,ANKRD24,ANKRD34B,ANO3,APBA1,APLNR,ARHGAP33,ARL4C,ASAP2,ASB2,ASTN2,ATAD2,ATG3,ATG9B,ATP11C,ATP8B2,AXDND1,B4GALNT3,BAHCC1,BCAT1,BCL2L15,BCL9,BHLHE22,BIVM,BMP2,BMPR1A,BRF2,BRWD3,C20orf27,C20orf96,C2orf81,C8orf37,C9orf85,CACNA1G,CACNA2D2,CADPS2,CALB1,…
Cancer,Organismal Injury and Abnormalities,Reproductive System Disease	Endometrial cancer	1.15e-19			ABCD2,ABI1,ABRAXAS1,ACOT9,ADAMTS2,ADCY6,ADCY8,AGBL4,AGMO,AGT,AHCYL2,AHDC1,AKAP12,AKAP7,ALDH1L1,ALK,ALOX12B,AMY2A,AMZ1,ANK1,ANKRD24,ANKRD49,ANO3,ANO4,AP1S2,APBA1,APOH,APOL2,APOOL,ARHGAP20,ARHGAP26,ASTN2,ATAD2,ATAD2B,ATG16L2,ATG9B,ATP11C,ATP2A3,ATP2C2,ATP4A,AXDND1,B3GNT2,B4GALT4,BAG4,BCAT1,BCL9,BCR,BMT2,BRF2,BRWD3,BTBD11,BTBD3,CACNA1G,CADPS2,CAMSAP3,CASKIN2,CASP8AP2,CBLB,CBLN1,CCAR1,CCDC122,CCDC174…
Cancer,Gastrointestinal Disease,Hepatic System Disease,Organismal Injury and Abnormalities	Liver cancer	2.27e-16		-0.936	AATK,ABCA7,ABCD2,ABCG4,ABRAXAS1,ADAL,ADAM15,ADAMTS2,ADCY5,ADCY8,ADGRA1,ADGRG1,AGBL4,AGT,AHDC1,ALDH7A1,ALK,AMN,ANAPC2,ANK1,ANKRD24,ANO4,AP1B1,AP1S2,AP5B1,APBA1,API5,APOA2,ARHGAP20,ARHGEF40,ARMH4,ARNT2,ARSJ,ASAP2,ASB2,ASTN2,ATAD2,ATG16L2,ATG9B,ATP11C,ATP2A3,ATP2C2,ATP4A,ATP5PF,B4GALNT3,B4GALT4,BAHCC1,BCAT1,BCR,BEND5,BRWD3,BTBD11,C1QL3,C20orf96,C2orf81,CACNA1G,CACNA2D2,CALB1,CAMK2N1,CAMSAP3,CASKIN2,…
Cancer,Organismal Injury and Abnormalities,Reproductive System Disease	Endometrial carcinoma	5.1e-19			ABCD2,ABI1,ABRAXAS1,ACOT9,ADAMTS2,ADCY6,ADCY8,AGBL4,AGMO,AGT,AHCYL2,AHDC1,AKAP12,AKAP7,ALDH1L1,ALK,ALOX12B,AMY2A,AMZ1,ANK1,ANKRD24,ANKRD49,ANO3,ANO4,AP1S2,APBA1,APOH,APOL2,APOOL,ARHGAP20,ARHGAP26,ASTN2,ATAD2,ATAD2B,ATG16L2,ATG9B,ATP11C,ATP2A3,ATP2C2,ATP4A,AXDND1,B3GNT2,B4GALT4,BAG4,BCAT1,BCL9,BCR,BMT2,BRF2,BRWD3,BTBD11,BTBD3,CACNA1G,CADPS2,CAMSAP3,CASKIN2,CASP8AP2,CBLB,CBLN1,CCAR1,CCDC122,CCDC174…
Cancer,Gastrointestinal Disease,Hepatic System Disease,Organismal Injury and Abnormalities	Liver carcinoma	2.08e-17		-0.749	AATK,ABCA7,ABCD2,ABCG4,ABRAXAS1,ADAL,ADAM15,ADAMTS2,ADCY5,ADCY8,ADGRA1,ADGRG1,AGBL4,AGT,AHDC1,ALDH7A1,ALK,AMN,ANAPC2,ANK1,ANKRD24,ANO4,AP1B1,AP1S2,AP5B1,APBA1,API5,ARHGAP20,ARHGEF40,ARMH4,ARNT2,ARSJ,ASAP2,ASB2,ASTN2,ATAD2,ATG16L2,ATG9B,ATP11C,ATP2A3,ATP2C2,ATP4A,ATP5PF,B4GALNT3,B4GALT4,BAHCC1,BCAT1,BCR,BEND5,BRWD3,BTBD11,C1QL3,C20orf96,C2orf81,CACNA1G,CACNA2D2,CALB1,CAMK2N1,CAMSAP3,CASKIN2,CASP8A…
Cancer,Organismal Injury and Abnormalities	Thoracic neoplasm	1.8e-15		-0.217	AATK,ABCB9,ABCD2,ABCG4,ABRAXAS1,ACHE,ACKR2,ACOT2,ACVR1C,ADAM15,ADAMTS2,ADCY5,ADCY8,ADGRL2,ADRA1B,AGBL4,AHDC1,AKAP12,ALDH1L1,ALK,AMY2A,ANKRD24,ANKRD34B,ANO3,APBA1,APLNR,ARHGAP33,ARL4C,ASB2,ASTN2,ATAD2,ATG3,ATP11C,ATP8B2,AXDND1,B4GALNT3,BAHCC1,BCAT1,BCL2L15,BCL9,BHLHE22,BIVM,BMP2,BMPR1A,BRF2,BRWD3,C20orf27,C20orf96,C2orf81,C8orf37,CACNA1G,CACNA2D2,CADPS2,CALB1,CAMK1G,CASP8AP2,CBLB,CBLN1,CCAR1,CCDC1…
Cancer,Organismal Injury and Abnormalities	Intrathoracic organ tumor	2.2e-15		-0.217	AATK,ABCB9,ABCD2,ABCG4,ABRAXAS1,ACHE,ACKR2,ACOT2,ACVR1C,ADAM15,ADAMTS2,ADCY5,ADCY8,ADGRL2,ADRA1B,AGBL4,AHDC1,AKAP12,ALDH1L1,ALK,AMY2A,ANKRD24,ANKRD34B,ANO3,APBA1,APLNR,ARHGAP33,ARL4C,ASB2,ASTN2,ATAD2,ATG3,ATP11C,ATP8B2,AXDND1,B4GALNT3,BAHCC1,BCAT1,BCL2L15,BCL9,BHLHE22,BIVM,BMP2,BMPR1A,BRF2,BRWD3,C20orf27,C20orf96,C2orf81,C8orf37,CACNA1G,CACNA2D2,CADPS2,CALB1,CAMK1G,CASP8AP2,CBLB,CBLN1,CCAR1,CCDC1…
Cancer,Organismal Injury and Abnormalities	Intrathoracic malignant tumor	6.23e-16		0.189	AATK,ABCB9,ABCD2,ABCG4,ABRAXAS1,ACHE,ACKR2,ACOT2,ACVR1C,ADAM15,ADAMTS2,ADCY5,ADCY8,ADGRL2,ADRA1B,AGBL4,AHDC1,AKAP12,ALDH1L1,ALK,AMY2A,ANKRD24,ANKRD34B,ANO3,APBA1,APLNR,ARHGAP33,ARL4C,ASB2,ASTN2,ATAD2,ATG3,ATP11C,ATP8B2,AXDND1,B4GALNT3,BAHCC1,BCAT1,BCL2L15,BCL9,BHLHE22,BIVM,BMP2,BMPR1A,BRF2,BRWD3,C20orf27,C20orf96,C2orf81,C8orf37,CACNA1G,CACNA2D2,CADPS2,CALB1,CAMK1G,CASP8AP2,CBLB,CBLN1,CCAR1,CCDC1…
Cancer,Organismal Injury and Abnormalities,Respiratory Disease	Lung tumor	3.54e-15		-0.383	AATK,ABCB9,ABCD2,ABCG4,ABRAXAS1,ACHE,ACKR2,ACOT2,ACVR1C,ADAM15,ADAMTS2,ADCY5,ADCY8,ADGRL2,ADRA1B,AGBL4,AHDC1,AKAP12,ALDH1L1,ALK,AMY2A,ANKRD24,ANKRD34B,ANO3,APBA1,APLNR,ARHGAP33,ARL4C,ASB2,ASTN2,ATAD2,ATG3,ATP11C,ATP8B2,AXDND1,B4GALNT3,BAHCC1,BCAT1,BCL2L15,BCL9,BHLHE22,BIVM,BMP2,BMPR1A,BRF2,BRWD3,C20orf27,C20orf96,C2orf81,C8orf37,CACNA1G,CACNA2D2,CADPS2,CALB1,CAMK1G,CASP8AP2,CBLB,CBLN1,CCAR1,CCDC1…
Cancer,Organismal Injury and Abnormalities,Respiratory Disease	Lung cancer	1.63e-15		0	AATK,ABCB9,ABCD2,ABCG4,ABRAXAS1,ACHE,ACKR2,ACOT2,ACVR1C,ADAM15,ADAMTS2,ADCY5,ADCY8,ADGRL2,ADRA1B,AGBL4,AHDC1,AKAP12,ALDH1L1,ALK,AMY2A,ANKRD24,ANKRD34B,ANO3,APBA1,APLNR,ARHGAP33,ARL4C,ASB2,ASTN2,ATAD2,ATG3,ATP11C,ATP8B2,AXDND1,B4GALNT3,BAHCC1,BCAT1,BCL2L15,BCL9,BHLHE22,BIVM,BMP2,BMPR1A,BRF2,BRWD3,C20orf27,C20orf96,C2orf81,C8orf37,CACNA1G,CACNA2D2,CADPS2,CALB1,CAMK1G,CASP8AP2,CBLB,CBLN1,CCAR1,CCDC1…
Cancer,Organismal Injury and Abnormalities,Reproductive System Disease	Endometrial adenocarcinoma	1.46e-18			ABCD2,ABI1,ABRAXAS1,ACOT9,ADAMTS2,ADCY6,ADCY8,AGBL4,AGMO,AGT,AHCYL2,AHDC1,AKAP12,AKAP7,ALDH1L1,ALK,ALOX12B,AMY2A,AMZ1,ANKRD24,ANKRD49,ANO3,ANO4,AP1S2,APBA1,APOH,APOL2,APOOL,ARHGAP20,ARHGAP26,ASTN2,ATAD2,ATAD2B,ATG16L2,ATG9B,ATP11C,ATP2A3,ATP2C2,ATP4A,AXDND1,B4GALT4,BAG4,BCAT1,BCL9,BCR,BMT2,BRF2,BRWD3,BTBD11,CACNA1G,CADPS2,CAMSAP3,CASP8AP2,CBLB,CBLN1,CCAR1,CCDC122,CCDC174,CCDC42,CCDC85A,CCDC88A,CC…
Cancer,Organismal Injury and Abnormalities,Reproductive System Disease	Endometrioid endometrial adenocarcinoma	5.13e-18			ABCD2,ABI1,ABRAXAS1,ACOT9,ADAMTS2,ADCY6,ADCY8,AGBL4,AGMO,AGT,AHCYL2,AHDC1,AKAP12,AKAP7,ALDH1L1,ALK,ALOX12B,AMY2A,AMZ1,ANKRD24,ANKRD49,ANO3,ANO4,AP1S2,APBA1,APOH,APOL2,APOOL,ARHGAP20,ARHGAP26,ASTN2,ATAD2,ATAD2B,ATG16L2,ATG9B,ATP11C,ATP2A3,ATP2C2,ATP4A,AXDND1,B4GALT4,BAG4,BCAT1,BCL9,BCR,BMT2,BRF2,BRWD3,BTBD11,CACNA1G,CADPS2,CAMSAP3,CASP8AP2,CBLB,CBLN1,CCAR1,CCDC122,CCDC174,CCDC42,CCDC85A,CCDC88A,CC…
Cancer,Organismal Injury and Abnormalities,Respiratory Disease	Lung carcinoma	1.69e-15		0.377	AATK,ABCB9,ABCD2,ABCG4,ABRAXAS1,ACKR2,ACOT2,ACVR1C,ADAMTS2,ADCY5,ADCY8,ADGRL2,ADRA1B,AGBL4,AHDC1,ALDH1L1,ALK,AMY2A,ANKRD24,ANKRD34B,ANO3,APBA1,APLNR,ARHGAP33,ARL4C,ASB2,ASTN2,ATAD2,ATG3,ATP11C,ATP8B2,AXDND1,B4GALNT3,BAHCC1,BCAT1,BCL2L15,BCL9,BHLHE22,BIVM,BMP2,BMPR1A,BRF2,BRWD3,C20orf27,C20orf96,C2orf81,C8orf37,CACNA1G,CACNA2D2,CADPS2,CALB1,CAMK1G,CASP8AP2,CBLB,CBLN1,CCAR1,CCDC122,CCDC14,CCDC85A,C…
Cancer,Organismal Injury and Abnormalities	Multiple cancers	2.34e-14		0.106	ABCB9,ABCG4,ABRAXAS1,ACOT9,ACP7,ADAM15,ADAMTS2,ADCY3,ADCY6,ADGRA1,ADGRG1,ADGRL2,ADRA1B,AGBL4,AGT,AHDC1,AKAP12,ALDH1L1,ALDH7A1,ALK,ALOX12B,AMN,ANAPC2,ANK1,ANKRD24,ANO3,AP1B1,APBA1,APBB1,APOH,ARF4,ARHGAP20,ARHGAP33,ARHGEF40,ARL4C,ASL,ASTN2,ATAD2,ATAD2B,ATG9B,ATP2C2,ATP5PF,ATP8B2,B3GNT2,BAG4,BCAT1,BCL9,BCR,BEND5,BHLHE22,BMPR1A,BRF2,BTBD11,C1orf198,C1orf54,CACNA1G,CACNA2D2,CADPS2,CAPZA2,CCDC14,CCDC18…
Cancer,Gastrointestinal Disease,Organismal Injury and Abnormalities	Gastroesophageal cancer	1.53e-15			ABCA7,ABCB9,ACOT9,ADAL,ADAM15,ADAMTS2,ADCY5,ADCY8,ADGRA1,ADGRL2,ADRA1B,AGBL4,AGT,AHCYL2,AHDC1,AKAP7,ALK,AMY2A,ANK1,ANO3,ANO4,APBA1,APBB1,APOH,ARHGAP20,ARHGAP26,ARHGEF40,ARSA,ARSJ,ARX,ASAP2,ASIC1,ASL,ASTN2,ATAD2,ATAD2B,ATG3,ATG9B,ATP2A3,ATP4A,BAHCC1,BCAT1,BCL9,BEAN1,BEND5,BHLHE22,BRF2,BRWD3,BTBD11,C11orf87,C1orf198,C1orf54,C1QL1,C2orf81,C3orf18,CACNA2D2,CADPS2,CAPZA2,CASP8AP2,CBLB,CCDC14,CCDC174,C…
Cancer,Organismal Injury and Abnormalities	Neoplasia of epithelial cells	1.09e-15		1.141	AATK,ABCA7,ABCG4,ACHE,ACOT2,ADCY5,ADCY8,ADGRL2,AGT,AKAP12,AKAP7,ALDH1L1,ALK,ALOX12B,ANKRD24,ANO3,AP1B1,AP5B1,ARHGAP26,ARX,ASAP2,ATAD2,ATAD2B,ATG3,ATG9B,ATP2C2,ATP4A,AXDND1,B4GALNT3,BAHCC1,BCL9,BCR,BHLHE22,BMP2,BMPR1A,BRWD3,BTF3L4,C1orf198,C20orf96,C2orf81,C8orf37,C9orf85,CACNA1G,CACNA2D2,CADPS2,CALB1,CAMK1G,CASP8AP2,CCAR1,CCDC157,CCDC85A,CCDC87,CCDC88A,CCDC88C,CCND1,CDH18,CDH4,CDH8,CDH9,CEMIP,CEP…
Cancer,Organismal Injury and Abnormalities	Squamous-cell carcinoma	1.22e-15		1.455	AATK,ABCA7,ABCG4,ACHE,ACOT2,ADCY5,ADCY8,ADGRL2,AGT,AKAP12,AKAP7,ALDH1L1,ALK,ALOX12B,ANKRD24,ANO3,AP1B1,AP5B1,ARHGAP26,ARX,ASAP2,ATAD2,ATAD2B,ATG3,ATG9B,ATP2C2,ATP4A,AXDND1,B4GALNT3,BAHCC1,BCL9,BCR,BHLHE22,BMP2,BMPR1A,BRWD3,BTF3L4,C1orf198,C20orf96,C2orf81,C8orf37,C9orf85,CACNA1G,CACNA2D2,CADPS2,CALB1,CAMK1G,CASP8AP2,CCAR1,CCDC157,CCDC85A,CCDC87,CCDC88A,CCDC88C,CCND1,CDH18,CDH4,CDH8,CDH9,CEMIP,CEP…
Cancer,Gastrointestinal Disease,Organismal Injury and Abnormalities	Gastro-esophageal carcinoma	8.41e-17			ABCA7,ABCB9,ACOT9,ADAL,ADAMTS2,ADCY5,ADCY8,ADGRA1,ADGRL2,ADRA1B,AGBL4,AGT,AHCYL2,AHDC1,AKAP7,ALK,AMY2A,ANK1,ANO3,ANO4,APBA1,APBB1,APOH,ARHGAP20,ARHGAP26,ARHGEF40,ARSA,ARSJ,ARX,ASAP2,ASIC1,ASL,ASTN2,ATAD2,ATAD2B,ATG3,ATG9B,ATP2A3,ATP4A,BAHCC1,BCAT1,BCL9,BEAN1,BEND5,BHLHE22,BRF2,BRWD3,BTBD11,C11orf87,C1orf198,C1orf54,C1QL1,C2orf81,C3orf18,CACNA2D2,CADPS2,CAPZA2,CASP8AP2,CBLB,CCDC14,CCDC174,CCDC87,C…
Cancer,Organismal Injury and Abnormalities,Reproductive System Disease	Breast or ovarian cancer	2.87e-14		0.106	ABCB9,ABCG4,ABRAXAS1,ACOT9,ACP7,ADAM15,ADAMTS2,ADCY3,ADCY6,ADGRA1,ADGRG1,ADGRL2,ADRA1B,AGBL4,AGT,AHDC1,AKAP12,ALDH1L1,ALDH7A1,ALK,ALOX12B,AMN,ANAPC2,ANK1,ANKRD24,ANO3,AP1B1,APBA1,APBB1,APOH,ARF4,ARHGAP20,ARHGEF40,ARL4C,ASL,ASTN2,ATAD2,ATAD2B,ATG9B,ATP2C2,ATP5PF,ATP8B2,B3GNT2,BAG4,BCAT1,BCL9,BCR,BEND5,BMPR1A,BRF2,BTBD11,C1orf198,C1orf54,CACNA1G,CACNA2D2,CADPS2,CAPZA2,CCDC14,CCDC71L,CCDC85A,CCDC88A…
Cancer,Gastrointestinal Disease,Organismal Injury and Abnormalities	Gastric cancer	2.21e-15			ABCA7,ABCB9,ADAL,ADAM15,ADCY5,ADCY8,ADGRA1,ADGRL2,ADRA1B,AGBL4,AGT,AHCYL2,AHDC1,AKAP7,ALK,AMY2A,ANK1,ANO3,ANO4,APBA1,APBB1,APOH,ARHGAP20,ARHGAP26,ARHGEF40,ARSA,ARSJ,ARX,ASAP2,ASIC1,ASTN2,ATAD2,ATAD2B,ATG3,ATG9B,ATP2A3,ATP4A,BAHCC1,BCAT1,BCL9,BEAN1,BEND5,BHLHE22,BRF2,BRWD3,BTBD11,C11orf87,C1orf54,C1QL1,C2orf81,C3orf18,CACNA2D2,CADPS2,CAPZA2,CASP8AP2,CBLB,CCDC14,CCDC174,CCDC87,CCDC88A,CCND1,CCNH,CD…
Cancer,Gastrointestinal Disease,Organismal Injury and Abnormalities	Gastric carcinoma	2.54e-16			ABCA7,ABCB9,ADAL,ADCY5,ADCY8,ADGRA1,ADGRL2,ADRA1B,AGBL4,AGT,AHCYL2,AHDC1,AKAP7,ALK,AMY2A,ANK1,ANO3,ANO4,APBA1,APBB1,APOH,ARHGAP20,ARHGAP26,ARHGEF40,ARSA,ARSJ,ARX,ASAP2,ASIC1,ASTN2,ATAD2,ATAD2B,ATG3,ATG9B,ATP2A3,ATP4A,BAHCC1,BCAT1,BCL9,BEAN1,BEND5,BHLHE22,BRF2,BRWD3,BTBD11,C11orf87,C1orf54,C1QL1,C2orf81,C3orf18,CACNA2D2,CADPS2,CAPZA2,CASP8AP2,CBLB,CCDC14,CCDC174,CCDC87,CCDC88A,CCNH,CDC25B,CDH18,CD…
Cancer,Organismal Injury and Abnormalities,Reproductive System Disease	Male genital neoplasm	1.33e-11		-1.026	AATK,ABCB9,ABCG4,ABRAXAS1,ACHE,ACP7,ADAM15,ADAMTS2,ADCY6,ADCY8,ADGRG1,ADRA1B,AGT,AKAP12,ALDH1L1,ALDH7A1,ALK,ANK1,ANKRD34B,ANO4,APBA1,APBB1,API5,APOA2,ARHGAP20,ARHGEF40,ASAP2,ASB2,ASIC1,ASTN2,ATAD2,ATP11C,ATP2C2,ATP8B2,B4GALNT3,B4GALT4,BAG4,BAHCC1,BCL9,BCR,BEND5,BMP2,BMPR1A,BORCS8,BRF2,BTBD11,CACNA1G,CACNA2D2,CADPS2,CASP8AP2,CCDC14,CCDC184,CCDC85A,CCDC88A,CCDC88C,CCNA1,CCND1,CDC40,CDH22,CDH8,CDS1,…
Cancer,Organismal Injury and Abnormalities	Extraadrenal retroperitoneal tumor	1.78e-15		1.093	AATK,ABCA7,ABCB9,ABCG4,ACP7,ADAL,ADAMTS2,ADCY8,ADGRA1,ADGRL2,AGT,ALDH7A1,ALK,ANK1,ANKRD24,ANKRD34B,ANKRD49,ANO3,ANO4,API5,APLNR,APOH,AQP4,ARHGAP20,ARHGAP26,ARHGEF40,ARX,ATG16L2,ATP11C,ATP4A,ATP8B2,AXDND1,BCL9,BEAN1,BMP2,BMPR1A,BRWD3,BTBD11,C11orf87,C16orf46,C1orf54,C2orf81,CACNA1G,CALB1,CAMSAP3,CASKIN2,CASP8AP2,CCDC14,CCDC62,CCDC85A,CCDC88A,CCDC88C,CCN3,CCNA1,CCND1,CCNL1,CDC25B,CDH18,CDH4,CDH8,CD…
Cancer,Organismal Injury and Abnormalities,Reproductive System Disease	Malignant neoplasm of male genital organ	4.47e-11			AATK,ABCB9,ABCG4,ABRAXAS1,ACHE,ACP7,ADAM15,ADAMTS2,ADCY6,ADCY8,ADGRG1,ADRA1B,AGT,AKAP12,ALDH1L1,ALDH7A1,ALK,ANK1,ANKRD34B,ANO4,APBA1,APBB1,API5,APOA2,ARHGAP20,ARHGEF40,ASAP2,ASB2,ASIC1,ASTN2,ATAD2,ATP11C,ATP2C2,ATP8B2,B4GALNT3,B4GALT4,BAG4,BAHCC1,BCL9,BCR,BEND5,BMP2,BMPR1A,BORCS8,BRF2,BTBD11,CACNA1G,CACNA2D2,CADPS2,CASP8AP2,CCDC14,CCDC184,CCDC85A,CCDC88A,CCDC88C,CCNA1,CCND1,CDC40,CDH22,CDH8,CDS1,…
Cancer,Organismal Injury and Abnormalities,Reproductive System Disease	Prostatic tumor	6.84e-11		-1.026	AATK,ABCB9,ABCG4,ABRAXAS1,ACP7,ADAM15,ADAMTS2,ADCY6,ADCY8,ADGRG1,ADRA1B,AGT,AKAP12,ALDH1L1,ALDH7A1,ALK,ANK1,ANKRD34B,ANO4,APBA1,APBB1,API5,APOA2,ARHGAP20,ARHGEF40,ASAP2,ASB2,ASIC1,ASTN2,ATAD2,ATP11C,ATP2C2,ATP8B2,B4GALNT3,B4GALT4,BAG4,BAHCC1,BCL9,BCR,BEND5,BMP2,BMPR1A,BORCS8,BRF2,BTBD11,CACNA1G,CACNA2D2,CADPS2,CASP8AP2,CCDC14,CCDC184,CCDC85A,CCDC88A,CCDC88C,CCNA1,CCND1,CDC40,CDH22,CDH8,CDS1,CENPP…
Cancer,Organismal Injury and Abnormalities,Reproductive System Disease	Prostate cancer	1.87e-10			AATK,ABCB9,ABCG4,ABRAXAS1,ACP7,ADAM15,ADAMTS2,ADCY6,ADCY8,ADGRG1,ADRA1B,AGT,AKAP12,ALDH1L1,ALDH7A1,ALK,ANK1,ANKRD34B,ANO4,APBA1,APBB1,API5,APOA2,ARHGAP20,ARHGEF40,ASAP2,ASB2,ASIC1,ASTN2,ATAD2,ATP11C,ATP2C2,ATP8B2,B4GALNT3,B4GALT4,BAG4,BAHCC1,BCL9,BCR,BEND5,BMP2,BMPR1A,BORCS8,BRF2,BTBD11,CACNA1G,CACNA2D2,CADPS2,CASP8AP2,CCDC14,CCDC184,CCDC85A,CCDC88A,CCDC88C,CCNA1,CCND1,CDC40,CDH22,CDH8,CDS1,CENPP…
Cancer,Organismal Injury and Abnormalities,Reproductive System Disease	Breast or ovarian carcinoma	2.29e-15		-0.351	ABCB9,ABCG4,ACOT9,ACP7,ADAMTS2,ADCY3,ADCY6,ADGRA1,ADGRG1,ADGRL2,ADRA1B,AGBL4,AGT,AHDC1,ALDH1L1,ALDH7A1,ALK,ALOX12B,AMN,ANAPC2,ANK1,ANKRD24,ANO3,AP1B1,APBA1,APBB1,ARF4,ARHGAP20,ARHGEF40,ARL4C,ASL,ASTN2,ATAD2,ATAD2B,ATG9B,ATP2C2,ATP5PF,ATP8B2,B3GNT2,BCAT1,BCL9,BCR,BEND5,BMPR1A,BRF2,BTBD11,C1orf198,C1orf54,CACNA1G,CADPS2,CCDC14,CCDC71L,CCDC85A,CCDC88A,CCNA1,CCND1,CCNG2,CCNL1,CDC25B,CDH18,CDH4,CDHR1,…
Cancer,Organismal Injury and Abnormalities	Cancer of head	1.37e-12		1.103	AATK,ABCA7,ABCG4,ACHE,ADCY3,ADCY5,AKAP12,AKAP7,ALK,AMN,ANK1,ANKRD24,ANO3,ANO4,AP1B1,ARHGAP20,ARHGAP26,ARX,ASF1A,ASTN2,ATAD2B,ATG16L2,ATP11C,ATP2A3,ATP2C2,ATP5PF,AXDND1,B4GALNT3,B4GALT4,BAHCC1,BCL9,BCR,BHLHE22,BRWD3,BTF3L4,C1QL3,C20orf96,C2orf81,CACNA1G,CACNA2D2,CADPS2,CALB1,CASKIN2,CASP8AP2,CBLB,CCAR1,CCDC157,CCDC85A,CCDC87,CCDC88A,CCDC88C,CCND1,CCNL1,CD302,CDH18,CDH8,CEMIP,CEP170B,CGN,CHD5,CHN1,…
Cancer,Organismal Injury and Abnormalities	Malignant neoplasm of retroperitoneum	4.85e-15		1	AATK,ABCA7,ABCB9,ABCG4,ACP7,ADAL,ADAMTS2,ADCY8,ADGRA1,ADGRL2,AGT,ALDH7A1,ALK,ANK1,ANKRD24,ANKRD49,ANO3,ANO4,API5,APLNR,APOH,AQP4,ARHGAP20,ARHGAP26,ARHGEF40,ARX,ATG16L2,ATP11C,ATP4A,ATP8B2,AXDND1,BCL9,BEAN1,BMP2,BMPR1A,BTBD11,C11orf87,C16orf46,C2orf81,CACNA1G,CALB1,CAMSAP3,CASKIN2,CASP8AP2,CCDC14,CCDC62,CCDC85A,CCDC88A,CCDC88C,CCN3,CCNA1,CCND1,CCNL1,CDC25B,CDH18,CDH4,CDH8,CDH9,CEMIP,CENPP,CHRM5,CH…
Cancer,Organismal Injury and Abnormalities	Extrapulmonary squamous cell carcinoma	2.35e-11			AATK,ABCA7,ACHE,ADCY5,ADCY8,ADGRL2,AGT,AKAP12,AKAP7,ALK,ALOX12B,AP1B1,AP5B1,ARHGAP26,ARX,ASAP2,ATAD2,ATAD2B,ATG9B,ATP2C2,ATP4A,AXDND1,B4GALNT3,BAHCC1,BCL9,BCR,BHLHE22,BMP2,BMPR1A,BRWD3,BTF3L4,C1orf198,C2orf81,C9orf85,CACNA1G,CACNA2D2,CADPS2,CALB1,CASP8AP2,CCAR1,CCDC157,CCDC85A,CCDC87,CCDC88A,CCND1,CDH18,CDH4,CDH8,CDH9,CEMIP,CEP170B,CHCHD6,CHD5,CHN1,CHRNA5,CHST8,CIT,CLIP2,CNTNAP5,COL27A1,COL4A1,CP…
Cancer,Organismal Injury and Abnormalities	Lymphohematopoietic neoplasia	3.87e-07		1.117	ABCA7,ABI1,ABRAXAS1,ACHE,ACOT9,ADAL,ADAM15,ADCY3,ADCY5,ADGRL2,ADRA1B,AGBL4,AGT,ALDH7A1,ALK,ALOX12B,ANK1,ANO4,APBA1,APLNR,ARHGAP26,ARHGAP33,ASAP2,ASTN2,ATP2C2,ATP4A,B4GALNT3,BAHCC1,BCAT1,BCR,BHLHE22,BMP2,BTG1,C20orf96,CACNA1G,CAMK1G,CAMK2N1,CASP8AP2,CAV3,CBLB,CCDC189,CCDC89,CCNA1,CCND1,CCNG2,CCNH,CCNL1,CDC25B,CDC42EP2,CDH18,CDH4,CDH8,CDH9,CDHR1,CEMIP,CENPQ,CHD5,CHN1,CHRM4,CHRM5,CHST8,CIT,CLCN2,CLE…
Cancer,Hematological Disease,Organismal Injury and Abnormalities	Hematopoietic neoplasm	7.43e-07		1.398	ABCA7,ABI1,ABRAXAS1,ACHE,ACOT9,ADAL,ADCY3,ADCY5,ADGRL2,ADRA1B,AGBL4,AGT,ALDH7A1,ALK,ALOX12B,ANK1,ANO4,APBA1,APLNR,ARHGAP26,ARHGAP33,ASAP2,ASTN2,ATP2C2,ATP4A,B4GALNT3,BAHCC1,BCAT1,BCR,BHLHE22,BMP2,BTG1,C20orf96,CACNA1G,CAMK1G,CAMK2N1,CASP8AP2,CAV3,CBLB,CCDC189,CCDC89,CCNA1,CCND1,CCNG2,CCNH,CCNL1,CDC25B,CDC42EP2,CDH18,CDH4,CDH8,CDH9,CDHR1,CEMIP,CENPQ,CHD5,CHN1,CHRM4,CHRM5,CHST8,CIT,CLCN2,CLEC4A,CLS…
Cancer,Hematological Disease,Organismal Injury and Abnormalities	Myeloid or lymphoid neoplasm	6.17e-07		0.979	ABCA7,ABI1,ABRAXAS1,ACHE,ACOT9,ADAL,ADCY3,ADCY5,ADGRL2,ADRA1B,AGBL4,AGT,ALDH7A1,ALK,ALOX12B,ANK1,ANO4,APBA1,APLNR,ARHGAP26,ARHGAP33,ASAP2,ASTN2,ATP2C2,ATP4A,B4GALNT3,BAHCC1,BCAT1,BCR,BHLHE22,BMP2,BTG1,C20orf96,CACNA1G,CAMK1G,CAMK2N1,CASP8AP2,CAV3,CBLB,CCDC189,CCDC89,CCNA1,CCND1,CCNG2,CCNH,CCNL1,CDC25B,CDC42EP2,CDH18,CDH4,CDH8,CDH9,CDHR1,CEMIP,CENPQ,CHD5,CHN1,CHRM4,CHRM5,CHST8,CIT,CLCN2,CLEC4A,CLS…
Cancer,Gastrointestinal Disease,Organismal Injury and Abnormalities	Pancreatobiliary tumor	1.49e-12		1.254	AATK,ABCA7,ABI1,ACP7,ADAL,ADAMTS2,ADCY8,ADGRA1,ADGRL2,AGBL4,AGT,ALDH7A1,ALK,ANK1,ANKRD24,ANKRD34B,ANKRD49,ANO3,ANO4,API5,APLNR,AQP4,ARHGAP20,ARHGEF40,ARSJ,ATG16L2,ATP11C,ATP4A,ATP8B2,AXDND1,BCL9,BCR,BEAN1,BEND5,BMP2,BMPR1A,BRWD3,BTBD11,C11orf87,C16orf46,C1orf198,C1orf54,C2orf81,CACNA1G,CAMSAP3,CASKIN2,CASP8AP2,CCDC62,CCDC85A,CCDC88A,CCDC88C,CCN3,CCND1,CCNL1,CDC25B,CDH18,CDH4,CDH8,CDH9,CEMIP,CENPP…
Cancer,Organismal Injury and Abnormalities	Lymphohematopoietic cancer	1.18e-06		0.548	ABCA7,ABRAXAS1,ACHE,ACOT9,ADAL,ADAM15,ADCY3,ADCY5,ADGRL2,ADRA1B,AGBL4,AGT,ALDH7A1,ALK,ALOX12B,ANK1,ANO4,APBA1,APLNR,ARHGAP26,ARHGAP33,ASAP2,ASTN2,ATP2C2,B4GALNT3,BAHCC1,BCAT1,BCR,BHLHE22,BTG1,C20orf96,CACNA1G,CAMK1G,CAMK2N1,CASP8AP2,CAV3,CBLB,CCDC189,CCDC89,CCNA1,CCND1,CCNG2,CCNH,CCNL1,CDC25B,CDC42EP2,CDH18,CDH4,CDH8,CDH9,CDHR1,CEMIP,CENPQ,CHD5,CHN1,CHRM4,CHRM5,CHST8,CIT,CLCN2,CLEC4A,CNTNAP5,COL2…
Cancer,Hematological Disease,Organismal Injury and Abnormalities	Neoplasia of blood cells	5.97e-07		1.293	ABCA7,ABI1,ABRAXAS1,ACHE,ACOT9,ADAL,ADCY3,ADCY5,ADGRL2,ADRA1B,AGBL4,AGT,ALDH7A1,ALK,ALOX12B,ANK1,ANO4,APBA1,APLNR,ARHGAP26,ARHGAP33,ASAP2,ASTN2,ATP2C2,ATP4A,B4GALNT3,BAHCC1,BCAT1,BCR,BHLHE22,BMP2,BTG1,C20orf96,CACNA1G,CAMK1G,CAMK2N1,CAV3,CBLB,CCDC189,CCDC89,CCNA1,CCND1,CCNG2,CCNH,CCNL1,CDC25B,CDC42EP2,CDH18,CDH4,CDH8,CDH9,CDHR1,CEMIP,CENPQ,CHN1,CHRM4,CHRM5,CHST8,CIT,CLCN2,CLEC4A,CLSTN1,CNTNAP5,CO…
Cancer,Hematological Disease,Organismal Injury and Abnormalities	Hematologic cancer	2.84e-06		0.886	ABCA7,ABRAXAS1,ACHE,ACOT9,ADAL,ADCY3,ADCY5,ADGRL2,ADRA1B,AGBL4,AGT,ALDH7A1,ALK,ALOX12B,ANK1,ANO4,APBA1,APLNR,ARHGAP26,ARHGAP33,ASAP2,ASTN2,ATP2C2,B4GALNT3,BAHCC1,BCAT1,BCR,BHLHE22,BTG1,C20orf96,CACNA1G,CAMK1G,CAMK2N1,CASP8AP2,CAV3,CBLB,CCDC189,CCDC89,CCNA1,CCND1,CCNG2,CCNH,CCNL1,CDC25B,CDC42EP2,CDH18,CDH4,CDH8,CDH9,CDHR1,CEMIP,CENPQ,CHD5,CHN1,CHRM4,CHRM5,CHST8,CIT,CLCN2,CLEC4A,CNTNAP5,COL27A1,COL…
Cancer,Organismal Injury and Abnormalities	Ductal carcinoma	3.48e-13			AATK,ABCA7,ABI1,ACP7,ADAL,ADAMTS2,ADCY8,ADGRA1,ADGRL2,AGBL4,AGT,ALDH7A1,ALK,ANAPC2,ANK1,ANKRD24,ANKRD49,ANO3,ANO4,API5,APLNR,AQP4,ARHGAP20,ARHGEF40,ARL4C,ARSJ,ATG16L2,ATP11C,ATP4A,ATP8B2,AXDND1,BCL9,BEAN1,BEND5,BMP2,BMPR1A,BRF2,BRWD3,C11orf87,C1orf198,C2orf81,CACNA1G,CAMSAP3,CASKIN2,CASP8AP2,CCDC14,CCDC62,CCDC71L,CCDC85A,CCDC88A,CCDC88C,CCN3,CCNA1,CCND1,CCNG2,CCNL1,CDC25B,CDH18,CDH4,CDH8,CDH9,CHN…
Cancer,Organismal Injury and Abnormalities,Reproductive System Disease	Prostatic carcinoma	2.73e-09			ABCB9,ACP7,ADAMTS2,ADCY6,ADCY8,ADGRG1,AGT,AKAP12,ALDH1L1,ALDH7A1,ALK,ANK1,ANKRD34B,ANO4,APBA1,APBB1,API5,ARHGAP20,ARHGEF40,ASAP2,ASB2,ASIC1,ASTN2,ATAD2,ATP11C,ATP2C2,ATP8B2,B4GALNT3,B4GALT4,BAG4,BAHCC1,BCL9,BCR,BMP2,BORCS8,CACNA1G,CACNA2D2,CADPS2,CASP8AP2,CCDC14,CCDC184,CCDC85A,CCDC88A,CCDC88C,CCNA1,CCND1,CDC40,CDH22,CDH8,CDS1,CENPP,CEP170B,CHD5,CHRNA4,CIT,CLSTN1,CLSTN3,CNOT6,CNTN2,CNTNAP3,CNTNAP…
Cancer,Organismal Injury and Abnormalities,Reproductive System Disease	Prostatic adenocarcinoma	2.23e-09			ABCB9,ACP7,ADAMTS2,ADCY6,ADCY8,AGT,AKAP12,ALDH1L1,ALK,ANK1,ANKRD34B,ANO4,APBA1,APBB1,API5,ARHGAP20,ARHGEF40,ASAP2,ASB2,ASIC1,ASTN2,ATAD2,ATP11C,ATP2C2,ATP8B2,B4GALNT3,B4GALT4,BAHCC1,BCL9,BCR,BMP2,BORCS8,CACNA1G,CACNA2D2,CADPS2,CASP8AP2,CCDC14,CCDC184,CCDC85A,CCDC88A,CCDC88C,CCNA1,CCND1,CDC40,CDH22,CDH8,CDS1,CENPP,CEP170B,CHD5,CHRNA4,CIT,CLSTN1,CLSTN3,CNOT6,CNTN2,CNTNAP3,CNTNAP5,COL4A1,COP1,CPNE7,…
Cancer,Organismal Injury and Abnormalities,Reproductive System Disease	Mammary tumor	1.93e-10		0.179	ACOT9,ACP7,ADAM15,ADAMTS2,ADCY3,ADCY6,ADGRA1,ADGRL2,ADRA1B,AGT,AHDC1,AKAP12,ALDH1L1,ALK,ALOX12B,AMN,ANAPC2,ANK1,ANKRD24,ANO3,APBB1,ARF4,ARHGAP20,ARHGEF40,ARL4C,ASL,ASTN2,ATAD2,ATAD2B,ATG9B,ATP2C2,ATP5PF,ATP8B2,B3GNT2,BAG4,BCAT1,BCL9,BCR,BMP2,BMPR1A,BRF2,BTBD11,C1orf198,C1orf54,CACNA1G,CACNA2D2,CADPS2,CAPZA2,CCDC14,CCDC71L,CCDC85A,CCDC88A,CCNA1,CCND1,CCNG2,CCNL1,CDC25B,CDH4,CDS1,CHRM4,CHRM5,CIT,CL…
Behavior	Learning	2.87e-14		1.822	ABCA7,ADCY3,ADCY5,ADCY8,ADGRL2,ADRA1B,AGT,AP1S2,APBB1,Aph1c,ARF4,ARSA,ARX,ASIC1,BMPR1A,BTG1,C1QL1,CACNA1G,CADPS2,CALB1,CCDC88A,Celf6,CNTN2,CNTNAP3,CRHBP,CYP7B1,DCDC2,DGKI,EFNB1,FGF13,GABRB3,GABRG2,GRM4,HAPLN1,HCN1,HRH3,HSD11B1,HTR1B,IL18,IL1R1,ITGA3,KIT,KLF9,LIMK1,LZTS1,MCHR1,MEIS2,MME,NAMPT,NLRP6,NPAS2,NR4A2,NTSR1,PAIP2,PCP4,PDE11A,PDYN,PEX5L,PIK3CD,PPP3CA,PPP3R1,PRKAR1B,PRKAR2B,PTCHD1,PTPRN,PTP…
Cancer,Organismal Injury and Abnormalities,Reproductive System Disease	Breast cancer	1.95e-10		0.106	ACOT9,ACP7,ADAM15,ADAMTS2,ADCY3,ADCY6,ADGRA1,ADGRL2,ADRA1B,AGT,AHDC1,AKAP12,ALDH1L1,ALK,ALOX12B,AMN,ANAPC2,ANK1,ANKRD24,ANO3,APBB1,ARF4,ARHGAP20,ARHGEF40,ARL4C,ASL,ASTN2,ATAD2,ATAD2B,ATG9B,ATP2C2,ATP5PF,ATP8B2,B3GNT2,BAG4,BCAT1,BCL9,BCR,BMPR1A,BRF2,BTBD11,C1orf198,C1orf54,CACNA1G,CACNA2D2,CADPS2,CAPZA2,CCDC14,CCDC71L,CCDC85A,CCNA1,CCND1,CCNG2,CCNL1,CDC25B,CDH4,CDS1,CHRM4,CHRM5,CIT,CLDN12,CLSTN1,C…
Cancer,Organismal Injury and Abnormalities,Respiratory Disease	Non-small cell lung carcinoma	7.33e-12		-0.282	AATK,ABCG4,ABRAXAS1,ACOT2,ACVR1C,ADAMTS2,ADCY5,ADGRL2,ADRA1B,AHDC1,ALDH1L1,ALK,ANKRD24,ANO3,APBA1,ARHGAP33,ARL4C,ATAD2,ATG3,ATP8B2,AXDND1,BCAT1,BCL2L15,BHLHE22,BMPR1A,BRF2,BRWD3,C20orf96,C8orf37,CACNA1G,CACNA2D2,CADPS2,CALB1,CAMK1G,CBLN1,CCDC122,CCDC88A,CCDC88C,CCND1,CDH18,CDH4,CDH8,CDH9,CEMIP,CGAS,CHCHD1,CHD5,CHRNA4,CHRNA5,CIT,CNTNAP3,CNTNAP5,COL27A1,COL4A1,COMMD3-BMI1,COQ8B,CPZ,CRIPT,CRYL1,CSPG…
Endocrine System Disorders,Gastrointestinal Disease,Organismal Injury and Abnormalities	Pancreatic mass	8.64e-11		0.478	AATK,ABCA7,ACP7,ADAMTS2,ADCY8,ADGRA1,ADGRL2,AGT,ALDH7A1,ALK,ANK1,ANKRD24,ANKRD34B,ANKRD49,ANO3,ANO4,API5,APLNR,AQP4,ARHGAP20,ARHGEF40,ATG16L2,ATP11C,ATP4A,ATP8B2,AXDND1,BCL9,BEAN1,BMP2,BMPR1A,BRWD3,BTBD11,C11orf87,C16orf46,C1orf54,CACNA1G,CAMSAP3,CASKIN2,CASP8AP2,CCDC62,CCDC85A,CCDC88A,CCDC88C,CCN3,CCND1,CCNL1,CDC25B,CDH18,CDH4,CDH8,CDH9,CEMIP,CENPP,CHRM5,CIT,CKMT1A/CKMT1B,CNTNAP3,COL4A1,CPNE7,CP…
Cancer,Organismal Injury and Abnormalities	Head and neck squamous cell carcinoma	1.04e-11			AATK,ABCA7,ACHE,ADCY5,ADCY8,AGT,AKAP12,AKAP7,ALK,ALOX12B,AP1B1,ARHGAP26,ARX,ASAP2,ATAD2,ATAD2B,ATG9B,ATP2C2,ATP4A,AXDND1,BAHCC1,BCL9,BCR,BHLHE22,BMP2,BMPR1A,BRWD3,BTF3L4,C2orf81,C9orf85,CACNA1G,CACNA2D2,CADPS2,CALB1,CASP8AP2,CCAR1,CCDC157,CCDC85A,CCDC88A,CCND1,CDH18,CDH4,CDH8,CDH9,CEMIP,CEP170B,CHCHD6,CHD5,CHN1,CLIP2,CNTNAP5,COL27A1,COL4A1,CPZ,CSPG4,CXCL12,CYP4F8,DHX37,DHX40,DLC1,DNAJC9,DOCK11,DP…
Cancer,Endocrine System Disorders,Gastrointestinal Disease,Organismal Injury and Abnormalities	Pancreatic tumor	8.99e-11		0.896	AATK,ABCA7,ACP7,ADAMTS2,ADCY8,ADGRA1,ADGRL2,AGT,ALDH7A1,ALK,ANK1,ANKRD24,ANKRD34B,ANKRD49,ANO3,ANO4,API5,APLNR,AQP4,ARHGAP20,ARHGEF40,ATG16L2,ATP11C,ATP4A,ATP8B2,AXDND1,BCL9,BEAN1,BMP2,BMPR1A,BRWD3,BTBD11,C11orf87,C16orf46,C1orf54,CACNA1G,CAMSAP3,CASKIN2,CASP8AP2,CCDC62,CCDC85A,CCDC88A,CCDC88C,CCN3,CCND1,CCNL1,CDC25B,CDH18,CDH4,CDH8,CDH9,CEMIP,CENPP,CHRM5,CIT,CKMT1A/CKMT1B,CNTNAP3,COL4A1,CPNE7,CP…
Cell Death and Survival	Necrosis	6.76e-07		0.037	AATK,ABHD14B,ACHE,ACVR1C,ADAM15,ADCY5,ADCY6,ADGRL2,AGT,AKAP12,AKAP7,ALDH1L1,ALK,API5,ARL4C,ARPC2,ATAD2,ATG3,ATP4A,BAG4,BCR,BMP2,BMPR1A,BTG1,CACNA1G,CACNA2D2,CADPS2,CALB1,CASP8AP2,CAV3,CBLB,CCAR1,CCDC88A,CCN3,CCNA1,CCND1,CDC25B,CGAS,CIT,Clec2d (includes others),COL4A1,COMMD3-BMI1,COP1,CSPG4,CUL7,CXCL12,CYB5R4,CYP1B1,DAB2IP,DCTD,DDIAS,DESI2,DHCR24,DIABLO,DIP2A,DLX2,DPYSL3,EFNB1,EIF2A,EIF2S2,EIF3E,E…
Organismal Survival	Morbidity or mortality	2.49e-08		-0.463	ABI1,ABRAXAS1,ACHE,ADAM15,ADCY3,ADGRG1,ADGRL2,ADRA1B,AGT,AKAP12,ALDH7A1,ALK,ALOX12B,AMY2A,ANAPC2,Anp32a,APBA1,APBB1,APLNR,APOH,AQP4,ARF4,ARNT2,ARPP19,ARX,ASL,ATG3,ATP4A,BAHCC1,BBIP1,BCAT1,BCR,BMP2,BMPR1A,BRF2,CACNA2D2,CADPS2,CALB1,Cald1,CAPZA2,CBLB,CCDC88A,CCN3,CCND1,CDC25B,CGAS,CHRNA4,CIT,COL4A1,COMMD3-BMI1,CREB3L3,CRIM1,CUL7,CXCL12,CYP7B1,DAB2IP,DACT1,DERL2,DLC1,DLX2,DMRT2,DOLK,E2F5,EED,EFNB1,E…
Cell Death and Survival	Apoptosis	1.28e-05		-0.404	AATK,ACHE,ACVR1C,ADAM15,ADCY5,ADCY6,ADGRL2,ADRA1B,AGT,AKAP12,ALDH1L1,ALK,APBB1,API5,ARF4,ARNT2,ASB2,ASIC1,ATAD2,ATG3,ATP11C,BAG4,BCR,BMP2,BMPR1A,BTG1,CACNA2D2,CALB1,CASP8AP2,CAV3,CBLB,CCAR1,CCDC88A,CCN3,CCNA1,CCND1,CDC25B,CDH4,CHRNA4,CIT,CKMT1A/CKMT1B,CLCN2,CLEC5A,COL4A1,COMMD3-BMI1,COP1,CSPG4,CUL7,CXCL12,CYP1B1,DAB2IP,DDIAS,DESI2,DHCR24,DIABLO,DIP2A,DLC1,DLX2,EFNB1,EIF2A,ELMO1,EMX2,EPHB6,ETV5,ET…
Organismal Survival	Organismal death	6.19e-08		-0.699	ABI1,ABRAXAS1,ACHE,ADAM15,ADCY3,ADGRG1,ADGRL2,ADRA1B,AGT,AKAP12,ALDH7A1,ALK,ALOX12B,AMY2A,ANAPC2,Anp32a,APBA1,APBB1,APLNR,APOH,AQP4,ARF4,ARNT2,ARPP19,ARX,ASL,ATG3,ATP4A,BAHCC1,BBIP1,BCAT1,BCR,BMP2,BMPR1A,BRF2,CACNA2D2,CADPS2,CALB1,Cald1,CAPZA2,CBLB,CCDC88A,CCN3,CCND1,CDC25B,CGAS,CHRNA4,CIT,COL4A1,COMMD3-BMI1,CRIM1,CUL7,CXCL12,CYP7B1,DAB2IP,DACT1,DERL2,DLC1,DLX2,DMRT2,DOLK,E2F5,EED,EFNB1,EML1,EMX2…
Cancer,Neurological Disease,Organismal Injury and Abnormalities	Brain cancer	1.43e-07			AATK,ABCA7,ABCG4,ACHE,ADCY3,AKAP12,ALK,AMN,ANK1,ANKRD24,ANO3,ANO4,AP1B1,ARHGAP20,ASF1A,ASTN2,ATG16L2,ATP11C,ATP2A3,AXDND1,B4GALNT3,B4GALT4,BAHCC1,BCR,C1QL3,C20orf96,C2orf81,CACNA1G,CACNA2D2,CADPS2,CALB1,CASKIN2,CBLB,CCDC157,CCDC87,CCDC88C,CCNL1,CD302,CEP170B,CGN,CHD5,CHPF2,CHRNA4,CLCN6,CLDN12,CNTN2,COL27A1,COL4A1,COQ10B,CPNE7,CPNE8,CREB3L3,CRHBP,CRIM1,CSPG4,CYP7B1,DACT1,DHX37,DIP2A,DLC1,DNAAF5,DP…
Cancer,Endocrine System Disorders,Organismal Injury and Abnormalities	Neuroendocrine tumor	1.41e-07		0.698	AATK,ABCB9,ABCD2,ACHE,ADAMTS2,ADCY8,ADGRL2,ADRA1B,AGBL4,ALK,AMY2A,ANKRD24,ANKRD34B,ANO3,APLNR,ARHGAP33,ASB2,ASTN2,ATP11C,ATP4A,AXDND1,B4GALNT3,BAHCC1,BCL9,BIVM,BMP2,BRWD3,C20orf27,C2orf81,CACNA1G,CALB1,CASP8AP2,CBLB,CCAR1,CCDC85A,CCDC88A,CCND1,CCNL1,CDC25B,CEP170B,CGAS,CGN,CHCHD6,CHRM5,CIT,CLCN6,CLIP2,CNTN2,CNTNAP3,CNTNAP5,COL27A1,COQ8B,CORT,CPZ,CRHBP,CUL7,DHX37,DIP2A,DLC1,DNAAF5,DOCK10,DOCK11,DO…
Cellular Movement	Cell movement	1.15e-07		1.276	ABI1,ACKR2,ADAM15,ADCY3,ADGRG1,AGT,AKAP12,AP1S2,APBA1,APBB1,APLNR,APOH,AQP4,ARF4,ARL4C,ARPC2,ARX,ASAP2,ASB2,ASIC1,ATG3,BAG4,BCAT1,BCL9,BCR,BMP2,BMPR1A,CADPS2,Cald1,CAMSAP3,CAV3,CBLB,CCAR1,CCDC88A,CCN3,CCND1,CCNH,CD302,CDC25B,CDH4,CEMIP,CFAP251,CHD5,CHRM4,CLEC5A,CNTN2,COL4A1,COMMD3-BMI1,COMMD8,CORT,CSPG4,CUL7,CXCL12,CYP1B1,CYP7B1,DCDC2,Diaph2,DIO2,DIP2A,DLC1,DLX2,DOCK10,DOCK11,DPCD,DPYSL3,E2F5,EFN…
Cancer,Organismal Injury and Abnormalities	Blue round small cell tumor	1.35e-08		1.091	AATK,ABCB9,ABCD2,ACVR1C,ADAMTS2,ADCY5,ADCY8,ADGRL2,AGBL4,ALK,AMY2A,ANKRD24,ANKRD34B,ANO3,APLNR,ARHGAP33,ASB2,ASTN2,ATP11C,AXDND1,B4GALNT3,BAHCC1,BCL9,BIVM,BMP2,BRWD3,C20orf27,C2orf81,CACNA1G,CALB1,CAMSAP3,CASP8AP2,CBLB,CCAR1,CCDC85A,CCDC88A,CCND1,CCNL1,CDH22,CDH8,CEMIP,CENPP,CEP170B,CGAS,CGN,CHCHD6,CHRM5,CIT,CLCN6,CLIP2,CNTN2,CNTNAP3,CNTNAP5,COL27A1,COQ8B,CORT,CRHBP,CSPG4,CUL7,DIP2A,DLC1,DNAAF5,D…
Cancer,Endocrine System Disorders,Gastrointestinal Disease,Organismal Injury and Abnormalities	Pancreatic cancer	1.12e-10			AATK,ABCA7,ACP7,ADAMTS2,ADCY8,ADGRA1,ADGRL2,AGT,ALDH7A1,ALK,ANK1,ANKRD24,ANKRD49,ANO3,ANO4,API5,APLNR,AQP4,ARHGAP20,ARHGEF40,ATG16L2,ATP11C,ATP4A,ATP8B2,AXDND1,BCL9,BEAN1,BMP2,BMPR1A,BTBD11,C11orf87,C16orf46,CACNA1G,CAMSAP3,CASKIN2,CASP8AP2,CCDC62,CCDC85A,CCDC88A,CCDC88C,CCN3,CCND1,CCNL1,CDC25B,CDH18,CDH4,CDH8,CDH9,CEMIP,CENPP,CHRM5,CIT,CKMT1A/CKMT1B,CNTNAP3,COL4A1,CPNE7,CPZ,CRIM1,CSPG4,CUL7,CXCL…
Cancer,Endocrine System Disorders,Organismal Injury and Abnormalities	Extrapancreatic neuroendocrine tumor	1.57e-07		0.46	AATK,ABCB9,ABCD2,ACHE,ADAMTS2,ADCY8,ADGRL2,ADRA1B,AGBL4,ALK,AMY2A,ANKRD24,ANKRD34B,ANO3,APLNR,ARHGAP33,ASB2,ASTN2,ATP11C,AXDND1,B4GALNT3,BAHCC1,BCL9,BIVM,BMP2,BRWD3,C20orf27,C2orf81,CACNA1G,CALB1,CASP8AP2,CBLB,CCAR1,CCDC85A,CCDC88A,CCND1,CCNL1,CDC25B,CEP170B,CGAS,CGN,CHCHD6,CHRM5,CIT,CLCN6,CLIP2,CNTN2,CNTNAP3,CNTNAP5,COL27A1,COQ8B,CORT,CPZ,CRHBP,CUL7,DHX37,DIP2A,DLC1,DNAAF5,DOCK10,DOCK11,DOLK,EED…
Cancer,Organismal Injury and Abnormalities	Lymphoreticular neoplasm	0.000134		0.988	ABCA7,ABI1,ABRAXAS1,ADAL,ADCY5,ADRA1B,AGBL4,AGT,ALDH7A1,ALK,ALOX12B,ANO4,APBA1,APLNR,ARHGAP26,ASAP2,ATP2C2,B4GALNT3,BAHCC1,BCAT1,BCR,BMP2,BTG1,C20orf96,CACNA1G,CAMK1G,CAV3,CBLB,CCDC89,CCNA1,CCND1,CCNH,CCNL1,CDC25B,CDH4,CDH8,CDH9,CDHR1,CENPQ,CHN1,CHRM4,CHRM5,CHST8,CLCN2,CLSTN1,CNTNAP5,COL27A1,COL4A1,COMMD3-BMI1,CSPG4,CXCL12,CYP1B1,CYP7B1,DHCR24,DIABLO,DOCK10,DOCK11,DRC3,EED,EFCAB6,EFCAB7,EIF2A,ELO…
Cancer,Organismal Injury and Abnormalities,Reproductive System Disease	Breast carcinoma	1.31e-11		-0.351	ACOT9,ACP7,ADCY3,ADCY6,ADGRA1,ADGRL2,ADRA1B,AGT,AHDC1,ALDH1L1,ALK,ALOX12B,AMN,ANAPC2,ANK1,ANKRD24,ANO3,APBB1,ARF4,ARHGAP20,ARHGEF40,ARL4C,ASL,ASTN2,ATAD2,ATAD2B,ATG9B,ATP5PF,ATP8B2,B3GNT2,BCAT1,BCL9,BCR,BMPR1A,BRF2,BTBD11,C1orf198,C1orf54,CACNA1G,CADPS2,CCDC14,CCDC71L,CCDC85A,CCNA1,CCND1,CCNG2,CCNL1,CDC25B,CDH4,CDS1,CIT,CLDN12,CLSTN1,COL4A1,COMMD3-BMI1,CSPG4,CXCL12,DACT1,DCDC2,DDIAS,DESI2,DGKH,DG…
Cancer,Neurological Disease,Organismal Injury and Abnormalities	Malignant brain glioma	1.73e-07			AATK,ABCA7,ABCG4,ACHE,ADCY3,AKAP12,ALK,AMN,ANK1,ANKRD24,ANO3,ANO4,AP1B1,ARHGAP20,ASF1A,ASTN2,ATG16L2,ATP11C,ATP2A3,AXDND1,B4GALNT3,B4GALT4,BAHCC1,BCR,C1QL3,C20orf96,C2orf81,CACNA1G,CACNA2D2,CADPS2,CASKIN2,CBLB,CCDC157,CCDC87,CCDC88C,CCNL1,CD302,CEP170B,CGN,CHD5,CHPF2,CHRNA4,CLCN6,CLDN12,CNTN2,COL27A1,COL4A1,COQ10B,CPNE7,CPNE8,CREB3L3,CRHBP,CRIM1,CSPG4,CYP7B1,DACT1,DHX37,DIP2A,DLC1,DNAAF5,DPY19L3,…
Cancer,Neurological Disease,Organismal Injury and Abnormalities	Gliomatosis cerebri	2.15e-07			AATK,ABCA7,ABCG4,ACHE,ADCY3,AKAP12,ALK,AMN,ANK1,ANKRD24,ANO3,ANO4,AP1B1,ARHGAP20,ASF1A,ASTN2,ATG16L2,ATP11C,ATP2A3,AXDND1,B4GALNT3,B4GALT4,BAHCC1,BCR,C1QL3,C20orf96,C2orf81,CACNA1G,CACNA2D2,CADPS2,CASKIN2,CBLB,CCDC157,CCDC87,CCDC88C,CCNL1,CD302,CEP170B,CGN,CHD5,CHPF2,CHRNA4,CLCN6,CLDN12,CNTN2,COL27A1,COL4A1,COQ10B,CPNE7,CPNE8,CREB3L3,CRHBP,CRIM1,CSPG4,CYP7B1,DACT1,DHX37,DIP2A,DLC1,DNAAF5,DPY19L3,…
Cancer,Organismal Injury and Abnormalities	Malignant neoplasm of aerodigestive tract	1.15e-11			ABCA7,ACOT9,ADAMTS2,ADCY5,ADGRA1,ADGRL2,AGBL4,AGT,AKAP7,ALK,ALOX12B,ANO3,AP1B1,ARHGAP26,ARHGEF40,ARX,ASAP2,ASL,ASTN2,ATAD2B,ATG9B,ATP2C2,ATP4A,ATP5PF,AXDND1,BCL9,BEAN1,BHLHE22,BMP2,BRWD3,BTF3L4,C1orf198,C2orf81,C9orf85,CACNA1G,CACNA2D2,CADPS2,CALB1,CASP8AP2,CCAR1,CCDC85A,CCDC88A,CCND1,CDH18,CDH8,CDH9,CEMIP,CHCHD6,CHD5,CHN1,CLCN6,CNTNAP5,COL27A1,COL4A1,CPZ,CXCL12,CYP4F8,CYP7B1,DHX37,DHX40,DIO2,DLC…
Cancer,Organismal Injury and Abnormalities,Renal and Urological Disease	Urinary tract tumor	2.87e-08		0.6	AATK,ABCB9,ABCG4,ADAL,ADCY6,ADCY8,ALDH7A1,ALK,ALOX12B,ANK1,AP1B1,APBA1,APOH,ARHGAP26,ARX,ATAD2,BCL9,BCR,C11orf87,C1QL1,C2orf81,CACNA2D2,CALB1,CCAR1,CCDC14,CCDC88A,CCNA1,CCND1,CDH22,CENPP,CGAS,CHD5,CHRNA4,CHRNA5,CIT,CLCN2,CLIP2,CNTN2,CNTNAP3,CSPG4,CUL7,CXCL12,DAB2IP,DACT1,DENND3,DGKH,DGKI,DHX37,DLC1,EFNB1,ELOVL5,EPHB6,ESYT1,ETV5,ETV6,EVI2B,EXT1,EZH2,FAH,FAM171A2,FANCD2,FBN2,FBXL7,FCHSD1,FDFT1,FEZF…
Cancer,Gastrointestinal Disease,Organismal Injury and Abnormalities	Gastroesophageal adenocarcinoma	4.89e-09			ABCB9,ACOT9,ADAL,ADAMTS2,ADCY5,ADCY8,ADGRA1,ADGRL2,AGBL4,AKAP7,ALK,AMY2A,ANK1,ANO3,APBA1,APBB1,APOH,ARHGAP20,ARHGAP26,ARHGEF40,ARSA,ARSJ,ASAP2,ASIC1,ASL,ASTN2,ATAD2B,ATG9B,ATP4A,BCAT1,BEAN1,BEND5,BHLHE22,BTBD11,C1QL1,C3orf18,CACNA2D2,CBLB,CCDC87,CCDC88A,CCND1,CDC25B,CDH4,CDH9,CDS1,CENPP,CEP170B,CHD5,CHPF2,CHRNA4,CHST8,CLSTN1,CNTNAP3,CNTNAP5,COL4A1,CPNE8,CSPG4,CYP7B1,DCDC2,DENND3,DERL2,DGKH,DHX37,…
Cancer,Organismal Injury and Abnormalities,Renal and Urological Disease	Urinary tract cancer	1.15e-08		0.447	ABCB9,ABCG4,ADAL,ADCY6,ADCY8,ALDH7A1,ALK,ALOX12B,ANK1,AP1B1,APBA1,APOH,ARHGAP26,ARX,ATAD2,BCL9,BCR,C11orf87,C1QL1,C2orf81,CACNA2D2,CALB1,CCAR1,CCDC14,CCDC88A,CCNA1,CCND1,CDH22,CENPP,CGAS,CHD5,CHRNA4,CHRNA5,CIT,CLCN2,CLIP2,CNTN2,CNTNAP3,CSPG4,CUL7,CXCL12,DAB2IP,DACT1,DENND3,DGKH,DGKI,DHX37,DLC1,EFNB1,ELOVL5,EPHB6,ESYT1,ETV5,ETV6,EVI2B,EXT1,EZH2,FAH,FAM171A2,FANCD2,FBN2,FBXL7,FCHSD1,FDFT1,FEZF2,FGG…
Cancer,Organismal Injury and Abnormalities	Lymphatic system tumor	1.94e-05		0.225	ABCA7,ABRAXAS1,ACHE,ACOT9,ADAM15,ADCY3,ADGRL2,ADRA1B,AGBL4,AGT,ALK,ALOX12B,ANK1,APBA1,ARHGAP26,ARHGAP33,ASAP2,ASTN2,BAHCC1,BCAT1,BCR,BHLHE22,BTG1,C20orf96,CACNA1G,CAMK2N1,CASP8AP2,CAV3,CBLB,CCDC189,CCDC89,CCND1,CCNG2,CCNH,CDC25B,CDC42EP2,CDH18,CDH4,CDH9,CEMIP,CENPQ,CHD5,CHRM4,CHRM5,CHST8,CIT,CLEC4A,CNTNAP5,COL27A1,COL4A1,COMMD3-BMI1,CPZ,CRIPT,CSPG4,CXCL12,CYP1B1,DAB2IP,DHCR24,DIABLO,DLC1,EED,EIF2…
Cancer,Endocrine System Disorders,Gastrointestinal Disease,Organismal Injury and Abnormalities	Pancreatic carcinoma	2.78e-10			AATK,ABCA7,ACP7,ADAMTS2,ADCY8,ADGRA1,ADGRL2,AGT,ALDH7A1,ALK,ANK1,ANKRD24,ANKRD49,ANO3,ANO4,API5,APLNR,AQP4,ARHGAP20,ARHGEF40,ATG16L2,ATP11C,ATP4A,ATP8B2,AXDND1,BCL9,BEAN1,BMP2,BMPR1A,BTBD11,C11orf87,C16orf46,CACNA1G,CAMSAP3,CASKIN2,CASP8AP2,CCDC62,CCDC85A,CCDC88A,CCDC88C,CCN3,CCNL1,CDC25B,CDH18,CDH4,CDH8,CDH9,CEMIP,CENPP,CHRM5,CIT,CKMT1A/CKMT1B,CNTNAP3,COL4A1,CPNE7,CPZ,CRIM1,CSPG4,CUL7,CXCL12,DCT…
Cancer,Organismal Injury and Abnormalities	Lymphoid cancer	1.21e-05		0.168	ABCA7,ABRAXAS1,ACHE,ACOT9,ADAM15,ADCY3,ADGRL2,ADRA1B,AGBL4,AGT,ALK,ALOX12B,ANK1,APBA1,ARHGAP26,ARHGAP33,ASAP2,ASTN2,BAHCC1,BCAT1,BCR,BHLHE22,BTG1,C20orf96,CACNA1G,CAMK2N1,CASP8AP2,CAV3,CBLB,CCDC189,CCDC89,CCND1,CCNG2,CCNH,CDC25B,CDC42EP2,CDH18,CDH4,CDH9,CEMIP,CENPQ,CHD5,CHRM4,CHRM5,CHST8,CIT,CLEC4A,CNTNAP5,COL27A1,COL4A1,COMMD3-BMI1,CPZ,CRIPT,CSPG4,CXCL12,CYP1B1,DAB2IP,DHCR24,DIABLO,DLC1,EED,EIF2…
Cancer,Organismal Injury and Abnormalities	Upper aerodigestive tract carcinoma	1.54e-11			ABCA7,ACOT9,ADAMTS2,ADCY5,ADGRA1,ADGRL2,AGBL4,AGT,AKAP7,ALK,ALOX12B,ANO3,AP1B1,ARHGAP26,ARHGEF40,ARX,ASAP2,ASL,ASTN2,ATAD2B,ATG9B,ATP2C2,ATP5PF,AXDND1,BCL9,BEAN1,BHLHE22,BMP2,BRWD3,BTF3L4,C1orf198,C2orf81,C9orf85,CACNA1G,CACNA2D2,CADPS2,CALB1,CASP8AP2,CCAR1,CCDC85A,CCDC88A,CCND1,CDH18,CDH8,CDH9,CEMIP,CHCHD6,CHD5,CHN1,CLCN6,CNTNAP5,COL27A1,COL4A1,CPZ,CXCL12,CYP4F8,CYP7B1,DHX37,DHX40,DIO2,DLC1,DNAJ…
Cancer,Hematological Disease,Immunological Disease,Organismal Injury and Abnormalities	Lymphocytic cancer	3.67e-05		0.508	ABCA7,ABRAXAS1,ACHE,ACOT9,ADCY3,ADGRL2,ADRA1B,AGBL4,AGT,ALK,ALOX12B,ANK1,APBA1,ARHGAP26,ARHGAP33,ASAP2,ASTN2,BAHCC1,BCAT1,BCR,BHLHE22,BTG1,C20orf96,CACNA1G,CAMK2N1,CASP8AP2,CAV3,CBLB,CCDC189,CCDC89,CCND1,CCNG2,CCNH,CDC25B,CDC42EP2,CDH18,CDH4,CDH9,CEMIP,CENPQ,CHD5,CHRM4,CHRM5,CHST8,CIT,CLEC4A,CNTNAP5,COL27A1,COL4A1,COMMD3-BMI1,CPZ,CRIPT,CSPG4,CXCL12,CYP1B1,DHCR24,DIABLO,DLC1,EED,EIF2A,ELMO1,ERI2,E…
Cancer,Hematological Disease,Organismal Injury and Abnormalities	Lymphocytic neoplasm	4e-05		0.508	ABCA7,ABRAXAS1,ACHE,ACOT9,ADCY3,ADGRL2,ADRA1B,AGBL4,AGT,ALK,ALOX12B,ANK1,APBA1,ARHGAP26,ARHGAP33,ASAP2,ASTN2,BAHCC1,BCAT1,BCR,BHLHE22,BTG1,C20orf96,CACNA1G,CAMK2N1,CASP8AP2,CAV3,CBLB,CCDC189,CCDC89,CCND1,CCNG2,CCNH,CDC25B,CDC42EP2,CDH18,CDH4,CDH9,CEMIP,CENPQ,CHD5,CHRM4,CHRM5,CHST8,CIT,CLEC4A,CNTNAP5,COL27A1,COL4A1,COMMD3-BMI1,CPZ,CRIPT,CSPG4,CXCL12,CYP1B1,DHCR24,DIABLO,DLC1,EED,EIF2A,ELMO1,ERI2,E…
Cellular Movement	Migration of cells	8.2e-08		1.031	ACKR2,ADAM15,ADCY3,ADGRG1,AGT,AKAP12,AP1S2,APBA1,APBB1,APOH,AQP4,ARF4,ARL4C,ARPC2,ARX,ASAP2,ASB2,ASIC1,ATG3,BAG4,BCAT1,BCL9,BCR,BMP2,BMPR1A,CADPS2,CAMSAP3,CBLB,CCAR1,CCDC88A,CCN3,CCND1,CCNH,CD302,CDC25B,CEMIP,CHD5,CHRM4,CLEC5A,CNTN2,COL4A1,COMMD3-BMI1,COMMD8,CORT,CSPG4,CUL7,CXCL12,CYP1B1,CYP7B1,DCDC2,Diaph2,DIO2,DIP2A,DLC1,DLX2,DOCK10,DOCK11,DPYSL3,E2F5,EFNB1,EIF3E,ELMO1,EPHB3,EPHB6,ETV5,EYA1,EZH…
Cancer,Organismal Injury and Abnormalities	Liquid tumor	1.42e-05		1.414	ABI1,ACHE,ACOT9,ADAL,ADCY3,ADCY5,ADGRL2,ADRA1B,AGT,ALDH7A1,ALK,ALOX12B,ANK1,ANO4,APLNR,ARHGAP26,ARHGAP33,ASTN2,ATP2C2,B4GALNT3,BAHCC1,BCAT1,BCR,BMP2,BTG1,C20orf96,CAMK1G,CAMK2N1,CBLB,CCDC89,CCNA1,CCND1,CCNL1,CDC42EP2,CDH18,CDH8,CDHR1,CEMIP,CENPQ,CHN1,CLCN2,CLSTN1,CNTNAP5,COL27A1,COL4A1,CPZ,CRIPT,CSPG4,CYP7B1,DIABLO,DLC1,DOCK10,DOCK11,DRC3,EED,EFCAB6,EFCAB7,ELMO1,ELOVL5,EML1,ERI2,ETV5,ETV6,EYA1,EZ…
Cancer,Organismal Injury and Abnormalities,Respiratory Disease	Development of lung tumor	1.81e-11		-0.254	AATK,ABRAXAS1,ACVR1C,ADAMTS2,ADCY5,ADGRL2,ADRA1B,AHDC1,ALK,APBA1,ARHGAP33,ARL4C,ATAD2,ATP8B2,AXDND1,BCAT1,BCL2L15,BHLHE22,BMPR1A,BRWD3,CACNA1G,CADPS2,CALB1,CAMK1G,CBLN1,CCDC122,CCDC88A,CCND1,CDH4,CDH8,CDH9,CEMIP,CGAS,CHD5,CHRNA4,CHRNA5,CIT,CNTNAP5,COL27A1,COL4A1,COMMD3-BMI1,COQ8B,CPZ,CRIPT,CRYL1,CSPG4,CYP1B1,DHCR24,DNAAF5,DOCK10,DPY19L3,DYRK2,E2F5,EIF3E,EPHB6,EZH2,FAM20C,FAM3C,FANCD2,FBLN2,FBN2,F…
Cancer,Hematological Disease,Immunological Disease,Organismal Injury and Abnormalities	Neoplasia of leukocytes	6.42e-05		0.609	ABCA7,ABRAXAS1,ACHE,ACOT9,ADCY3,ADGRL2,ADRA1B,AGBL4,AGT,ALK,ALOX12B,ANK1,APBA1,ARHGAP26,ARHGAP33,ASAP2,ASTN2,ATP4A,BAHCC1,BCAT1,BCR,BHLHE22,BTG1,C20orf96,CACNA1G,CAMK2N1,CAV3,CBLB,CCDC189,CCDC89,CCND1,CCNG2,CCNH,CDC25B,CDC42EP2,CDH18,CDH4,CDH9,CEMIP,CENPQ,CHRM4,CHRM5,CHST8,CIT,CLEC4A,CNTNAP5,COL27A1,COL4A1,COMMD3-BMI1,CPZ,CRIPT,CXCL12,CYP1B1,DHCR24,DIABLO,DLC1,EED,EIF2A,ELMO1,ETV6,EYA1,EZH2,FAM11…
Cancer,Endocrine System Disorders,Gastrointestinal Disease,Organismal Injury and Abnormalities	Pancreatic adenocarcinoma	5.05e-10			AATK,ABCA7,ACP7,ADAMTS2,ADCY8,ADGRA1,ADGRL2,AGT,ALDH7A1,ALK,ANK1,ANKRD24,ANKRD49,ANO3,ANO4,API5,APLNR,AQP4,ARHGAP20,ARHGEF40,ATG16L2,ATP11C,ATP4A,ATP8B2,AXDND1,BCL9,BEAN1,BMP2,BMPR1A,C11orf87,CACNA1G,CAMSAP3,CASKIN2,CASP8AP2,CCDC62,CCDC85A,CCDC88A,CCDC88C,CCN3,CCNL1,CDC25B,CDH18,CDH4,CDH8,CDH9,CENPP,CHRM5,CIT,CKMT1A/CKMT1B,CNTNAP3,COL4A1,CPNE7,CPZ,CRIM1,CSPG4,CUL7,CXCL12,DCTD,DENND3,DESI2,DGKI,DI…
Cancer,Organismal Injury and Abnormalities,Respiratory Disease	Development of lung carcinoma	2.15e-11		-0.588	AATK,ABRAXAS1,ACVR1C,ADAMTS2,ADCY5,ADGRL2,ADRA1B,AHDC1,ALK,APBA1,ARHGAP33,ARL4C,ATAD2,ATP8B2,AXDND1,BCAT1,BCL2L15,BHLHE22,BMPR1A,BRWD3,CACNA1G,CADPS2,CALB1,CAMK1G,CBLN1,CCDC122,CCDC88A,CCND1,CDH4,CDH8,CDH9,CEMIP,CGAS,CHD5,CHRNA4,CHRNA5,CIT,CNTNAP5,COL27A1,COL4A1,COMMD3-BMI1,COQ8B,CPZ,CRIPT,CRYL1,CSPG4,CYP1B1,DHCR24,DNAAF5,DOCK10,DPY19L3,DYRK2,E2F5,EIF3E,EPHB6,EZH2,FAM20C,FAM3C,FANCD2,FBLN2,FBN2,F…
Cancer,Organismal Injury and Abnormalities,Respiratory Disease	Nonsquamous non-small cell lung carcinoma	4.14e-11		-0.308	AATK,ABRAXAS1,ACVR1C,ADAMTS2,ADCY5,ADGRL2,ADRA1B,AHDC1,ALK,APBA1,ARHGAP33,ARL4C,ATAD2,ATP8B2,AXDND1,BCAT1,BCL2L15,BHLHE22,BMPR1A,BRWD3,CACNA1G,CADPS2,CALB1,CAMK1G,CBLN1,CCDC122,CCDC88A,CCND1,CDH4,CDH8,CDH9,CEMIP,CGAS,CHD5,CHRNA4,CHRNA5,CIT,CNTNAP5,COL27A1,COL4A1,COMMD3-BMI1,COQ8B,CPZ,CRIPT,CRYL1,CSPG4,CYP1B1,DHCR24,DNAAF5,DOCK10,DPY19L3,DYRK2,E2F5,EIF3E,EPHB6,EZH2,FAM20C,FAM3C,FANCD2,FBLN2,FBN2,F…
Cancer,Organismal Injury and Abnormalities,Respiratory Disease	Development of non-small cell lung carcinoma	5.12e-11		-0.588	AATK,ABRAXAS1,ACVR1C,ADAMTS2,ADCY5,ADGRL2,ADRA1B,AHDC1,ALK,APBA1,ARHGAP33,ARL4C,ATAD2,ATP8B2,AXDND1,BCAT1,BCL2L15,BHLHE22,BMPR1A,BRWD3,CACNA1G,CADPS2,CALB1,CAMK1G,CBLN1,CCDC122,CCDC88A,CCND1,CDH4,CDH8,CDH9,CEMIP,CGAS,CHD5,CHRNA4,CHRNA5,CIT,CNTNAP5,COL27A1,COL4A1,COMMD3-BMI1,COQ8B,CPZ,CRIPT,CRYL1,CSPG4,CYP1B1,DHCR24,DNAAF5,DOCK10,DPY19L3,DYRK2,E2F5,EIF3E,EPHB6,EZH2,FAM20C,FAM3C,FANCD2,FBLN2,FBN2,F…
Cancer,Hematological Disease,Organismal Injury and Abnormalities	Myelodysplastic syndrome or leukemia	2.19e-05		1	ACHE,ACOT9,ADAL,ADCY3,ADCY5,ADGRL2,ADRA1B,AGT,ALDH7A1,ALK,ALOX12B,ANK1,ANO4,APLNR,ARHGAP26,ARHGAP33,ASTN2,ATP2C2,B4GALNT3,BAHCC1,BCAT1,BCR,BTG1,C20orf96,CAMK1G,CAMK2N1,CBLB,CCDC89,CCNA1,CCND1,CCNL1,CDC42EP2,CDH18,CDH8,CDHR1,CEMIP,CENPQ,CHN1,CLCN2,CNTNAP5,COL27A1,COL4A1,CPZ,CRIPT,CSPG4,CYP7B1,DIABLO,DLC1,DOCK10,DOCK11,DRC3,EED,EFCAB6,EFCAB7,ELMO1,ELOVL5,EML1,ERI2,ETV5,ETV6,EYA1,EZH2,FANCD2,FBN2,FB…
Cancer,Organismal Injury and Abnormalities,Respiratory Disease	Lung adenocarcinoma	7.85e-11		-0.308	AATK,ABRAXAS1,ACVR1C,ADAMTS2,ADCY5,ADGRL2,ADRA1B,AHDC1,ALK,APBA1,ARHGAP33,ARL4C,ATAD2,ATP8B2,AXDND1,BCAT1,BCL2L15,BHLHE22,BMPR1A,BRWD3,CACNA1G,CADPS2,CALB1,CAMK1G,CBLN1,CCDC122,CCDC88A,CCND1,CDH4,CDH8,CDH9,CEMIP,CGAS,CHD5,CHRNA4,CHRNA5,CIT,CNTNAP5,COL27A1,COL4A1,COMMD3-BMI1,COQ8B,CPZ,CRIPT,CRYL1,CSPG4,CYP1B1,DHCR24,DNAAF5,DOCK10,DPY19L3,DYRK2,E2F5,EIF3E,EPHB6,EZH2,FAM20C,FAM3C,FANCD2,FBLN2,FBN2,F…
Cancer,Endocrine System Disorders,Gastrointestinal Disease,Organismal Injury and Abnormalities	Pancreatic ductal adenocarcinoma	1.84e-09			AATK,ABCA7,ACP7,ADAMTS2,ADCY8,ADGRA1,ADGRL2,AGT,ALDH7A1,ALK,ANK1,ANKRD24,ANKRD49,ANO3,ANO4,API5,APLNR,AQP4,ARHGAP20,ARHGEF40,ATG16L2,ATP11C,ATP4A,ATP8B2,AXDND1,BCL9,BEAN1,BMP2,BMPR1A,C11orf87,CACNA1G,CAMSAP3,CASKIN2,CASP8AP2,CCDC62,CCDC85A,CCDC88A,CCDC88C,CCN3,CCNL1,CDC25B,CDH18,CDH4,CDH8,CDH9,CHRM5,CIT,CKMT1A/CKMT1B,CNTNAP3,COL4A1,CPNE7,CPZ,CRIM1,CSPG4,CUL7,CXCL12,DCTD,DENND3,DESI2,DGKI,DIP2A,DL…
Cancer,Endocrine System Disorders,Organismal Injury and Abnormalities	Malignant neuroendocrine neoplasm	1.1e-06			AATK,ABCB9,ABCD2,ADAMTS2,ADCY8,ADGRL2,AGBL4,ALK,AMY2A,ANKRD24,ANKRD34B,ANO3,APLNR,ARHGAP33,ASB2,ASTN2,ATP11C,AXDND1,B4GALNT3,BAHCC1,BCL9,BIVM,BMP2,BRWD3,C20orf27,C2orf81,CACNA1G,CALB1,CASP8AP2,CBLB,CCAR1,CCDC85A,CCDC88A,CCNL1,CEP170B,CGAS,CGN,CHCHD6,CHRM5,CIT,CLCN6,CLIP2,CNTN2,CNTNAP3,CNTNAP5,COL27A1,COQ8B,CORT,CRHBP,CUL7,DIP2A,DLC1,DNAAF5,DOCK10,DOCK11,DOLK,EED,EFCAB7,EIF2A,EML2,ENTPD6,EPHB6,EYA…
Cancer,Endocrine System Disorders,Organismal Injury and Abnormalities	Neuroendocrine carcinoma	1.14e-06			AATK,ABCB9,ABCD2,ADAMTS2,ADCY8,ADGRL2,AGBL4,ALK,AMY2A,ANKRD24,ANKRD34B,ANO3,APLNR,ARHGAP33,ASB2,ASTN2,ATP11C,AXDND1,B4GALNT3,BAHCC1,BCL9,BIVM,BMP2,BRWD3,C20orf27,C2orf81,CACNA1G,CALB1,CASP8AP2,CBLB,CCAR1,CCDC85A,CCDC88A,CCNL1,CEP170B,CGAS,CGN,CHCHD6,CHRM5,CIT,CLCN6,CLIP2,CNTN2,CNTNAP3,CNTNAP5,COL27A1,COQ8B,CORT,CRHBP,CUL7,DIP2A,DLC1,DNAAF5,DOCK10,DOCK11,DOLK,EED,EFCAB7,EIF2A,EML2,ENTPD6,EPHB6,EYA…
Cancer,Gastrointestinal Disease,Organismal Injury and Abnormalities	Gastric adenocarcinoma	3.69e-08			ABCB9,ADAL,ADCY5,ADCY8,ADGRA1,ADGRL2,AGBL4,AKAP7,ALK,AMY2A,ANK1,ANO3,APBA1,APBB1,APOH,ARHGAP20,ARHGAP26,ARHGEF40,ARSA,ARSJ,ASAP2,ASIC1,ATG9B,ATP4A,BCAT1,BEND5,BHLHE22,BTBD11,C1QL1,C3orf18,CACNA2D2,CBLB,CCDC87,CCDC88A,CDC25B,CDH4,CDH9,CDS1,CENPP,CEP170B,CHPF2,CHRNA4,CHST8,CLSTN1,CNTNAP3,CNTNAP5,COL4A1,CPNE8,CSPG4,CYP7B1,DCDC2,DENND3,DERL2,DGKH,DHX37,DLC1,DOCK10,DPY19L3,DPYSL3,DYRK2,EFCAB7,EIF5B,EL…
Cancer,Endocrine System Disorders,Organismal Injury and Abnormalities	Small-cell carcinoma	1.26e-06			AATK,ABCB9,ABCD2,ADAMTS2,ADCY8,ADGRL2,AGBL4,ALK,AMY2A,ANKRD24,ANKRD34B,ANO3,APLNR,ARHGAP33,ASB2,ASTN2,ATP11C,AXDND1,B4GALNT3,BAHCC1,BCL9,BIVM,BMP2,BRWD3,C20orf27,C2orf81,CACNA1G,CALB1,CASP8AP2,CBLB,CCAR1,CCDC85A,CCDC88A,CCNL1,CEP170B,CGAS,CGN,CHCHD6,CHRM5,CIT,CLCN6,CLIP2,CNTN2,CNTNAP3,CNTNAP5,COL27A1,COQ8B,CORT,CRHBP,CUL7,DIP2A,DLC1,DNAAF5,DOCK10,DOCK11,DOLK,EED,EFCAB7,EIF2A,EML2,ENTPD6,EPHB6,EYA…
Cancer,Endocrine System Disorders,Organismal Injury and Abnormalities	Thoracic neuroendocrine neoplasm	1.73e-06			AATK,ABCB9,ABCD2,ADAMTS2,ADCY8,ADGRL2,AGBL4,AMY2A,ANKRD24,ANKRD34B,ANO3,APLNR,ARHGAP33,ASB2,ASTN2,ATP11C,AXDND1,B4GALNT3,BAHCC1,BCL9,BIVM,BMP2,BRWD3,C20orf27,C2orf81,CACNA1G,CALB1,CASP8AP2,CBLB,CCAR1,CCDC85A,CCDC88A,CCNL1,CEP170B,CGAS,CGN,CHCHD6,CHRM5,CIT,CLCN6,CLIP2,CNTN2,CNTNAP3,CNTNAP5,COL27A1,COQ8B,CORT,CRHBP,CUL7,DIP2A,DLC1,DNAAF5,DOCK10,DOCK11,DOLK,EED,EFCAB7,EIF2A,EML2,ENTPD6,EPHB6,EYA1,FA…
Cancer,Endocrine System Disorders,Organismal Injury and Abnormalities,Respiratory Disease	Neuroendocrine lung cancer	2.04e-06			AATK,ABCB9,ABCD2,ADAMTS2,ADCY8,ADGRL2,AGBL4,AMY2A,ANKRD24,ANKRD34B,ANO3,APLNR,ARHGAP33,ASB2,ASTN2,ATP11C,AXDND1,B4GALNT3,BAHCC1,BCL9,BIVM,BMP2,BRWD3,C20orf27,C2orf81,CACNA1G,CALB1,CASP8AP2,CBLB,CCAR1,CCDC85A,CCDC88A,CCNL1,CEP170B,CGAS,CGN,CHCHD6,CHRM5,CIT,CLCN6,CLIP2,CNTN2,CNTNAP3,CNTNAP5,COL27A1,COQ8B,CORT,CRHBP,CUL7,DIP2A,DLC1,DNAAF5,DOCK10,DOCK11,DOLK,EED,EFCAB7,EIF2A,EML2,ENTPD6,EPHB6,EYA1,FA…
Cancer,Hematological Disease,Immunological Disease,Organismal Injury and Abnormalities	Leukemia	7.95e-05		1	ACHE,ACOT9,ADCY3,ADCY5,ADGRL2,ADRA1B,AGT,ALDH7A1,ALK,ALOX12B,ANK1,ANO4,APLNR,ARHGAP26,ARHGAP33,ASTN2,ATP2C2,BAHCC1,BCAT1,BCR,BTG1,C20orf96,CAMK1G,CAMK2N1,CBLB,CCDC89,CCNA1,CCND1,CCNL1,CDC42EP2,CDH18,CDH8,CDHR1,CEMIP,CENPQ,CHN1,CLCN2,CNTNAP5,COL27A1,COL4A1,CPZ,CRIPT,CSPG4,CYP7B1,DIABLO,DLC1,DOCK10,DOCK11,DRC3,EED,EFCAB6,EFCAB7,ELMO1,ELOVL5,EML1,ERI2,ETV5,ETV6,EYA1,EZH2,FANCD2,FBN2,FBXL2,FBXL7,FGD4…
Cancer,Endocrine System Disorders,Organismal Injury and Abnormalities,Respiratory Disease	Small cell lung carcinoma	2.46e-06			AATK,ABCB9,ABCD2,ADAMTS2,ADCY8,ADGRL2,AGBL4,AMY2A,ANKRD24,ANKRD34B,ANO3,APLNR,ARHGAP33,ASB2,ASTN2,ATP11C,AXDND1,B4GALNT3,BAHCC1,BCL9,BIVM,BMP2,BRWD3,C20orf27,C2orf81,CACNA1G,CALB1,CASP8AP2,CBLB,CCAR1,CCDC85A,CCDC88A,CCNL1,CEP170B,CGAS,CGN,CHCHD6,CHRM5,CIT,CLCN6,CLIP2,CNTN2,CNTNAP3,CNTNAP5,COL27A1,COQ8B,CORT,CRHBP,CUL7,DIP2A,DLC1,DNAAF5,DOCK10,DOCK11,DOLK,EED,EFCAB7,EIF2A,EML2,ENTPD6,EPHB6,EYA1,FA…
Gene Expression	Expression of RNA	0.000213		0.141	ABHD14B,ACVR1C,AGT,ALOX12B,ANAPC2,ANKRD49,APBA1,APBB1,ARF4,ARNT2,ARX,ASTN2,ATAD2,BCL9,BEND5,BHLHE22,BMP2,BMPR1A,BRF2,BTG1,CAMK2N1,CAV3,CCDC62,CCN3,CCND1,CCNH,CDC25B,CHD5,CITED4,CNOT7,COMMD3-BMI1,COP1,CREB3L3,DAB2IP,DACT1,Diaph2,DIP2A,DLX2,DMRT2,DNMT3L,DUSP26,E2F5,EED,EFCAB7,EIF2A,EIF3E,EIF5B,EMX2,ETV5,ETV6,EYA1,EZH2,FAM111A,FANK1,FBXO44,FEZF2,FLII,Foxp1,FOXP4,FUT8,GAB2,GAS6,GLIS3,Gm21596/Hmgb1,GN…
Cancer,Endocrine System Disorders,Organismal Injury and Abnormalities,Reproductive System Disease	Gonadal tumor	1.21e-08			ABCB9,ABCG4,ABRAXAS1,ACHE,ADAMTS2,ADGRG1,AGBL4,ALDH1L1,ALDH7A1,ALK,ANAPC2,ANKRD24,ANO3,AP1B1,APBA1,APOH,ARHGEF40,ARL4C,ATAD2,ATP2C2,ATP8B2,BCR,BEND5,BMPR1A,BTBD11,CADPS2,CCDC88A,CCNA1,CDH18,CDH4,CDHR1,CHCHD6,CHD5,CHRNA5,CHST8,CNTNAP5,COL4A1,COMMD8,CRHBP,CSPG4,CXCL12,CYP1B1,DDIAS,DENND3,DESI2,DGKH,DGKI,DHCR24,DIO2,DNMT3L,DOCK11,EED,EFNB1,EIF5B,ENTPD6,EPHB3,EPHB6,ERI2,EVPL,EXT1,EYA1,EZH2,FADS3,FAM2…
Cancer,Hematological Disease,Organismal Injury and Abnormalities	Hematologic cancer of cells	0.00036		0.508	ABCA7,ABRAXAS1,ACHE,ACOT9,ADCY3,ADGRL2,ADRA1B,AGBL4,AGT,ALK,ANK1,APBA1,ARHGAP26,ARHGAP33,ASAP2,ASTN2,BAHCC1,BCAT1,BCR,BTG1,C20orf96,CACNA1G,CAMK2N1,CAV3,CBLB,CCDC89,CCND1,CCNH,CDC25B,CDC42EP2,CDH18,CDH4,CDH9,CEMIP,CENPQ,CHRM4,CHRM5,CHST8,CNTNAP5,COL27A1,COL4A1,COMMD3-BMI1,CPZ,CRIPT,CXCL12,CYP1B1,DHCR24,DIABLO,DLC1,EED,EIF2A,ELMO1,ETV6,EYA1,EZH2,FAM189A1,FBN2,FBXL2,FDFT1,FGF11,GAS6,GDPD5,GGPS1,GLI…
Cellular Development,Cellular Growth and Proliferation	Cell proliferation of tumor cell lines	8.53e-06		0.58	ACHE,ACOT2,ACVR1C,ADAM15,ADRA1B,AGT,AKAP12,ALDH1L1,ALK,ANO3,APBB1,API5,ARL4C,ATAD2,ATP5PF,BAHCC1,BCL9,BMP2,BMPR1A,CACNA1G,CAMK2N1,CBLB,CCDC88A,CCDC88C,CCN3,CCND1,CCNG2,CDC25B,CDH4,CHCHD6,CNOT6,CUL7,CXCL12,CYP1B1,DAB2IP,DESI2,DHCR24,DIABLO,DLC1,DLX2,DPYSL3,E2F5,EED,EIF3E,ELOVL5,EMX2,EPHB6,ERBIN,ETV6,EXT1,EZH2,FBLN2,FBXL2,FBXO44,FDFT1,FUT8,GAB2,GALNT10,GAS6,GHSR,GNG4,GPR161,GPR34,GRB7,H2AZ1,HACE1,H…
Hereditary Disorder,Neurological Disease,Organismal Injury and Abnormalities	Familial encephalopathy	1.49e-11		-1.154	ABCA7,ABCD2,ACHE,ACKR2,ADCY5,ADGRG1,ADRA1B,AGT,AHDC1,ALDH7A1,ALOX12B,AP1S2,AP5B1,APLNR,AQP4,ARNT2,ARPP19,ARSA,ARX,ATP5PF,B3GNT2,BBIP1,BEAN1,BRWD3,C8orf37,CACNA1G,CACNA2D2,CALB1,CAV3,CBLN1,CCDC88A,CCDC88C,CCND1,CDH18,CDS1,CGAS,CHN1,CHRM4,CHRM5,CHRNA4,CLCN2,CNTN2,COL4A1,CRIM1,CUL7,CYP7B1,DCDC2,DHCR24,DHX37,DIO2,DPYSL3,DYNLT1,EED,EIF3E,ELMO1,ELOVL5,EML1,EMX2,ETV5,FAM3C,FASTKD2,FDFT1,FGF13,FLRT1,Foxp…
Cancer,Endocrine System Disorders,Organismal Injury and Abnormalities,Reproductive System Disease	Ovarian tumor	8.41e-08			ABCB9,ABCG4,ABRAXAS1,ADAMTS2,ADGRG1,AGBL4,ALDH1L1,ALDH7A1,ALK,ANAPC2,ANKRD24,ANO3,AP1B1,APBA1,APOH,ARHGEF40,ARL4C,ATAD2,ATP2C2,ATP8B2,BCR,BEND5,BTBD11,CADPS2,CCDC88A,CCNA1,CDH18,CDH4,CDHR1,CHCHD6,CHD5,CHRNA5,CHST8,CNTNAP5,COL4A1,COMMD8,CRHBP,CSPG4,CXCL12,CYP1B1,DDIAS,DENND3,DESI2,DGKH,DGKI,DHCR24,DIO2,DOCK11,EED,EFNB1,EIF5B,ENTPD6,EPHB3,EPHB6,ERI2,EVPL,EXT1,EYA1,EZH2,FADS3,FANCD2,FBN2,FHIP2B,FLII…
Cancer,Endocrine System Disorders,Organismal Injury and Abnormalities,Reproductive System Disease	Ovarian cancer	4.97e-08			ABCB9,ABCG4,ABRAXAS1,ADAMTS2,ADGRG1,AGBL4,ALDH1L1,ALDH7A1,ALK,ANAPC2,ANKRD24,ANO3,AP1B1,APBA1,APOH,ARHGEF40,ARL4C,ATAD2,ATP2C2,ATP8B2,BCR,BEND5,BTBD11,CADPS2,CCDC88A,CCNA1,CDH18,CDH4,CDHR1,CHCHD6,CHD5,CHRNA5,CHST8,CNTNAP5,COL4A1,COMMD8,CRHBP,CSPG4,CXCL12,DDIAS,DENND3,DESI2,DGKH,DGKI,DHCR24,DIO2,DOCK11,EED,EFNB1,EIF5B,ENTPD6,EPHB3,EPHB6,ERI2,EVPL,EXT1,EYA1,FADS3,FANCD2,FBN2,FHIP2B,FLII,FLRT1,FOXN2…
Tissue Morphology	Quantity of cells	0.000365		-0.16	ACHE,ACKR2,ACVR1C,ADRA1B,AGT,ALK,APBB1,ARPC2,ARX,ATG16L2,ATP11C,ATP4A,BCR,BMP2,BMPR1A,CACNA1G,CACNA2D2,CADPS2,Cald1,CALHM6,CAMSAP3,CBLB,CCND1,CD302,CDC25B,CHD5,CIT,Clec2d (includes others),CLEC4A,CLSTN1,CNOT7,CNTN2,COMMD3-BMI1,CORT,COX6A2,CSPG4,CUL7,CXCL12,CYB5R4,DDIAS,DIABLO,DIO2,DLX2,DOCK10,DPYSL3,EED,EFNB1,ELMO1,EMX2,EPHB3,ERBIN,EYA1,EZH2,FAH,FANCD2,FEZF2,FGF13,Foxp1,GAB2,GABRG2,GDPD5,GHSR,GLB…
Cellular Assembly and Organization,Cellular Function and Maintenance	Organization of cytoplasm	1.18e-09	Increased	3.344	AATK,ABI1,ACHE,ADCY3,ADCY6,ADRA1B,AGT,AKAP12,ANAPC2,APBA1,ARHGAP20,ARHGAP33,ARPC2,ARSA,BAG4,BBIP1,BCR,BMP2,BMPR1A,BRWD3,BTBD3,CAMK1G,CAMSAP3,CAV3,CCDC65,CCDC88A,CCN3,CDC25B,CDC42EP2,CDH4,CFAP410,CGN,CHN1,CIT,CLSTN1,CNTN2,CRIPT,CUL7,CXCL12,DAB2IP,DACT1,DCDC2,Diaph2,DLC1,DLX2,DOCK10,DOCK11,DPYSL3,DYNLT1,EFNB1,ELMO1,EML1,EML2,EPHB3,EPHB6,ERBIN,EXT1,EYA1,FEZF2,FGD4,FGF13,FLII,FLRT1,FMNL2,FUT8,GAA,GAB…
Infectious Diseases	Viral Infection	9.55e-05		0.346	ABCD2,ABI1,ADAL,ADAMTS2,ADRA1B,AGT,AMY2A,ANAPC2,AP1B1,AP1S2,APLNR,APOA2,APOH,APOL2,ARL4C,ASF1A,ATG16L2,BCL9,BCR,BMP2,BTBD3,CACNA2D2,CAPZA2,CBLB,CCAR1,CDC40,CDH22,CGAS,CHRM4,CHRM5,CHRNA4,CIT,CLEC4A,CLSTN3,CNOT7,CNTN2,COX6B2,CRIM1,CXCL12,DOCK10,EFHC2,EIF2A,EIF3E,ELOVL5,EPHB6,ERI2,EZH2,FAM111A,FAM76B,FBXO44,FDFT1,FEZF2,FLII,FOXN2,GAA,GAB2,GABRA4,GABRB3,GABRG2,GAS6,GDPD5,GGPS1,Gm21596/Hmgb1,GRIN2D,GT…
Cancer,Hematological Disease,Immunological Disease,Organismal Injury and Abnormalities	Acute leukemia	0.000201		0	ACHE,ADCY3,ADCY5,ADRA1B,AGT,ALDH7A1,ALK,ALOX12B,ANK1,ANO4,APLNR,ARHGAP26,ASTN2,ATP2C2,BAHCC1,BCAT1,BCR,BTG1,C20orf96,CAMK1G,CAMK2N1,CCDC89,CCNA1,CCND1,CCNL1,CDH18,CDH8,CDHR1,CENPQ,CHN1,CLCN2,CNTNAP5,COL4A1,CPZ,CSPG4,CYP7B1,DIABLO,DLC1,DOCK10,DOCK11,DRC3,EED,EFCAB6,EFCAB7,ELMO1,ELOVL5,EML1,ERI2,ETV5,ETV6,EYA1,EZH2,FANCD2,FBN2,FBXL2,FBXL7,FGD4,FLII,FOXN2,FRMPD3,GAA,GABRA4,GABRB3,GABRG2,GDPD5,GJD2,G…
Cancer,Organismal Injury and Abnormalities	Upper aero-digestive squamous cell carcinoma	1.29e-07			ABCA7,ADCY5,AGT,AKAP7,ALK,ALOX12B,AP1B1,ARHGAP26,ARX,ASAP2,ATAD2B,ATG9B,ATP2C2,AXDND1,BCL9,BHLHE22,BMP2,BRWD3,BTF3L4,C1orf198,C2orf81,C9orf85,CACNA1G,CACNA2D2,CADPS2,CALB1,CASP8AP2,CCAR1,CCDC88A,CDH18,CDH8,CEMIP,CHCHD6,CHN1,CNTNAP5,COL27A1,COL4A1,CPZ,CXCL12,CYP4F8,CYP7B1,DHX37,DHX40,DLC1,DNAJC9,DOCK11,DPCD,DPYSL3,E2F5,EFHC2,ERI2,EXT1,EYA1,FAM189A1,FBN2,FBXL2,FBXL7,FCHSD1,FDFT1,FGF13,GABRG2,GAS6,G…
Cellular Assembly and Organization,Cellular Function and Maintenance	Organization of cytoskeleton	8.16e-12	Increased	3.344	AATK,ABI1,ACHE,ADCY3,ADCY6,ADRA1B,AGT,AKAP12,ANAPC2,APBA1,ARHGAP20,ARHGAP33,ARPC2,ARSA,BAG4,BBIP1,BCR,BMP2,BMPR1A,BRWD3,BTBD3,CAMK1G,CAMSAP3,CAV3,CCDC65,CCDC88A,CCN3,CDC25B,CDC42EP2,CDH4,CFAP410,CGN,CHN1,CIT,CLSTN1,CNTN2,CRIPT,CUL7,CXCL12,DAB2IP,DACT1,DCDC2,Diaph2,DLC1,DLX2,DOCK10,DOCK11,DPYSL3,DYNLT1,EFNB1,ELMO1,EML1,EML2,EPHB3,EPHB6,ERBIN,EXT1,EYA1,FEZF2,FGD4,FGF13,FLII,FLRT1,FMNL2,FUT8,GABRB3,…
Cancer,Endocrine System Disorders,Organismal Injury and Abnormalities,Reproductive System Disease	Ovarian carcinoma	1.44e-08			ABCB9,ABCG4,ADAMTS2,ADGRG1,AGBL4,ALDH1L1,ALDH7A1,ALK,ANAPC2,ANKRD24,ANO3,AP1B1,APBA1,ARHGEF40,ARL4C,ATAD2,ATP2C2,ATP8B2,BCR,BEND5,BTBD11,CADPS2,CCDC88A,CCNA1,CDH18,CDH4,CDHR1,CHCHD6,CHD5,CHRNA5,CHST8,CNTNAP5,COMMD8,CRHBP,CSPG4,CXCL12,DDIAS,DENND3,DESI2,DGKH,DGKI,DIO2,DOCK11,EED,EFNB1,EIF5B,ENTPD6,EPHB3,EPHB6,ERI2,EVPL,EXT1,EYA1,FADS3,FANCD2,FBN2,FHIP2B,FLII,FLRT1,FOXN2,FRMPD3,GAS6,GDAP1L1,GHSR,GL…
Cellular Function and Maintenance	Cellular homeostasis	3.28e-05		0.801	ABCB9,ACHE,ADCY5,ADCY6,ADCY8,ADRA1B,AGT,ANK1,AQP4,ARSA,ASIC1,ATG3,ATG9B,ATP2A3,ATP2C2,B3GNT2,BCR,BMP2,CACNA1G,CADPS2,CALB1,CAMK2N1,CAV3,CBLB,CCAR1,CCN3,CCND1,CGN,CHRM4,CHRM5,CHRNA4,CLCN2,CLSTN1,COL4A1,COMMD3-BMI1,CRLS1,CXCL12,CYB5R4,DACT1,DDX52,DENND3,DIABLO,DOCK10,DOCK11,DRAM2,EED,EFNB1,EIF2A,ERBIN,EXT1,EZH2,FBXL2,FGGY,Foxp1,GAA,GABRG2,GAS6,GBE1,GHSR,Gm21596/Hmgb1,GNAI3,GNG3,GPR6,GPSM1,GRM4,HCN1…
Cancer,Endocrine System Disorders,Organismal Injury and Abnormalities,Reproductive System Disease	Development of gonadal tumor	7.35e-09			ABCB9,ABCG4,ADAMTS2,ADGRG1,AGBL4,ALDH1L1,ALDH7A1,ALK,ANAPC2,ANKRD24,ANO3,AP1B1,APBA1,ARHGEF40,ARL4C,ATAD2,ATP2C2,ATP8B2,BCR,BEND5,BMPR1A,BTBD11,CADPS2,CCDC88A,CCNA1,CDH18,CDH4,CDHR1,CHCHD6,CHRNA5,CHST8,CNTNAP5,COMMD8,CRHBP,CSPG4,CXCL12,DDIAS,DENND3,DESI2,DGKH,DGKI,DIO2,DOCK11,EED,EFNB1,EIF5B,ENTPD6,EPHB3,EPHB6,ERI2,EVPL,EXT1,EYA1,FADS3,FBN2,FHIP2B,FLII,FLRT1,FOXN2,FRMPD3,GAS6,GDAP1L1,GLB1,GPM6B,G…
Cancer,Endocrine System Disorders,Organismal Injury and Abnormalities,Reproductive System Disease	Ovarian adenocarcinoma	8.47e-09			ABCB9,ABCG4,ADAMTS2,ADGRG1,AGBL4,ALDH1L1,ALDH7A1,ALK,ANAPC2,ANKRD24,ANO3,AP1B1,APBA1,ARHGEF40,ARL4C,ATAD2,ATP2C2,ATP8B2,BCR,BEND5,BTBD11,CADPS2,CCDC88A,CCNA1,CDH18,CDH4,CDHR1,CHCHD6,CHRNA5,CHST8,CNTNAP5,COMMD8,CRHBP,CSPG4,CXCL12,DDIAS,DENND3,DESI2,DGKH,DGKI,DIO2,DOCK11,EED,EFNB1,EIF5B,ENTPD6,EPHB3,EPHB6,ERI2,EVPL,EXT1,EYA1,FADS3,FBN2,FHIP2B,FLII,FLRT1,FOXN2,FRMPD3,GAS6,GDAP1L1,GLB1,GPM6B,GPR161,G…
Cell Death and Survival	Cell death of tumor cell lines	3.41e-05		-0.151	AATK,ABHD14B,ACHE,ACVR1C,ADGRL2,AGT,AKAP12,AKAP7,ALDH1L1,ALK,API5,ARL4C,ATAD2,ATG3,BCR,BMP2,BTG1,CACNA1G,CACNA2D2,CALB1,CASP8AP2,CCAR1,CCDC88A,CCNA1,CCND1,Clec2d (includes others),COL4A1,COMMD3-BMI1,COP1,CSPG4,CUL7,CXCL12,CYP1B1,DAB2IP,DCTD,DESI2,DHCR24,DIABLO,EIF2A,EIF2S2,ELOVL5,EPHB6,EZH2,FAM111A,FASTKD2,FBXL2,FBXO44,FDFT1,FGF13,GALNT10,GBE1,GJD2,GLIS3,GPSM1,HAUS8,HDAC11,HDAC2,HK1,HNRNPH1,HTATI…
Organismal Development	Morphology of body cavity	0.00019			ABCA7,ABI1,ACVR1C,ADAM15,ADAMTS2,ADCY5,ADCY6,ADGRG1,ADGRL2,ADRA1B,AGT,AKAP12,APLNR,ARX,ASB2,ATP2A3,ATP4A,BCR,BMP2,BMPR1A,CADPS2,CAV3,Cbarp,CCN3,CCND1,CDC25B,CDH4,CHST8,CLCN6,COMMD3-BMI1,CRIM1,CXCL12,CYB5R4,CYP7B1,DACT1,DDIAS,DMRT2,DOLK,EFNB1,ELMO1,EMX2,EPHB3,ERBIN,ETV5,ETV6,EYA1,EZH2,FAH,FANCD2,FDFT1,Foxp1,FOXP4,FUCA1,FUT8,GAA,GAS6,GBE1,GLIS3,GMNC,GNG5,GRIP1,H2AZ1,HCN4,HDAC2,HSD11B1,HTR1B,ICOSLG/…
Cancer,Neurological Disease,Organismal Injury and Abnormalities	Oligodendroglioma	1.57e-06			AATK,ACHE,ADAM15,ADAMTS2,ADGRA1,AGT,ALK,ANAPC2,ANK1,ANKRD49,ARHGAP33,ARPC2,ARSA,ARSJ,ASB2,ASTN2,B3GNT9,BMPR1A,BRWD3,CCDC14,CCDC85A,CCND1,CCNH,CDH9,CEMIP,CEP170B,CHCHD6,CHPF2,CIT,CLCN2,CLIP2,CNTNAP5,COL27A1,CYB5R4,DACT1,DENND3,DGKI,DLC1,DOCK10,DOCK11,DYNLT1,ELMO1,EPHB3,EPHB6,ERI2,ESCO1,ETV5,FAM20C,FANCD2,FBXL7,FEZF2,FGD4,FLII,FLRT1,FMNL2,FRMPD3,GALNT9,GINS3,GLIS3,GMIP,GPR137C,GPR151,GPR17,GRK4,GRM…
Cell Death and Survival	Cell survival	0.000116		0.446	ACHE,AGT,AKAP7,ALK,ARPC2,ASF1A,ATG3,BCR,BMP2,BMPR1A,CALB1,CAMK1G,CAMK2N1,CBLB,CCAR1,CCN3,CCNA1,CCND1,CCNG2,CDC40,CDKL4,CHCHD6,COMMD3-BMI1,COP1,CXCL12,CYP1B1,DAB2IP,DCDC2,DHCR24,DIABLO,DLX2,EFNB1,EIF2A,EIF3E,EPHB3,ESCO1,ETV5,EYA1,EZH2,FAM111A,FANCD2,FBXL2,FLII,Foxp1,FUT8,GAB2,GAS6,Gm21596/Hmgb1,GPR17,GPSM1,GRB7,GRK4,HAPLN1,HDAC2,HK1,HLA-A,HTATIP2,ICOSLG/LOC102723996,IGFBP3,IKBKE,IL18,IL4R,INPP5B,I…
Cancer,Neurological Disease,Organismal Injury and Abnormalities	Grade 2-3 glioma	5.08e-06			AATK,ACHE,ADAM15,ADAMTS2,ADGRA1,AGT,ALK,ANAPC2,ANK1,ANKRD49,ARPC2,ARSA,ARSJ,ASTN2,B3GNT9,BMPR1A,BRWD3,CCDC14,CCDC85A,CCND1,CCNH,CDH9,CEMIP,CEP170B,CHCHD6,CHPF2,CIT,CLCN2,CLIP2,CNTNAP5,COL27A1,CYB5R4,DACT1,DENND3,DGKI,DLC1,DOCK10,DOCK11,DYNLT1,ELMO1,EPHB3,EPHB6,ERI2,ESCO1,ETV5,FAM20C,FANCD2,FBXL7,FEZF2,FGD4,FLII,FLRT1,FMNL2,FRMPD3,GALNT9,GINS3,GLIS3,GMIP,GPR137C,GPR151,GPR17,GRK4,GRM4,GTF2IRD1,HAC…
Molecular Transport	Transport of molecule	0.000233	Increased	2.4	ABCA7,ABCB9,ABCG4,ACHE,ADGRL2,AGT,ALK,AMN,ANK1,ANO3,ANO4,AP1B1,AP1S2,APBA1,APBB1,APOA2,APOH,AQP4,ARNT2,ASIC1,ATP11C,ATP2A3,ATP2C2,ATP4A,ATP8B2,BMP2,C1QL1,C1QL3,CACNA1G,CACNA2D2,CADPS2,CALB1,CBLB,CBLN1,CDC40,CHRM4,CHRM5,CHRNA4,CHST8,CLCN2,CLCN6,CXCL12,CYB5R4,DENND3,DGKI,DIO2,DYNLT1,EFCAB7,FGF13,GABRB3,GABRG2,GAS6,GHSR,GNAI3,GRIP1,GRIP2,GRM4,HCN1,HCN3,HCN4,HEPH,HGS,HK1,HLA-A,HNRNPA2B1,Hnrnpa3,HRH3,…
Cellular Assembly and Organization,Cellular Function and Maintenance	Microtubule dynamics	5.74e-12	Increased	3.091	AATK,ABI1,ACHE,ADCY3,ADCY6,AGT,AKAP12,ANAPC2,APBA1,ARHGAP20,ARHGAP33,ARPC2,ARSA,BAG4,BBIP1,BCR,BMP2,BMPR1A,BTBD3,CAMK1G,CAMSAP3,CAV3,CCDC65,CCDC88A,CCN3,CDC25B,CDC42EP2,CDH4,CFAP410,CGN,CHN1,CIT,CLSTN1,CNTN2,CRIPT,CUL7,CXCL12,DAB2IP,DACT1,DCDC2,Diaph2,DLX2,DOCK10,DOCK11,DPYSL3,DYNLT1,EFNB1,ELMO1,EML1,EML2,EPHB3,EPHB6,ERBIN,EXT1,EYA1,FEZF2,FGD4,FGF13,FLRT1,FUT8,GABRB3,GAS6,GDPD5,GMNC,GRIP1,GRK4,GR…
Behavior	Cognition	1.22e-13		1.697	ABCA7,ADCY3,ADCY5,ADCY8,ADGRL2,ADRA1B,AGT,AP1S2,APBB1,Aph1c,ARF4,ARSA,ARX,ASIC1,BMPR1A,BTG1,C1QL1,CACNA1G,CADPS2,CALB1,CCDC88A,Celf6,CHRNA4,CNTN2,CNTNAP3,CRHBP,CYP7B1,DCDC2,DGKI,EFNB1,FGF13,GABRB3,GABRG2,GRM4,HAPLN1,HCN1,HRH3,HSD11B1,HTR1B,IL18,IL1R1,ITGA3,KCND1,KIT,KLF9,LIMK1,LZTS1,MCHR1,MEIS2,MME,NAMPT,NDUFS4,NLRP6,NPAS2,NR4A2,NTSR1,PAIP2,PCP4,PDE11A,PDYN,PEX5L,PIK3CD,PPP3CA,PPP3R1,PRKAR1B,PRKA…
Neurological Disease	Movement Disorders	4.29e-11		-0.472	ABCD2,ACHE,ACKR2,ADCY5,ADRA1B,AGT,AMY2A,ANO3,AP1S2,APBA1,APBB1,APLNR,AQP4,ARF4,ARPP19,ARSA,ARX,ATP5PF,B3GNT2,BAHCC1,BCR,BEAN1,BHLHE22,CACNA1G,CACNA2D2,CALB1,CBLN1,CCDC88C,CDH18,CDS1,CGAS,CHN1,CHRM4,CHRM5,CHRNA4,CHRNA5,CIT,CLCN2,CNTN2,COMMD3-BMI1,CRIM1,DIO2,DPYSL3,DYNLT1,E2F5,EIF3E,ELMO1,ELOVL5,EML1,EMX2,ETV5,FAM3C,FDFT1,FGF13,Foxp1,FUCA1,GAA,GABRA4,GABRB3,GABRG2,GLB1,GNG3,GPM6B,GPR6,GRIN2D,GRM4,G…
Cancer,Neurological Disease,Organismal Injury and Abnormalities	Grade 3 malignant glioma	1.02e-05			AATK,ACHE,ADAM15,ADAMTS2,ADGRA1,AGT,ALK,ANAPC2,ANK1,ANKRD49,ARPC2,ARSA,ARSJ,ASTN2,B3GNT9,BMPR1A,BRWD3,CCDC14,CCDC85A,CCND1,CCNH,CDH9,CEMIP,CEP170B,CHCHD6,CHPF2,CIT,CLCN2,CLIP2,CNTNAP5,COL27A1,CYB5R4,DACT1,DENND3,DGKI,DLC1,DOCK10,DOCK11,DYNLT1,ELMO1,EPHB3,EPHB6,ERI2,ESCO1,ETV5,FAM20C,FANCD2,FBXL7,FEZF2,FGD4,FLII,FLRT1,FMNL2,FRMPD3,GALNT9,GINS3,GLIS3,GMIP,GPR137C,GPR151,GPR17,GRK4,GRM4,GTF2IRD1,HAC…
Cancer,Neurological Disease,Organismal Injury and Abnormalities	Brain oligodendroglioma	1.46e-05			AATK,ACHE,ADAM15,ADAMTS2,ADGRA1,AGT,ALK,ANAPC2,ANK1,ANKRD49,ARPC2,ARSA,ARSJ,ASTN2,B3GNT9,BMPR1A,BRWD3,CCDC14,CCDC85A,CCND1,CCNH,CDH9,CEMIP,CEP170B,CHCHD6,CHPF2,CIT,CLCN2,CLIP2,CNTNAP5,COL27A1,CYB5R4,DACT1,DENND3,DGKI,DLC1,DOCK10,DOCK11,DYNLT1,EPHB3,EPHB6,ERI2,ESCO1,ETV5,FAM20C,FANCD2,FBXL7,FEZF2,FGD4,FLII,FLRT1,FMNL2,FRMPD3,GALNT9,GINS3,GLIS3,GMIP,GPR137C,GPR151,GPR17,GRK4,GRM4,GTF2IRD1,HACE1,HAU…
Cancer,Organismal Injury and Abnormalities	Mixed neoplasia	9.09e-07			ABCB9,ADAMTS2,ALDH1L1,ALK,ALOX12B,ANAPC2,ANK1,ANKRD24,ANO3,AP1B1,ARHGEF40,ATAD2,B3GNT2,BCL9,BRWD3,BTBD11,BTBD3,CACNA1G,CASKIN2,CCDC88A,CDH18,CDH4,CEMIP,CFAP410,CHCHD6,CHD5,CNTNAP5,COL27A1,COMMD8,CPZ,CRHBP,CSPG4,CXCL12,CYP4F8,DAB2IP,DDIAS,DENND3,DGKH,DGKI,DIO2,DOCK11,EIF5B,ENTPD6,EPHB3,ERI2,EVPL,EXT1,EYA1,EZH2,FADS3,FBLN2,FBN2,FGGY,FHIP2B,FLII,FMNL2,FRMPD3,GABRG2,GDAP1L1,GLB1,GPM6B,GPR176,HACE1,HA…
Metabolic Disease,Organismal Injury and Abnormalities	Glucose metabolism disorder	0.000238		1.553	AACS,AATK,ACHE,ACVR1C,ADAMTS2,ADCY3,ADCY5,ADRA1B,AGMO,AGT,AHDC1,AMY2A,APOA2,APOO,ARHGEF40,ARX,ASB2,ATP4A,BMP2,BMPR1A,BTG1,C1QL3,CACNA2D2,CALB1,CALHM6,CBLB,CCDC88A,CCDC88C,CCND1,CDH22,CDS1,CEPT1,CHAC1,CHRM4,CHRM5,CLEC4A,CNTNAP5,COL27A1,COL4A1,CORT,COX6A2,CPNE8,CRHBP,CRIM1,CSPG4,CXCL12,CYB5R4,CYP7B1,DERL2,DLC1,DPYSL3,ELMO1,EPHB3,ETV6,EYA1,FAH,FDFT1,Foxp1,GAA,GABRA4,GABRB3,GABRG2,GAS6,GBE1,GGPS1,GLI…
Organismal Development	Abnormal morphology of body cavity	0.000228			ABCA7,ABI1,ADAM15,ADAMTS2,ADCY5,ADCY6,ADGRG1,ADGRL2,ADRA1B,AGT,AKAP12,APLNR,ARX,ASB2,ATP2A3,ATP4A,BCR,BMP2,CADPS2,CAV3,CCN3,CCND1,CDC25B,CDH4,CHST8,CLCN6,COMMD3-BMI1,CRIM1,CXCL12,CYB5R4,DACT1,DDIAS,DMRT2,DOLK,EMX2,EPHB3,ERBIN,ETV5,ETV6,EYA1,FAH,FDFT1,Foxp1,FOXP4,FUCA1,FUT8,GAA,GAS6,GBE1,GLIS3,GMNC,GNG5,GRIP1,H2AZ1,HCN4,HDAC2,HSD11B1,HTR1B,ICOSLG/LOC102723996,IGFBP3,IGFBP4,IKBKE,IL17RA,IL18,IL1R1,…
Organismal Injury and Abnormalities,Renal and Urological Disease	Renal lesion	1.15e-05		0.582	AATK,ABCB9,ABCG4,ADAL,AGT,ALDH7A1,ANK1,APOH,ARHGAP26,ARX,C2orf81,CALB1,CCDC14,CCDC88A,CCNA1,CCND1,CENPP,CHRNA5,CIT,CLCN2,CNTN2,CSPG4,CUL7,CYP1B1,DAB2IP,DACT1,DENND3,DGKI,ELOVL5,EPHB6,ESYT1,ETV5,EVI2B,EXT1,EZH2,FAH,FAM171A2,FANCD2,FBN2,FBXL7,FDFT1,GABRA4,GABRB3,GABRG2,GAS6,GEMIN4,GGPS1,GLB1,GLIS3,GRB7,GRIN2D,GYPC,HACE1,HIBCH,HLA-A,HNRNPH1,IFI16,IL17RA,IL18,IL1R1,IL1RAP,INHBB,INTS1,IRS1,ITGA3,KBTBD…
Cancer,Organismal Injury and Abnormalities,Renal and Urological Disease	Bladder cancer	1.14e-05			ADCY6,ADCY8,ALK,ALOX12B,ANK1,AP1B1,APBA1,ATAD2,BCL9,BCR,C11orf87,C1QL1,CACNA2D2,CCAR1,CCND1,CDH22,CGAS,CHD5,CHRNA4,CHRNA5,CLIP2,CNTN2,CNTNAP3,CSPG4,CXCL12,DACT1,DGKH,DHX37,DLC1,EFNB1,EPHB6,ETV5,ETV6,EZH2,FANCD2,FBN2,FCHSD1,FEZF2,FGGY,FLII,GALNTL6,GARNL3,GBE1,GNG4,GRB7,GRIN2D,GRK4,GTF2IRD1,GYPC,HAUS8,HGS,HLA-A,HNRNPA2B1,HS3ST2,IGFBP3,INTS1,ITIH3,JAK3,KATNAL2,KAZN,KBTBD3,KCNJ12,KCNT1,KCTD12,KCTD8,K…
Cancer,Organismal Injury and Abnormalities	Connective tissue tumor	0.000271		-0.107	AATK,ABRAXAS1,ACVR1C,ADCY5,ADCY8,ADGRA1,ALK,ALOX12B,ANK1,APLNR,ASTN2,B3GNT2,BRWD3,BTBD3,CACNA1G,CAMSAP3,CASKIN2,CCAR1,CCND1,CDH22,CDH4,CDH8,CEMIP,CENPP,CFAP410,CHD5,COL27A1,COL4A1,CPZ,CSPG4,CYP4F8,DLC1,EML2,EXT1,EZH2,FAM20C,FBLN2,FBN2,FDFT1,FGGY,FMNL2,GABRG2,GAS6,GGPS1,GPR176,HACD1,HACE1,HAPLN1,HRH3,HTR1B,IGFBP3,IGFN1,IL18,IL1R1,IL4R,IRGQ,KATNAL2,KATNBL1,KCNJ12,KHDRBS1,KIT,KLF5,KRIT1,LDB2,LIMK1,L…
Cancer,Organismal Injury and Abnormalities,Renal and Urological Disease	Renal tumor	8.32e-05		1	AATK,ABCB9,ABCG4,ADAL,ALDH7A1,ANK1,APOH,ARHGAP26,ARX,C2orf81,CALB1,CCDC14,CCDC88A,CCNA1,CCND1,CENPP,CHRNA5,CIT,CLCN2,CNTN2,CSPG4,CUL7,DAB2IP,DENND3,DGKI,ELOVL5,EPHB6,ESYT1,EVI2B,EXT1,EZH2,FAH,FAM171A2,FANCD2,FBN2,FBXL7,FDFT1,GABRA4,GABRB3,GABRG2,GAS6,GEMIN4,GGPS1,GLB1,GRB7,GRIN2D,GYPC,HACE1,HIBCH,HLA-A,HNRNPH1,IFI16,IL17RA,IL18,IL1R1,IL1RAP,INHBB,INTS1,IRS1,KBTBD3,KBTBD8,KCNA1,KHDRBS1,KIAA1217,KI…
Cell Death and Survival	Apoptosis of tumor cell lines	0.000283		0.321	AATK,ACVR1C,ADGRL2,AGT,AKAP12,ALDH1L1,ALK,API5,ATAD2,BMP2,CACNA2D2,CALB1,CASP8AP2,CCAR1,CCNA1,CCND1,COL4A1,COMMD3-BMI1,COP1,CSPG4,CXCL12,CYP1B1,DAB2IP,DESI2,DHCR24,DIABLO,EIF2A,EPHB6,EZH2,FAM111A,FASTKD2,FBXL2,FBXO44,FGF13,GALNT10,GJD2,GLIS3,HDAC11,HDAC2,HNRNPH1,HTATIP2,IFI16,IGFBP3,IGFBP4,IGFBP6,IKBKE,IL18,IL1R1,IP6K2,IRS1,ITGB3BP,JAK3,KAZN,KHDRBS1,KIT,KLF5,KLF9,L1CAM,LDHA,LDOC1,LIG1,LYPLA2,MAD2…
Cancer,Organismal Injury and Abnormalities,Renal and Urological Disease	Renal cancer	6.58e-05		1	ABCB9,ABCG4,ADAL,ALDH7A1,ANK1,APOH,ARHGAP26,ARX,C2orf81,CALB1,CCDC14,CCDC88A,CCNA1,CCND1,CENPP,CHRNA5,CIT,CLCN2,CNTN2,CSPG4,CUL7,DAB2IP,DENND3,DGKI,ELOVL5,EPHB6,ESYT1,EVI2B,EXT1,EZH2,FAH,FAM171A2,FANCD2,FBN2,FBXL7,FDFT1,GABRA4,GABRB3,GABRG2,GAS6,GEMIN4,GGPS1,GLB1,GRB7,GRIN2D,GYPC,HACE1,HIBCH,HLA-A,HNRNPH1,IFI16,IL17RA,IL18,IL1R1,IL1RAP,INHBB,INTS1,KBTBD3,KBTBD8,KCNA1,KHDRBS1,KIAA1217,KIF21B,KIT,L…
Organismal Development	Morphology of head	7.84e-09			AATK,ABCD2,ACHE,ADAMTS2,ADCY3,AGT,AKAP12,ALK,APBB1,ARNT2,ARSA,ARX,BBIP1,BCR,BHLHE22,BMP2,BMPR1A,BTG1,CACNA2D2,CADPS2,CALB1,CBLN1,CCN3,CCND1,CDHR1,CHN1,CHRNA4,CKMT1A/CKMT1B,CLCN2,CLSTN3,COMMD3-BMI1,CRIPT,CSPG4,CXCL12,CYP1B1,Diaph2,Dlx1as,DLX2,DMRT2,DNTTIP2,DPYSL3,E2F5,EFNB1,EML1,EMX2,EPHB3,EYA1,FAM20C,FDFT1,FEZF2,GABRB3,GJD2,GLB1,GMNC,GPM6B,GPR161,GPR34,GRIN2D,GTF2IRD1,HAPLN1,HDAC2,HSD11B1,IFT172,…
Cancer,Organismal Injury and Abnormalities,Renal and Urological Disease	Bladder carcinoma	3.05e-05			ADCY6,ADCY8,ALK,ALOX12B,ANK1,AP1B1,ATAD2,BCL9,BCR,C11orf87,C1QL1,CACNA2D2,CCAR1,CCND1,CDH22,CGAS,CHD5,CHRNA5,CLIP2,CNTN2,CNTNAP3,CSPG4,DACT1,DGKH,DHX37,DLC1,EFNB1,EPHB6,ETV5,ETV6,EZH2,FANCD2,FBN2,FCHSD1,FEZF2,FGGY,FLII,GALNTL6,GARNL3,GBE1,GNG4,GRB7,GRIN2D,GRK4,GTF2IRD1,GYPC,HAUS8,HGS,HLA-A,HNRNPA2B1,INTS1,ITIH3,JAK3,KATNAL2,KAZN,KBTBD3,KCNJ12,KCNT1,KCTD12,KCTD8,KIF20B,KIF21B,KIF24,KIT,KLF5,KLHDC8…
Cancer,Organismal Injury and Abnormalities	Invasive tumor	0.000418		-1.117	ABRAXAS1,ACKR2,ADAM15,AKAP12,ALK,AMY2A,ARF4,ATAD2,BMP2,BMPR1A,CALHM6,CCDC88A,CCNA1,CCND1,CDH4,CEMIP,CLDN12,COL4A1,COMMD3-BMI1,COP1,CXCL12,CYP1B1,CYP7B1,DAB2IP,DACT1,DLC1,DLX2,DPYSL3,EMX2,EPHB6,ETV6,EXT1,EZH2,FBN2,FBXL7,FDFT1,Foxp1,FUT8,GGPS1,GHSR,GPR34,GRIN2D,GYPC,HACE1,HDAC2,HRH3,HTATIP2,HTR3A,ICOSLG/LOC102723996,IKBKE,IL17RA,IL18,IL1R1,IL4R,IP6K2,IRS1,ITGA3,JAK3,KCTD12,KHDRBS1,KIF20B,KIT,KLF5,L…
Cell Morphology,Cellular Assembly and Organization,Cellular Function and Maintenance	Formation of cellular protrusions	1.1e-10	Increased	3.298	ABI1,ACHE,ADCY3,AGT,AKAP12,ANAPC2,APBA1,ARHGAP33,ARPC2,BBIP1,BCR,BMP2,BTBD3,CAMK1G,CCDC65,CCDC88A,CCN3,CDC42EP2,CFAP410,CHN1,CIT,CLSTN1,CNTN2,CUL7,CXCL12,DAB2IP,DACT1,DCDC2,Diaph2,DLX2,DOCK10,DOCK11,DPYSL3,DYNLT1,EFNB1,ELMO1,EPHB3,EPHB6,EXT1,FEZF2,FGD4,FGF13,FLRT1,FUT8,GABRB3,GAS6,GDPD5,GMNC,GRM4,HDAC2,IFT172,IL18,IL1R1,IL1RAP,IL1RAPL1,ITGA3,ITGB8,KIF20B,KIF24,KIT,KLF5,KLF9,L1CAM,LGI1,LIMK1,LZTS1…
Cardiovascular System Development and Function	Development of vasculature	1.75e-06		0.538	ABI1,ADAM15,ADAMTS2,ADCY6,ADGRG1,ADRA1B,AGT,AP1S2,Ap2b1,APLNR,APOH,ATP4A,BAG4,BMP2,BMPR1A,BTG1,CACNA1G,CCDC88A,CCN3,CCND1,COL4A1,COMMD3-BMI1,CSPG4,CUL7,CXCL12,CYP1B1,DAB2IP,DLC1,DLX2,EFNB1,EPHB3,ETV6,EYA1,FBLN2,FBN2,FGF13,GAB2,GABRB3,GAS6,GHSR,Gm21596/Hmgb1,HGS,HTATIP2,IFI16,IGFBP3,IGFBP4,IL18,IL4R,INPP4B,IRS1,ITGA3,ITGB8,JCAD,KIT,KLF5,KRIT1,KRT1,L1CAM,LDHA,LPAR2,LRP5,MEF2C,MEGF8,mir-10,MST1R,NCK…
Nervous System Development and Function	Morphology of nervous system	1.19e-09			AATK,ABCD2,ACHE,ADCY3,AGT,AKAP12,ALK,APBA1,APBB1,AQP4,ARNT2,ARSA,ARX,BBIP1,BCR,BHLHE22,BMP2,BMPR1A,BTG1,CACNA2D2,CADPS2,CALB1,CBLN1,CCDC88A,CCND1,CHN1,CHRNA4,CKMT1A/CKMT1B,CLCN2,CLCN6,CLSTN1,CLSTN3,CNTN2,COMMD3-BMI1,CORT,CSPG4,CXCL12,DACT1,Diaph2,Dlx1as,DLX2,DOCK10,DPYSL3,E2F5,EFNB1,EML1,EMX2,EPHB3,ERBIN,EYA1,FEZF2,FGD4,FGF13,GABRB3,GJD2,GLB1,GMNC,GPM6B,GPR34,GRIN2D,GRIP1,HDAC2,HNRNPA2B1,HSD11B1,…
Infectious Diseases	Infection by RNA virus	1.54e-06		0.12	ADAL,ADAMTS2,AGT,AMY2A,ANAPC2,AP1B1,AP1S2,APOA2,APOH,APOL2,ARL4C,ATG16L2,BCL9,BCR,CACNA2D2,CAPZA2,CBLB,CCAR1,CDC40,CDH22,CGAS,CHRNA4,CIT,CNOT7,COX6B2,CRIM1,CXCL12,DOCK10,EFHC2,EIF2A,ERI2,FAM76B,FDFT1,FEZF2,FLII,FOXN2,GAA,GAB2,GABRA4,GABRB3,GABRG2,GAS6,GGPS1,GRIN2D,GTF2H2,HDAC2,HGS,HIBCH,HLA-A,HNRNPH1,IKBKE,IL18,IL1R1,IL4R,ITIH3,JAK3,KCNH2,KCNJ12,KCNK3,KCTD12,KDM7A,KHDRBS1,LAMC3,LIN7C,LPAR2,MAN1A1…
Cellular Development,Cellular Growth and Proliferation,Nervous System Development and Function,Tissue Development	Development of neurons	1.27e-14	Increased	2.57	ABI1,ACHE,ADCY3,ADGRL2,ALK,ANAPC2,APBA1,APBB1,ARHGAP33,ARX,BMP2,BTBD3,CACNA2D2,CADPS2,CAMK1G,CBLN1,CCDC88A,CDH9,CHN1,CHRM5,CIT,CLSTN1,CLSTN3,CNTN2,COL4A1,CUL7,CXCL12,DAB2IP,DACT1,DCDC2,DLX2,DOCK10,DPYSL3,DYNLT1,EFNB1,ELMO1,EPHB3,EXT1,FEZF2,FGF13,FLRT1,FUT8,GABRB3,GABRG2,GDPD5,GHSR,GRM4,HCN1,HDAC2,IGSF21,IGSF9B,IL18,IL1R1,IL1RAP,IL1RAPL1,ITGA3,KIF20B,KLF9,L1CAM,LGI1,LHX6,LIMK1,LRRC24,LRRN3,LRRTM4,…
Neurological Disease	Motor dysfunction or movement disorder	6.39e-11		-0.922	ABCD2,ACHE,ACKR2,ADCY5,ADRA1B,AGT,AMY2A,ANO3,AP1S2,APBA1,APBB1,APLNR,AQP4,ARF4,ARPP19,ARSA,ARX,ATP5PF,B3GNT2,BAHCC1,BCR,BEAN1,BHLHE22,CACNA1G,CACNA2D2,CALB1,CBLN1,CCDC88C,CDH18,CDS1,CGAS,CHN1,CHRM4,CHRM5,CHRNA4,CHRNA5,CIT,CLCN2,CNTN2,COMMD3-BMI1,CRIM1,DIO2,DPYSL3,DYNLT1,E2F5,EIF3E,ELMO1,ELOVL5,EML1,EMX2,ETV5,FAM20C,FAM3C,FDFT1,FGF13,Foxp1,FUCA1,GAA,GABRA4,GABRB3,GABRG2,GLB1,GNG3,GPM6B,GPR6,GRIN2D…
Cancer,Gastrointestinal Disease,Organismal Injury and Abnormalities	Oral cancer	1.21e-05			ADCY5,AKAP7,ALK,AP1B1,ARHGAP26,ARX,ATAD2B,ATP2C2,ATP5PF,BCL9,BHLHE22,BRWD3,BTF3L4,CACNA1G,CADPS2,CASP8AP2,CCAR1,CCDC85A,CCDC88A,CCND1,CDH18,CDH8,CEMIP,CHN1,COL27A1,COL4A1,CPZ,CXCL12,CYP4F8,DHX37,DHX40,DNAJC9,DOCK11,DPCD,E2F5,ERI2,EXT1,FDFT1,FGF13,GAS6,GTPBP10,HNRNPH1,IGFBP3,IGFBP6,IGFN1,INPP5B,ITGB3BP,JCAD,KATNAL2,KBTBD3,KCNJ12,KCNK12,KDM7A,KIF20B,KIT,LAMC3,LCORL,LIN7C,LTBP4,MAFB,MAP3K9,MATN2,MEF…
Hereditary Disorder,Organismal Injury and Abnormalities,Psychological Disorders	Familial psychiatric disease	4.69e-09			ABCA7,ABCD2,ACHE,ACKR2,ADCY5,ADRA1B,AGT,ALOX12B,APLNR,APOL2,AQP4,ARPP19,ARSA,ARX,ATP5PF,B3GNT2,BEAN1,CACNA1G,CACNA2D2,CADPS2,CALB1,CCDC88A,CDH18,CDS1,CGAS,CHN1,CHRM4,CHRM5,CHRNA4,COL4A1,CRIM1,DIO2,DPYSL3,DYNLT1,EIF3E,ELMO1,EML1,EMX2,ETV5,FAM3C,FDFT1,FGF13,Foxp1,GABRA4,GABRB3,GABRG2,GNG3,GPR6,GRIN2D,GRM4,GYPC,HCN1,HNRNPA2B1,HRH3,HTR1B,Iigp1,INTS1,IP6K2,ISOC1,ITIH3,JAK3,KANK1,KATNAL2,KAZN,KCNA1,KCN…
Cancer,Gastrointestinal Disease,Organismal Injury and Abnormalities	Oral cavity carcinoma	7.34e-06			ADCY5,AKAP7,ALK,AP1B1,ARHGAP26,ARX,ATAD2B,ATP2C2,ATP5PF,BCL9,BHLHE22,BRWD3,BTF3L4,CACNA1G,CADPS2,CASP8AP2,CCAR1,CCDC85A,CCDC88A,CDH18,CDH8,CEMIP,CHN1,COL27A1,COL4A1,CPZ,CXCL12,CYP4F8,DHX37,DHX40,DNAJC9,DOCK11,DPCD,E2F5,ERI2,EXT1,FDFT1,FGF13,GAS6,GTPBP10,HNRNPH1,IGFBP3,IGFBP6,IGFN1,INPP5B,ITGB3BP,JCAD,KATNAL2,KBTBD3,KCNJ12,KCNK12,KDM7A,KIF20B,KIT,LAMC3,LCORL,LIN7C,LTBP4,MAFB,MAP3K9,MATN2,MEF2C,MEI…
Cancer,Organismal Injury and Abnormalities,Renal and Urological Disease	Kidney carcinoma	0.000118			ABCB9,ABCG4,ADAL,ALDH7A1,ANK1,APOH,ARHGAP26,ARX,C2orf81,CALB1,CCDC14,CCDC88A,CCNA1,CCND1,CENPP,CHRNA5,CIT,CLCN2,CNTN2,CSPG4,CUL7,DAB2IP,DENND3,DGKI,ELOVL5,EPHB6,ESYT1,EVI2B,EXT1,EZH2,FAH,FAM171A2,FANCD2,FBN2,FBXL7,FDFT1,GABRA4,GABRB3,GABRG2,GAS6,GEMIN4,GGPS1,GLB1,GRB7,GRIN2D,GYPC,HLA-A,IFI16,IL17RA,IL18,IL1R1,IL1RAP,INHBB,INTS1,KBTBD3,KBTBD8,KCNA1,KHDRBS1,KIAA1217,KIF21B,KIT,L1CAM,LHFPL2,LMTK2,LR…
Cancer,Organismal Injury and Abnormalities	Advanced malignant tumor	0.000133		-1.069	ABRAXAS1,ACKR2,ADAM15,AKAP12,ALK,AMY2A,ARF4,ARL4C,BCAT1,BCR,BMP2,BMPR1A,BTG1,CALHM6,CCDC88A,CCNA1,CCND1,CEMIP,COL4A1,COMMD3-BMI1,COP1,CXCL12,CYP1B1,DAB2IP,DACT1,DLC1,DLX2,DPYSL3,EMX2,EPHB6,ETV6,EXT1,EZH2,FBN2,FBXL7,FDFT1,FLII,FOXN2,Foxp1,FUT8,GABRA4,GABRB3,GABRG2,GGPS1,GPR34,HDAC2,HRH3,HSD11B1,HTATIP2,HTR3A,ICOSLG/LOC102723996,IGFBP4,IKBKE,IL17RA,IL18,IL1R1,IL4R,IP6K2,IRS1,ITGA3,JAG2,JAK3,KHDRBS1…
Cancer,Organismal Injury and Abnormalities,Renal and Urological Disease	Development of urinary tract tumor	0.000176			ABCB9,ABCG4,ADAL,ALDH7A1,ANK1,APOH,ARHGAP26,ARX,C2orf81,CCDC14,CCDC88A,CCNA1,CCND1,CENPP,CHRNA5,CIT,CLCN2,CNTN2,CSPG4,CUL7,DAB2IP,DENND3,DGKI,ELOVL5,EPHB6,ESYT1,EVI2B,EXT1,EZH2,FAM171A2,FANCD2,FBN2,FBXL7,FDFT1,GABRA4,GABRB3,GABRG2,GAS6,GEMIN4,GGPS1,GLB1,GRB7,GRIN2D,GYPC,HLA-A,IFI16,IL17RA,IL18,IL1R1,IL1RAP,INHBB,INTS1,KBTBD3,KBTBD8,KCNA1,KHDRBS1,KIAA1217,KIF21B,KIT,L1CAM,LHFPL2,LMTK2,LRCH2,LZTS2,…
Organismal Injury and Abnormalities,Renal and Urological Disease	Formation of renal lesion	0.000192			ABCB9,ABCG4,ADAL,ALDH7A1,ANK1,APOH,ARHGAP26,ARX,C2orf81,CCDC14,CCDC88A,CCNA1,CCND1,CENPP,CHRNA5,CIT,CLCN2,CNTN2,CSPG4,CUL7,DAB2IP,DENND3,DGKI,ELOVL5,EPHB6,ESYT1,EVI2B,EXT1,EZH2,FAM171A2,FANCD2,FBN2,FBXL7,FDFT1,GABRA4,GABRB3,GABRG2,GAS6,GEMIN4,GGPS1,GLB1,GLIS3,GRB7,GRIN2D,GYPC,HLA-A,IFI16,IL17RA,IL18,IL1R1,IL1RAP,INHBB,INTS1,KBTBD3,KBTBD8,KCNA1,KHDRBS1,KIAA1217,KIF21B,KIT,L1CAM,LHFPL2,LMTK2,LRCH2,…
Organismal Development,Organismal Injury and Abnormalities	Abnormal morphology of head	6.37e-09			ABCD2,ACHE,ADAMTS2,ADCY3,AGT,AKAP12,ALK,APBB1,ARNT2,ARSA,ARX,BBIP1,BCR,BHLHE22,BMP2,BMPR1A,BTG1,CACNA2D2,CADPS2,CALB1,CBLN1,CCN3,CCND1,CDHR1,CHN1,CHRNA4,CKMT1A/CKMT1B,CLCN2,CLSTN3,COMMD3-BMI1,CRIPT,CSPG4,CXCL12,CYP1B1,Diaph2,Dlx1as,DLX2,DMRT2,DNTTIP2,E2F5,EFNB1,EML1,EMX2,EPHB3,EYA1,FAM20C,FDFT1,FEZF2,GABRB3,GJD2,GLB1,GMNC,GPM6B,GPR161,GPR34,GRIN2D,GTF2IRD1,HAPLN1,HDAC2,HSD11B1,IFT172,IL17RA,IL1R1…
Organismal Injury and Abnormalities	Benign lesion	1.28e-05		1.378	ACHE,ADRA1B,ALK,ASB2,ATP4A,BCL9,BCR,BMP2,CALB1,CCDC88A,CCND1,CDC25B,CEMIP,CHRM4,CHRM5,CHST8,CIT,COL27A1,COL4A1,COX6A2,CRIM1,CXCL12,CYP1B1,DAB2IP,DACT1,DERL2,DNTTIP2,DYRK2,EPHB3,ERBIN,ETV5,EXT1,EYA1,EZH2,FAH,FANCD2,FDFT1,GABRA4,GABRB3,GABRG2,GGPS1,GLIS3,GNG3,GPM6B,GPR101,GRIP1,GTF2IRD1,HAUS3,HDAC2,HLA-A,HTATIP2,IGFBP3,IKBKE,ISOC1,ITGA3,JAK3,KIT,KLF5,KRIT1,KRT1,LAMC3,LEFTY2,LGR4,LHX6,LIG1,LIMK1,LRI…
Cellular Movement	Invasion of cells	6.15e-05		-0.115	ABI1,ACVR1C,ADAM15,ADCY3,AGT,AKAP12,ARF4,BCAT1,BCL9,BMP2,CCDC88A,CCN3,CCNA1,CCND1,CCNH,CDC25B,CDH4,CHD5,CSPG4,CUL7,CXCL12,CYP1B1,DLC1,DPYSL3,E2F5,EED,EIF3E,ELMO1,EPHB6,ETV5,ETV6,EZH2,FBLN2,FBXO44,FGD4,FGF13,FUT8,GAB2,GAS6,Gm21596/Hmgb1,GNAI3,GRB7,HGS,HNRNPA2B1,HTATIP2,IL17RA,IL18,IL1R1,INHBB,IRS1,ITGA3,ITGB8,KCNH2,KIT,L1CAM,LDHA,LGI1,LGR4,LIMK1,LINC00461,LPAR4,LRIG1,LRP5,LZTS2,mir-10,MMP16,MST1R,…
Cellular Movement	Cell movement of tumor cell lines	9.48e-05		0.888	ADAM15,AGT,AKAP12,ARL4C,ARPC2,ASIC1,BCL9,BMP2,CBLB,CCDC88A,CCN3,CCND1,CCNH,CDC25B,COMMD3-BMI1,CUL7,CXCL12,DCDC2,Diaph2,DLC1,DPYSL3,E2F5,EFNB1,ELMO1,EPHB3,EPHB6,ETV5,EYA1,EZH2,FBLN2,FBXL2,FBXO44,FGD4,GAB2,GAS6,GHSR,GNAI3,GPR161,GRB7,HNRNPA2B1,HTATIP2,IGFBP3,IGFBP4,IGFBP6,IL18,INPP4B,IP6K2,IRS1,ITGA3,JAG2,KANK1,KHDRBS1,KIT,KLF5,L1CAM,LDHA,LGR4,LIMK1,LINC00461,LPAR2,LPAR4,LRIG1,LRP5,LZTS2,MARK4,MIND…
Cancer,Organismal Injury and Abnormalities,Renal and Urological Disease	Renal cell carcinoma	0.000216			ABCB9,ABCG4,ADAL,ALDH7A1,ANK1,APOH,ARHGAP26,ARX,C2orf81,CCDC14,CCDC88A,CCNA1,CCND1,CENPP,CHRNA5,CIT,CLCN2,CNTN2,CSPG4,CUL7,DAB2IP,DENND3,DGKI,ELOVL5,EPHB6,ESYT1,EVI2B,EXT1,EZH2,FAM171A2,FANCD2,FBN2,FBXL7,FDFT1,GABRA4,GABRB3,GABRG2,GAS6,GEMIN4,GGPS1,GLB1,GRB7,GRIN2D,GYPC,HLA-A,IFI16,IL17RA,IL18,IL1R1,IL1RAP,INHBB,INTS1,KBTBD3,KBTBD8,KCNA1,KHDRBS1,KIAA1217,KIF21B,KIT,L1CAM,LHFPL2,LMTK2,LRCH2,MAP3K9…
Cancer,Gastrointestinal Disease,Organismal Injury and Abnormalities	Oral squamous cell carcinoma	6.49e-06			ADCY5,AKAP7,ALK,AP1B1,ARHGAP26,ARX,ATAD2B,ATP2C2,BCL9,BHLHE22,BRWD3,BTF3L4,CACNA1G,CADPS2,CASP8AP2,CCAR1,CCDC88A,CDH18,CDH8,CEMIP,CHN1,COL27A1,COL4A1,CPZ,CXCL12,CYP4F8,DHX37,DHX40,DNAJC9,DOCK11,DPCD,E2F5,ERI2,EXT1,FDFT1,FGF13,GAS6,GTPBP10,HNRNPH1,IGFBP3,IGFBP6,IGFN1,INPP5B,ITGB3BP,JCAD,KATNAL2,KBTBD3,KCNJ12,KCNK12,KDM7A,KIF20B,KIT,LAMC3,LCORL,LIN7C,LTBP4,MAFB,MAP3K9,MATN2,MEF2C,MEIS2,MEX3C,mir-10…
Embryonic Development,Organismal Development	Development of body axis	1.94e-05		-1.918	AATK,ADCY3,ADGRG1,ALK,AP1S2,APBB1,ARNT2,ARX,BCL9,BCR,BHLHE22,BMP2,BMPR1A,BTBD3,C8orf37,CCND1,CDHR1,CLCN2,COL4A1,COMMD3-BMI1,CSPG4,CXCL12,CYP1B1,DACT1,DHX37,DIO2,DLC1,DLX2,DPCD,EML1,EMX2,EPHB3,EXT1,EYA1,EZH2,FAM20C,FANCD2,FEZF2,FGF13,GABRA4,GABRB3,GABRG2,GJD2,Gm21596/Hmgb1,GPR161,GPR17,GPR34,GRIN2D,HCN1,HDAC2,HLA-A,IFI16,IFT172,IL1R1,IL1RAPL1,INHBB,ITGA3,ITGB8,JAG2,KCNA1,KHDRBS1,L1CAM,LHX6,LIMK1,L…
Inflammatory Disease	Chronic inflammatory disorder	0.000326		-0.284	ACHE,ADAM15,ADAMTS2,ADCY8,ADGRA1,ADRA1B,AGT,ALK,AMY2A,ANK1,APOA2,ARHGAP33,ASIC1,ATP4A,CCDC65,CEMIP,CHRM4,CHRM5,CHST8,CKMT1A/CKMT1B,CLEC4A,CORT,CXCL12,EFNB1,EIF3E,ELOVL5,ERI1,EZH2,FANK1,FBXL7,FDFT1,GAA,GABRA4,GABRB3,GABRG2,GARNL3,GAS6,GGPS1,GPR34,GRIN2D,HDAC2,HLA-A,HSD11B1,ICOSLG/LOC102723996,IFI16,IGFBP4,Iigp1,IL17RA,IL18,IL1R1,IL1R2,IL4R,ITGB8,JAK3,KAZN,KCNA1,KCND1,KIT,L1CAM,LDB2,LGR4,LRFN1,LRP5…
Cancer,Organismal Injury and Abnormalities,Respiratory Disease	Lung squamous cell tumor	3.28e-07			AATK,ABCG4,ALDH1L1,ALK,ANKRD24,ANO3,ATAD2,ATG3,BMPR1A,C20orf96,C8orf37,CAMK1G,CCDC88C,CCND1,CDH18,CDH8,CDH9,CHCHD1,CHRNA5,CNTNAP3,CNTNAP5,COL4A1,COQ8B,CYB5R4,CYP1B1,DGKH,DLC1,EPHB6,ESYT1,EZH2,FBN2,FGGY,FUT8,GABRB3,GALNT13,GRIN2D,GRK4,GYPC,HACE1,HAUS3,HCN1,HEPH,HLA-A,HNRNPA2B1,HTATIP2,IGFBP3,IGFN1,IGSF9B,IKBKE,IL4R,KATNAL2,KCNJ12,KCTD12,KDM7A,KHDRBS1,KIT,KLF5,L1CAM,LIMK1,LMTK2,MAP3K6,MAST1,MCHR1,M…
Cancer,Organismal Injury and Abnormalities,Respiratory Disease	Lung squamous cell carcinoma	5.46e-07			AATK,ABCG4,ALDH1L1,ALK,ANKRD24,ANO3,ATAD2,ATG3,BMPR1A,C20orf96,C8orf37,CAMK1G,CCDC88C,CCND1,CDH18,CDH8,CDH9,CHCHD1,CHRNA5,CNTNAP3,CNTNAP5,COL4A1,COQ8B,CYB5R4,CYP1B1,DGKH,EPHB6,ESYT1,EZH2,FBN2,FGGY,FUT8,GABRB3,GALNT13,GRIN2D,GRK4,GYPC,HACE1,HAUS3,HCN1,HEPH,HLA-A,HNRNPA2B1,HTATIP2,IGFBP3,IGFN1,IGSF9B,IKBKE,IL4R,KATNAL2,KCNJ12,KCTD12,KDM7A,KHDRBS1,KIT,KLF5,L1CAM,LIMK1,LMTK2,MAP3K6,MAST1,MCHR1,MIDN,m…
Cardiovascular System Development and Function,Organismal Development	Angiogenesis	1.5e-05		0.538	ABI1,ADAM15,ADAMTS2,ADCY6,ADGRG1,AGT,AP1S2,Ap2b1,APLNR,APOH,BAG4,BMP2,BMPR1A,BTG1,CACNA1G,CCDC88A,CCN3,CCND1,COL4A1,CSPG4,CUL7,CXCL12,CYP1B1,DAB2IP,EFNB1,EPHB3,ETV6,EYA1,FBLN2,FGF13,GAB2,GABRB3,GAS6,GHSR,Gm21596/Hmgb1,HGS,HTATIP2,IFI16,IGFBP3,IGFBP4,IL18,IL4R,INPP4B,IRS1,ITGB8,JCAD,KIT,KLF5,KRIT1,KRT1,L1CAM,LDHA,LPAR2,LRP5,MEF2C,MEGF8,mir-10,MST1R,NCK1,NDRG1,NDUFS4,NELL1,NOTCH3,NOTCH4,NR4A2,PDE2A…
Neurological Disease	Neurological signs	2.92e-10		1.744	ABCD2,ACHE,ACKR2,ADCY5,ADCY8,ADRA1B,AGT,APLNR,AQP4,ARPP19,ARX,ASIC1,ATP5PF,B3GNT2,BHLHE22,CADPS2,CALB1,CCDC88A,CDH18,CDS1,CGAS,CHN1,CHRM4,CHRM5,CHRNA4,CHRNA5,CRIM1,DCDC2,DIO2,DPYSL3,DYNLT1,EIF3E,ELMO1,EML1,EMX2,ETV5,FAM136A,FAM3C,FDFT1,FGF13,Foxp1,GABRA4,GABRB3,GABRG2,GNG3,GPR6,GRIN2D,GRM4,GYPC,HNRNPA2B1,HRH3,HTR1B,Iigp1,IP6K2,ISOC1,ITIH3,KAZN,KCNA1,KCNH2,KCNIP4,KHDRBS1,L1CAM,LDHA,LIMK1,LRRTM4,LZ…
Embryonic Development,Organismal Development	Development of head	1.76e-05		-1.918	AATK,ADCY3,ADGRG1,ALK,AP1S2,APBB1,ARNT2,ARX,BCL9,BCR,BHLHE22,BMP2,BMPR1A,BTBD3,C8orf37,CCND1,CDHR1,CLCN2,COL4A1,COMMD3-BMI1,CSPG4,CXCL12,CYP1B1,DHX37,DIO2,DLC1,DLX2,DPCD,EML1,EMX2,EPHB3,EXT1,EYA1,EZH2,FAM20C,FANCD2,FEZF2,FGF13,GABRA4,GABRB3,GABRG2,GJD2,Gm21596/Hmgb1,GPR17,GPR34,GRIN2D,HCN1,HDAC2,HLA-A,IFI16,IFT172,IL1R1,IL1RAPL1,INHBB,ITGA3,ITGB8,JAG2,KCNA1,KHDRBS1,L1CAM,LHX6,LIMK1,LRIG1,LRP5,MAF…
Cancer,Hematological Disease,Immunological Disease,Organismal Injury and Abnormalities	Lymphocytic leukemia	0.000445		1	ACHE,ACOT9,ADCY3,ADGRL2,ADRA1B,ALK,ANK1,ARHGAP26,ARHGAP33,ASTN2,BAHCC1,BTG1,C20orf96,CAMK2N1,CBLB,CCDC89,CCND1,CDC42EP2,CDH18,CEMIP,CENPQ,CNTNAP5,COL27A1,CPZ,CRIPT,DLC1,EED,ELMO1,ETV6,EZH2,FBN2,FBXL2,GDPD5,GPR101,GTF2F2,GTF2IRD1,HAUS6,HDAC2,HFM1,HNRNPA2B1,IL1RAPL1,JAK3,KAZN,KBTBD3,KCNH2,KCTD4,KIT,KRT1,KRT73,LDHA,LDOC1,LRCH2,LRIG1,LYPLA2,MAIP1,MAST1,mir-10,MME,MPP7,MST1R,NAMPT,NEDD4L,NELL1,NPAS2,O…
Neurological Disease,Organismal Injury and Abnormalities	Cerebral disorder	2.67e-09	Increased	2.307	AATK,ABCA7,ABCG4,ACHE,ADCY3,ADRA1B,AGT,AKAP12,ALK,AMN,ANK1,ANKRD24,ANO3,ANO4,AP1B1,APBB1,AQP4,ARHGAP20,ARSA,ASF1A,ASTN2,ATG16L2,ATP11C,ATP2A3,ATP4A,AXDND1,B4GALNT3,B4GALT4,BAHCC1,BCR,BTG1,C1QL3,C20orf96,C2orf81,CACNA1G,CACNA2D2,CADPS2,CASKIN2,CBLB,CCDC157,CCDC87,CCDC88C,CCNG2,CCNL1,CD302,CEP170B,CFAP410,CGN,CHD5,CHPF2,CHRM4,CHRM5,CHRNA4,CKMT1A/CKMT1B,CLCN6,CLDN12,CLSTN3,CNTN2,COL27A1,COL4A1,COMMD…
Cancer,Organismal Injury and Abnormalities	Growth of tumor	0.000253		1.136	ABI1,ACVR1C,ADAM15,ADGRG1,AGT,ALK,ASIC1,BMP2,CACNA2D2,CCDC88A,CCN3,CCNA1,CCND1,CGAS,COL4A1,CSPG4,CXCL12,DAB2IP,DLC1,DYRK2,EMX2,EZH2,FBXO44,FUT8,GAS6,Gm21596/Hmgb1,HACE1,HDAC11,HTATIP2,IGFBP3,IKBKE,IL17RA,IL18,IL1R1,IL4R,INHBB,IRS1,ITGB8,JCAD,KCNJ12,KCTD12,KIT,KLF5,L1CAM,LAYN,LDHA,LPAR2,LRIG1,LZTS1,LZTS2,MAFB,MAN1A1,MAP3K6,MEMO1,MIER1,MINDY3,mir-10,MME,MST1R,NAMPT,NDRG1,NLRP6,NOTCH3,NR4A2,NUAK1,ON…
Cancer,Organismal Injury and Abnormalities	Serous adenocarcinoma	3.35e-06			ABCG4,ADGRG1,AGBL4,ALDH7A1,ALK,ANKRD24,ANO3,APBA1,ARHGAP33,ARL4C,ASB2,ATP2C2,ATP8B2,BCR,BEND5,CADPS2,CCNA1,CDHR1,CHRNA5,CHST8,CIT,CNTNAP5,CSPG4,CXCL12,DESI2,EED,EFNB1,EPHB6,FLII,FLRT1,FOXN2,GAS6,GPR161,GRB7,GTF2IRD1,HAUS6,HCN3,HEPH,HLF,HSD11B1,IGFBP4,IGSF21,IL18,IRS1,ITGA3,ITGB8,JAG2,KAZN,KCNA1,KIT,KRT1,L1CAM,LDB2,LEFTY2,LIG1,LRIG1,LRSAM1,LY86,MAN1A1,MAST1,MATN2,MEF2C,MMP16,MPO,NEDD4L,NFIA,NOTCH3…
Cellular Movement	Migration of tumor cell lines	7.75e-05		1.112	ADAM15,AGT,AKAP12,ARL4C,ARPC2,ASIC1,BCL9,BMP2,CBLB,CCDC88A,CCN3,CCND1,CCNH,CDC25B,COMMD3-BMI1,CUL7,CXCL12,DCDC2,Diaph2,DLC1,DPYSL3,E2F5,EFNB1,ELMO1,EPHB3,EPHB6,ETV5,EYA1,EZH2,FBLN2,FBXL2,FBXO44,FGD4,GAB2,GAS6,GNAI3,GPR161,GRB7,HNRNPA2B1,HTATIP2,IGFBP3,IGFBP4,IGFBP6,IL18,INPP4B,IP6K2,IRS1,ITGA3,KANK1,KHDRBS1,KIT,KLF5,L1CAM,LDHA,LGR4,LIMK1,LINC00461,LPAR2,LPAR4,LZTS2,MARK4,MINDY3,mir-10,MME,MST1R,N…
Nervous System Development and Function,Neurological Disease	Abnormal morphology of nervous system	1.32e-08			AATK,ABCD2,ACHE,ADCY3,AGT,AKAP12,ALK,APBB1,ARNT2,ARSA,ARX,BBIP1,BCR,BHLHE22,BTG1,CACNA2D2,CADPS2,CALB1,CBLN1,CCDC88A,CCND1,CHN1,CHRNA4,CKMT1A/CKMT1B,CLCN2,CLCN6,CLSTN1,CLSTN3,COMMD3-BMI1,CORT,CSPG4,CXCL12,DACT1,Diaph2,Dlx1as,DLX2,E2F5,EFNB1,EML1,EMX2,EPHB3,ERBIN,EYA1,FEZF2,FGD4,GABRB3,GJD2,GLB1,GMNC,GPM6B,GPR34,GRIN2D,HDAC2,HNRNPA2B1,HSD11B1,IFT172,IL18,IL1RAPL1,IL4R,ITGA3,ITGB8,JAG2,KCNA1,KHDRBS…
Cellular Movement,Immune Cell Trafficking	Leukocyte migration	0.000364		0.874	ACKR2,ADAM15,AGT,ASB2,BAG4,BMP2,BMPR1A,CBLB,CCDC88A,CCN3,CCND1,CD302,CLEC5A,COL4A1,COMMD8,CORT,CXCL12,CYP1B1,CYP7B1,DOCK10,DOCK11,EFNB1,ELMO1,ETV5,Foxp1,FUT8,GAB2,GAS6,Gm21596/Hmgb1,GNAI3,GPR34,GPSM1,GRB7,GYPC,HLA-A,HRH3,IGFBP3,IKBKE,IL17RA,IL18,IL1R1,IL4R,ITGA3,JAK3,KIT,L1CAM,LAYN,LIMK1,LPAR2,LRP5,LY96,Masp1,mir-10,MME,MPO,MYH6,NDRG1,NINJ1,NOTCH3,NOTCH4,OLFM4,OPRD1,PDK2,PIK3CD,PLA2G7,PLCB2,PLCE1…
Cancer,Organismal Injury and Abnormalities	Mixed cell carcinoma	0.0001			ABCB9,ADAMTS2,ALDH1L1,ALK,ANAPC2,ANKRD24,ANO3,AP1B1,ARHGEF40,ATAD2,BTBD11,CCDC88A,CDH18,CDH4,CHCHD6,CNTNAP5,COMMD8,CRHBP,CSPG4,CXCL12,DDIAS,DENND3,DGKH,DGKI,DIO2,DOCK11,EIF5B,ENTPD6,EPHB3,ERI2,EVPL,EXT1,EYA1,FADS3,FBN2,FHIP2B,FLII,FRMPD3,GDAP1L1,GLB1,GPM6B,HK1,HNRNPA2B1,IFT172,INPP4B,ITGA3,KDM7A,KIT,LAPTM4A,LCORL,LEFTY2,LIMK1,LMTK2,LONRF3,LTBP4,MAGEE1,MAP6,MEGF8,MPPED1,MST1R,NEUROD1,NSMCE4A,NTM,N…
Cellular Movement	Invasion of tumor cell lines	0.000111		0.457	ABI1,ACVR1C,ADAM15,AGT,AKAP12,BCL9,BMP2,CCDC88A,CCN3,CCNA1,CCND1,CCNH,CDC25B,CDH4,CSPG4,CUL7,CXCL12,CYP1B1,DLC1,DPYSL3,E2F5,EED,EIF3E,ELMO1,EPHB6,ETV5,EZH2,FBLN2,FBXO44,FUT8,GAB2,GAS6,GNAI3,GRB7,HGS,HNRNPA2B1,HTATIP2,INHBB,IRS1,ITGA3,ITGB8,KIT,L1CAM,LDHA,LGR4,LIMK1,LINC00461,LPAR4,LRIG1,LRP5,LZTS2,mir-10,MMP16,MST1R,NAALADL2,NAMPT,NDRG1,NDUFAF4,Nebl,NFKBID,NR4A2,NUAK1,PALLD,PARD6A,PDLIM1,PHIP,PLX…
Cancer,Organismal Injury and Abnormalities	Adenosquamous carcinoma	5.15e-05			ABCB9,ADAMTS2,ALDH1L1,ALK,ANAPC2,ANKRD24,ANO3,AP1B1,ARHGEF40,ATAD2,BTBD11,CCDC88A,CDH18,CDH4,CHCHD6,CNTNAP5,COMMD8,CRHBP,CSPG4,CXCL12,DDIAS,DENND3,DGKH,DGKI,DIO2,DOCK11,EIF5B,ENTPD6,EPHB3,ERI2,EVPL,EXT1,EYA1,FADS3,FBN2,FHIP2B,FLII,FRMPD3,GDAP1L1,GLB1,GPM6B,HK1,HNRNPA2B1,IFT172,INPP4B,ITGA3,KDM7A,LAPTM4A,LCORL,LEFTY2,LIMK1,LMTK2,LONRF3,LTBP4,MAGEE1,MAP6,MEGF8,MPPED1,MST1R,NEUROD1,NSMCE4A,NTM,NYNRI…
Cardiovascular System Development and Function	Morphology of cardiovascular system	0.000282			ABI1,ADAM15,ADAMTS2,ADCY5,ADCY6,ADGRG1,ADGRL2,ADRA1B,AGT,AKAP12,APLNR,ASB2,ATP2A3,ATP4A,BMP2,BMPR1A,CAV3,Cbarp,CCN3,CCND1,CLCN6,COMMD3-BMI1,CXCL12,DACT1,DDIAS,DLX2,DOLK,ERBIN,ETV6,EYA1,Foxp1,FOXP4,GAA,GAS6,GBE1,GNG5,H2AZ1,HCN4,HDAC2,HSD11B1,HTR1B,IFT172,IGFBP4,IKBKE,IL17RA,IL18,IL1R1,IRS1,ITGA3,ITGB8,KAZN,KCTD16,KLF5,KRIT1,L1CAM,LEFTY2,LRP5,MEF2C,MEGF8,mir-10,MME,MYH6,MYH7,MYPN,NEDD4L,NOTCH3,NOTC…
Behavior	Conditioning	1.28e-08		0.418	ADCY8,ADRA1B,AGT,ALK,ASIC1,BMPR1A,BTG1,CCDC88A,Celf6,CHRM4,CHRNA4,DGKI,FAM20C,FEZF2,FUCA1,GABRG2,GHSR,GJD2,GTF2IRD1,HCN1,HDAC2,HTR1B,IDNK,IL1R1,KCTD12,KCTD16,LIMK1,NAMPT,NLRP6,NRN1,OPRD1,PDYN,PTCHD1,RAB11FIP5,RPS6KA3,SLC6A1,TCF4,TH,TPBG,VGF
Cancer,Endocrine System Disorders,Organismal Injury and Abnormalities,Reproductive System Disease	Ovarian endometrioid carcinoma	0.000112			ABCB9,ADAMTS2,ALDH1L1,ALK,ANAPC2,ANKRD24,ANO3,AP1B1,ARHGEF40,ATAD2,BTBD11,CCDC88A,CDH18,CDH4,CHCHD6,CNTNAP5,COMMD8,CRHBP,CSPG4,CXCL12,DDIAS,DENND3,DGKH,DGKI,DIO2,DOCK11,EIF5B,ENTPD6,EPHB3,ERI2,EVPL,EXT1,EYA1,FADS3,FBN2,FHIP2B,FLII,FRMPD3,GDAP1L1,GLB1,GPM6B,HK1,HNRNPA2B1,IFT172,INPP4B,ITGA3,KDM7A,LAPTM4A,LCORL,LEFTY2,LIMK1,LMTK2,LONRF3,LTBP4,MAGEE1,MAP6,MEGF8,MPPED1,MST1R,NEUROD1,NOTCH3,NSMCE4A,NT…
Cancer,Organismal Injury and Abnormalities	Benign Tumors	0.000501		1.227	ACHE,ALK,ASB2,ATP4A,BCL9,BCR,CCDC88A,CCND1,CEMIP,CIT,COL27A1,COL4A1,COX6A2,CXCL12,CYP1B1,DAB2IP,DNTTIP2,DYRK2,EPHB3,ERBIN,EXT1,EZH2,FAH,FANCD2,FDFT1,GGPS1,GNG3,GPM6B,GPR101,GTF2IRD1,HAUS3,HDAC2,HLA-A,HTATIP2,IGFBP3,IKBKE,ISOC1,JAK3,KIT,KLF5,KRIT1,KRT1,LAMC3,LEFTY2,LGR4,LHX6,LIG1,LIMK1,LRIG1,LZTS1,MST1R,NDRG1,NEURL1B,NFIB,NINJ1,NOL7,NOTCH3,NOTCH4,NPAS2,NR4A2,NTHL1,NTSR1,OGN,PCDHGC4,PCNA,PCP4,PGM5,…
Neurological Disease	Dyskinesia	1.35e-08			ABCD2,ACHE,ACKR2,ADCY5,ADRA1B,AGT,APLNR,AQP4,ARPP19,ARX,ATP5PF,B3GNT2,BHLHE22,CALB1,CDH18,CDS1,CGAS,CHN1,CHRM4,CHRM5,CHRNA4,CHRNA5,CRIM1,DIO2,DPYSL3,DYNLT1,EIF3E,ELMO1,EML1,EMX2,ETV5,FAM3C,FDFT1,FGF13,Foxp1,GABRA4,GABRB3,GABRG2,GNG3,GPR6,GRIN2D,GRM4,GYPC,HRH3,HTR1B,Iigp1,IP6K2,ISOC1,ITIH3,KAZN,KCNA1,KCNH2,KCNIP4,KHDRBS1,L1CAM,LDHA,LIMK1,LRRTM4,MAN1A1,MED21,MEIS2,MYH7,NDRG1,NDUFAF4,NDUFS4,NKAIN2,N…
Cancer,Organismal Injury and Abnormalities,Reproductive System Disease	Breast adenocarcinoma	2.56e-05			ANAPC2,ANK1,ARHGAP20,ARL4C,BCL9,BMPR1A,BRF2,CCDC14,CCDC71L,CCNA1,CCND1,CCNG2,CDC25B,CDH4,CIT,CLSTN1,COL4A1,DACT1,DGKH,DGKI,DIP2A,E2F5,EPHB3,EPHB6,ERI2,ETV6,EYA1,EZH2,FANCD2,FBN2,FDFT1,GGPS1,GHSR,GRK4,HACE1,HAUS3,HDAC2,HTR3A,IFT172,IGFN1,IKBKE,IL1R2,IL1RAP,INPP4B,IRS1,ITGA3,JAK3,KIT,KRT1,KRT73,LTBP4,MAP3K6,MAP3K9,MEF2C,NDC80,NOTCH3,NOTCH4,NTHL1,NTSR1,NUF2,ORC4,PCK2,PCNA,PHF20L1,PHIP,PIK3CD,PLCB2,P…
Cardiovascular System Development and Function,Organismal Development	Vasculogenesis	3.15e-05		0.995	ABI1,ADAM15,ADAMTS2,ADCY6,AGT,AP1S2,Ap2b1,APLNR,APOH,BAG4,BMP2,BMPR1A,CACNA1G,CCDC88A,CCN3,CCND1,COL4A1,CSPG4,CUL7,CXCL12,CYP1B1,EFNB1,EPHB3,ETV6,EYA1,FGF13,GAS6,GHSR,Gm21596/Hmgb1,IFI16,IGFBP3,IGFBP4,IL18,IL4R,INPP4B,IRS1,ITGB8,KIT,KLF5,KRIT1,KRT1,L1CAM,LDHA,LPAR2,LRP5,MEF2C,MEGF8,mir-10,MST1R,NCK1,NELL1,NOTCH3,NOTCH4,NR4A2,PDE2A,PHIP,PIK3CD,PLA2G7,PLCD3,PLXDC1,PLXNB1,PLXND1,PPP3R1,PRKX,PRL,PROX…
Cancer,Endocrine System Disorders,Organismal Injury and Abnormalities,Reproductive System Disease	Mixed ovarian carcinoma	0.000192			ABCB9,ADAMTS2,ALDH1L1,ANAPC2,ANKRD24,ANO3,AP1B1,ARHGEF40,ATAD2,BTBD11,CCDC88A,CDH18,CDH4,CHCHD6,CNTNAP5,COMMD8,CRHBP,CSPG4,CXCL12,DDIAS,DENND3,DGKH,DGKI,DIO2,DOCK11,EIF5B,ENTPD6,EPHB3,ERI2,EVPL,EXT1,EYA1,FADS3,FBN2,FHIP2B,FLII,FRMPD3,GDAP1L1,GLB1,GPM6B,HK1,HNRNPA2B1,IFT172,INPP4B,ITGA3,KDM7A,LAPTM4A,LCORL,LEFTY2,LIMK1,LMTK2,LONRF3,LTBP4,MAGEE1,MAP6,MEGF8,MPPED1,MST1R,NEUROD1,NSMCE4A,NTM,NYNRIN,OG…
Developmental Disorder	Autism spectrum disorder or intellectual disability	3.13e-06			ABCG4,ACHE,ADGRL2,ADRA1B,AHDC1,ALDH7A1,ANK1,AP1S2,AQP4,ARSA,ARX,BCL9,BRWD3,CACNA1G,CADPS2,CAMK1G,CAPZA2,CHRM4,CHRM5,CIT,CKMT1A/CKMT1B,CLCN2,CLSTN3,CUL7,EED,FBN2,FMNL2,GABRA4,GABRB3,GABRG2,GARNL3,GNA14,GNG5,GRIN2D,GRIP1,HCN1,HK1,HNRNPH1,HTR3A,IL18,IL1RAPL1,INTS1,KATNAL2,KCNS3,L1CAM,LAMC3,LARP7,LGI1,MAGEE1,MAP3K9,MEF2C,MEIS2,MROH6,NEDD4L,NFIB,NR4A2,NUDT17,OPRD1,PDIA3,PELI3,PHIP,PPP3CA,PTCHD1,PUS3,R…
Cancer,Endocrine System Disorders,Organismal Injury and Abnormalities,Reproductive System Disease	Adenosquamous ovarian carcinoma	0.000109			ABCB9,ADAMTS2,ALDH1L1,ANAPC2,ANKRD24,ANO3,AP1B1,ARHGEF40,ATAD2,BTBD11,CCDC88A,CDH18,CDH4,CHCHD6,CNTNAP5,COMMD8,CRHBP,CSPG4,CXCL12,DDIAS,DENND3,DGKH,DGKI,DIO2,DOCK11,EIF5B,ENTPD6,EPHB3,ERI2,EVPL,EXT1,EYA1,FADS3,FBN2,FHIP2B,FLII,FRMPD3,GDAP1L1,GLB1,GPM6B,HK1,HNRNPA2B1,IFT172,INPP4B,ITGA3,KDM7A,LAPTM4A,LCORL,LEFTY2,LIMK1,LMTK2,LONRF3,LTBP4,MAGEE1,MAP6,MEGF8,MPPED1,MST1R,NEUROD1,NSMCE4A,NTM,NYNRIN,OG…
Tissue Development	Growth of nervous tissue	4.78e-09		1.735	AATK,ADCY6,ADGRG1,AGT,ALK,Anp32a,APBB1,AQP4,ARHGAP33,ARX,BMP2,BMPR1A,BTG1,CALB1,CCND1,CDC25B,CHN1,CNTN2,COMMD3-BMI1,CXCL12,DAB2IP,DHCR24,DPYSL3,EFNB1,EML1,EMX2,EPHB3,ERBIN,ETV5,EXT1,GAB2,GDPD5,Gm21596/Hmgb1,GNG5,GPR6,IL1R1,ITGA3,KCNA1,KHDRBS1,KIT,L1CAM,LGI1,LIMK1,MEGF8,mir-10,NCK1,NEDD4L,NEUROD1,NFIA,NINJ1,NRN1,OPRD1,ORC3,PALLD,Pcnt,PDIA3,PDP1,PRAG1,PRL,PROX1,PRPH,PTPDC1,PTPRC,PTPRM,RASA1,RB1,RIM…
Cell Morphology,Cellular Development,Cellular Growth and Proliferation,Nervous System Development and Function,Organismal Development,Tissue Development	Morphogenesis of neurons	3.93e-10	Increased	2.914	ABI1,ACHE,ADCY3,ANAPC2,APBA1,ARHGAP33,BMP2,BTBD3,CAMK1G,CCDC88A,CHN1,CIT,CLSTN1,CNTN2,CUL7,CXCL12,DAB2IP,DACT1,DCDC2,DLX2,DOCK10,DPYSL3,DYNLT1,EFNB1,ELMO1,EPHB3,EXT1,FEZF2,FGF13,FLRT1,FUT8,GABRB3,GDPD5,GRM4,HDAC2,IL18,IL1R1,IL1RAP,IL1RAPL1,ITGA3,KIF20B,KLF9,L1CAM,LGI1,LIMK1,LZTS1,MAP6,MARK4,MATN2,MEF2C,MYO16,NEUROD1,NFIA,NFIB,NRN1,NUAK1,PALLD,PARD6A,PDIA3,PIK3CD,PLPPR5,PLXNB1,PPP3CA,PTPRM,RALB,RB…
Cell Morphology,Cellular Assembly and Organization,Cellular Development,Cellular Function and Maintenance,Cellular Growth and Proliferation,Nervous System Development and Function,Organismal Development,Tissue Development	Neuritogenesis	9.59e-10	Increased	2.914	ABI1,ACHE,ADCY3,ANAPC2,APBA1,ARHGAP33,BMP2,BTBD3,CAMK1G,CCDC88A,CHN1,CIT,CLSTN1,CNTN2,CUL7,CXCL12,DAB2IP,DACT1,DCDC2,DLX2,DOCK10,DPYSL3,DYNLT1,EFNB1,ELMO1,EPHB3,EXT1,FEZF2,FGF13,FLRT1,FUT8,GABRB3,GDPD5,GRM4,HDAC2,IL18,IL1R1,IL1RAP,IL1RAPL1,ITGA3,KIF20B,KLF9,L1CAM,LGI1,LIMK1,LZTS1,MAP6,MARK4,MATN2,MYO16,NEUROD1,NFIA,NFIB,NRN1,NUAK1,PALLD,PARD6A,PDIA3,PIK3CD,PLPPR5,PLXNB1,PPP3CA,PTPRM,RALB,RB1,RELB…
Hereditary Disorder,Neurological Disease,Organismal Injury and Abnormalities,Psychological Disorders,Skeletal and Muscular Disorders	Huntington Disease	1.83e-08			ACHE,ACKR2,ADCY5,ADRA1B,AGT,APLNR,AQP4,ARPP19,ATP5PF,B3GNT2,CALB1,CDH18,CDS1,CGAS,CHN1,CHRM4,CHRM5,CRIM1,DIO2,DPYSL3,DYNLT1,EIF3E,ELMO1,EML1,EMX2,ETV5,FAM3C,FDFT1,FGF13,Foxp1,GABRA4,GABRB3,GABRG2,GNG3,GPR6,GRIN2D,GRM4,GYPC,HRH3,HTR1B,Iigp1,IP6K2,ISOC1,ITIH3,KAZN,KCNA1,KCNH2,KCNIP4,KHDRBS1,LDHA,LIMK1,LRRTM4,MAN1A1,MED21,MEIS2,MYH7,NDRG1,NDUFAF4,NDUFS4,NKAIN2,NPBWR1,ONECUT2,OPRD1,PCNA,PCP4,PDK2,PDL…
Cardiovascular Disease,Cardiovascular System Development and Function	Abnormal morphology of cardiovascular system	0.000468			ABI1,ADAM15,ADAMTS2,ADCY5,ADCY6,ADGRG1,ADGRL2,ADRA1B,AGT,AKAP12,APLNR,ASB2,ATP2A3,ATP4A,BMP2,CAV3,CCN3,CCND1,CLCN6,COMMD3-BMI1,CXCL12,DACT1,DDIAS,DLX2,DOLK,ERBIN,ETV6,EYA1,Foxp1,FOXP4,GAA,GAS6,GBE1,GNG5,H2AZ1,HCN4,HDAC2,HSD11B1,HTR1B,IKBKE,IL17RA,IL18,IL1R1,ITGA3,ITGB8,KAZN,KCTD16,KLF5,LEFTY2,LRP5,MEF2C,MEGF8,mir-10,MME,MYH6,MYH7,MYPN,NEDD4L,NOTCH3,NPR3,PBX3,PLCE1,PLXND1,PPP3CA,PPP3R1,PROX1,RASA1…
Neurological Disease,Skeletal and Muscular Disorders	Neuromuscular disease	3.9e-08			ACHE,ACKR2,ADCY5,ADRA1B,AGT,AP1S2,APBB1,APLNR,AQP4,ARPP19,ASIC1,ATP4A,ATP5PF,B3GNT2,BCR,CALB1,CBLB,CDH18,CDS1,CEP170B,CGAS,CHN1,CHRM4,CHRM5,CHRNA4,CLIP2,CRIM1,CXCL12,DHCR24,DIO2,DPYSL3,DYNLT1,EIF3E,ELMO1,EML1,EMX2,ETV5,FAM3C,FDFT1,FGF13,Foxp1,GABRA4,GABRB3,GABRG2,GGPS1,GNG3,GPM6B,GPR6,GRIN2D,GRM4,GYPC,HRH3,HTR1B,Iigp1,IL18,IL1R2,IP6K2,ISOC1,ITIH3,KAZN,KCNA1,KCND1,KCNH2,KCNIP4,KHDRBS1,KIT,LDHA,LIM…
Cancer,Organismal Injury and Abnormalities,Reproductive System Disease	Ductal breast carcinoma	0.000139			ANAPC2,ANK1,ARHGAP20,ARL4C,BCL9,BMPR1A,BRF2,CCDC14,CCDC71L,CCNA1,CCND1,CCNG2,CDC25B,CDH4,CIT,CLSTN1,COL4A1,DACT1,DGKH,DGKI,DIP2A,E2F5,EPHB3,ERI2,EYA1,EZH2,FANCD2,FBN2,GHSR,GRK4,HACE1,HAUS3,HDAC2,HTR3A,IFT172,IGFN1,IKBKE,IL1R2,IL1RAP,IRS1,ITGA3,JAK3,KIT,KRT1,KRT73,LTBP4,MAP3K6,MAP3K9,MEF2C,NDC80,NOTCH3,NOTCH4,NTHL1,NTSR1,NUF2,ORC4,PCK2,PCNA,PHF20L1,PHIP,PIK3CD,PLCB2,PLK3,PTPRU,PYGM,RASA1,RASGRF2,R…
Nervous System Development and Function	Morphology of central nervous system	4.2e-10			AATK,ABCD2,ACHE,ADCY3,AGT,AKAP12,ALK,APBB1,AQP4,ARNT2,ARSA,ARX,BBIP1,BCR,BHLHE22,BMPR1A,BTG1,CACNA2D2,CADPS2,CALB1,CBLN1,CCND1,CHN1,CHRNA4,CKMT1A/CKMT1B,CLCN2,CLSTN3,CNTN2,COMMD3-BMI1,CSPG4,CXCL12,Diaph2,DLX2,DPYSL3,E2F5,EFNB1,EML1,EMX2,EPHB3,EYA1,FEZF2,GABRB3,GLB1,GMNC,GPM6B,HDAC2,HSD11B1,IFT172,IGFBP6,IL1RAPL1,IRS1,ITGA3,ITGB8,KCNA1,KHDRBS1,KRT1,L1CAM,LGI1,LHX6,LIMK1,LRRTM4,MYO16,NDUFS4,NEUROD1…
Nervous System Development and Function,Tissue Morphology	Morphology of nervous tissue	5e-06			AATK,ABCD2,ACHE,APBA1,AQP4,ARSA,ARX,BCR,BMP2,BMPR1A,CACNA2D2,CADPS2,CALB1,CBLN1,CCDC88A,CHN1,CKMT1A/CKMT1B,CLCN2,CLCN6,CLSTN1,CNTN2,COMMD3-BMI1,CORT,DACT1,Dlx1as,DLX2,DOCK10,DPYSL3,EFNB1,EMX2,EPHB3,ERBIN,FEZF2,FGD4,FGF13,GLB1,GPM6B,GPR34,GRIN2D,GRIP1,HDAC2,HNRNPA2B1,IL18,IL1RAPL1,IL4R,ITGA3,ITGB8,JAG2,L1CAM,LGI1,LHX6,LIMK1,LZTS1,MARK4,MME,MYO16,NAMPT,NDUFS4,NEUROD1,NFIA,NFIB,NR4A2,NRN1,PALLD,PARD…
Cancer,Endocrine System Disorders,Organismal Injury and Abnormalities,Reproductive System Disease	Ovarian serous tumor	0.000115			ABCG4,ADGRG1,AGBL4,ALDH7A1,ALK,ANKRD24,ANO3,APBA1,ARL4C,ATP2C2,ATP8B2,BCR,BEND5,CADPS2,CCNA1,CDHR1,CHRNA5,CHST8,CNTNAP5,DESI2,EED,EFNB1,EPHB6,FLII,FLRT1,FOXN2,GAS6,GPR161,GTF2IRD1,HAUS6,HCN3,HSD11B1,IGFBP4,IGSF21,IRS1,JAG2,KCNA1,KIT,KRT1,LIG1,LRIG1,LRSAM1,LY86,MAN1A1,MAST1,MMP16,MPO,NEDD4L,NFIA,NOTCH3,NOTCH4,NPAS2,NPBWR1,PBX4,PGM5,PLCH1,PLCL2,PLEKHA7,POLQ,PPFIA2,PPP3CA,PPWD1,PRTG,RB1,RNF144B,SDK1…
Cardiovascular Disease	Disorder of blood pressure	0.00048		-0.118	ADCY6,ADRA1B,AGT,AKAP12,AMY2A,APLNR,ASIC1,ATP2A3,ATP4A,ATP8B2,BCAT1,BMP2,BMPR1A,C3orf18,CACNA2D2,CBLN1,CCDC85A,CHRM4,CHRM5,CHRNA4,CHRNA5,CLCN6,CNTNAP5,COQ10A,DIO2,DPYSL3,FBXL2,FGGY,FMO2,GABRA4,GABRB3,GABRG2,GNAI3,GRIN2D,GYPC,HSD11B1,HTR3A,IL18,IL1R1,IRS1,KCNK3,KIT,KLF5,KLF9,LONRF3,LRIG1,MAP6,MME,MPO,MYBPC1,MYO16,NADSYN1,NEDD4L,NOTCH3,NOTCH4,NPNT,NPR3,OPRD1,PBX3,PDE11A,PDE7B,PDYN,PGM5,PLA2G7,PTGER…
Psychological Disorders	Severe psychological disorder	7.48e-08			ABI1,ACHE,ADRA1B,AGT,APOL2,AQP4,ARHGAP33,ARSA,ASB2,ATP4A,ATP5PF,BMT2,BTG1,CACNA1G,CACNA2D2,CADPS2,CALB1,CDC25B,CGAS,CHRM4,CHRM5,CHRNA4,CHRNA5,CIT,CRHBP,CXCL12,DGKH,DIABLO,FAM3C,FASTKD5,GABRA4,GABRB3,GABRG2,GAS6,GNG2,GRIN2D,GRIP2,GRM4,GTF2IRD1,HCN3,HGS,HRH3,HTR1B,HTR3A,HTR5A,IKBKE,IL18,IPCEF1,KCNH2,KHDRBS1,KLF5,NELL1,NKAIN2,NOTCH4,NR4A2,OPRD1,PCP4,PDE11A,PDE2A,PDE7B,PDP1,PDYN,PITPNM1,PLCL2,PPP3CA,…
Nervous System Development and Function	Development of central nervous system	5.14e-06		-1.974	AATK,ADGRG1,ALK,APBB1,ARNT2,ARSA,ARX,BCR,BHLHE22,BMP2,BMPR1A,BTBD3,CCND1,CIT,COL4A1,COMMD3-BMI1,CXCL12,DHX37,DLC1,DLX2,DPCD,EED,EML1,EMX2,EPHB3,EXT1,EZH2,FANCD2,FEZF2,FGF13,GABRA4,GABRB3,Gm21596/Hmgb1,GPR17,HCN1,HDAC11,HDAC2,IFT172,IL1RAPL1,ITGA3,KCNA1,KHDRBS1,L1CAM,LAMC3,MAST1,MDGA1,MYO16,NDUFS4,NEUROD1,NFIA,NFIB,NOTCH3,NPAS2,NR4A2,PBX3,Pcnt,PITPNM1,PPP3CA,PRL,PROX1,PTCHD1,RORB,RPS6KA3,RTN4,RTN4…
Tissue Development	Growth of epithelial tissue	9.12e-05		0.708	ADAM15,ADAMTS2,AGT,ALK,APOH,BMP2,BMPR1A,CCND1,CCNG2,CDC25B,CREB3L3,CXCL12,CYP7B1,DAB2IP,DLC1,ERBIN,ETV5,EYA1,EZH2,FAH,FGF13,Foxp1,GAB2,GAS6,GHSR,Gm21596/Hmgb1,HRH3,IFT172,IGFBP4,IL18,IL4R,INHBB,ITGA3,ITGB8,KIT,KLF5,KLF9,KRIT1,L1CAM,LGR4,LPAR2,LRIG1,LTBP4,MEF2C,mir-10,MST1R,NEUROD1,NFIB,NFKBID,NLRP6,NR4A2,PDE2A,PIK3CD,PLCE1,PPP3R1,PRKX,PRL,PROX1,PTPRM,RAB28,RASGRF2,RB1,RELB,RIDA,RNF144B,RPS6KB1,RT…
Cardiovascular Disease	Hypertension	0.00047		-0.089	ADCY6,ADRA1B,AGT,AKAP12,AMY2A,APLNR,ASIC1,ATP2A3,ATP4A,ATP8B2,BCAT1,BMP2,BMPR1A,C3orf18,CACNA2D2,CBLN1,CCDC85A,CHRM4,CHRM5,CHRNA4,CHRNA5,CLCN6,CNTNAP5,COQ10A,DIO2,DPYSL3,FBXL2,FGGY,FMO2,GABRA4,GABRB3,GABRG2,GNAI3,GYPC,HSD11B1,IL18,IL1R1,IRS1,KCNK3,KIT,KLF5,KLF9,LONRF3,LRIG1,MAP6,MME,MPO,MYBPC1,MYO16,NADSYN1,NEDD4L,NOTCH3,NOTCH4,NPNT,NPR3,PBX3,PDE11A,PDE7B,PDYN,PGM5,PLA2G7,PTGER3,RBFOX1,RTN4,SAMD1…
Nutritional Disease	Obesity	1.9e-07		-0.311	ADCY3,ADRA1B,AGT,AMY2A,ARX,ATP4A,BBIP1,C1QL3,CACNA1G,CCNA1,CCND1,CHRM4,CHRM5,CHRNA4,CHRNA5,COX6A2,CSPG4,ELOVL5,EMX2,GAA,GABRA4,GABRB3,GABRG2,GAS6,GBE1,GHSR,HRH3,HSD11B1,HTR1B,HTR3A,IL18,IL1R1,IL1RAP,IL4R,IRS1,JAK3,KAZN,KLF5,MCHR1,MME,MPO,MRAP2,MST1R,NAMPT,NEIL1,NPBWR1,NPY5R,NR4A2,OPRD1,P4HA2,PDE11A,PDE7B,PELI3,PHIP,PLCL2,PLSCR3,PNMA1,PNRC2,PPP3CA,PRKAR2B,PRL,PROX1,PTGER3,RB1,RPS6KA3,RPS6KB1,SCN3A…
Neurological Disease,Organismal Injury and Abnormalities,Psychological Disorders	Disorder of basal ganglia	1.56e-07			ABCD2,ACHE,ACKR2,ADCY5,ADRA1B,AGT,AP1S2,APBB1,APLNR,AQP4,ARPP19,ARSA,ATP5PF,B3GNT2,BCR,CALB1,CDH18,CDS1,CGAS,CHN1,CHRM4,CHRM5,CHRNA4,CRIM1,DIO2,DPYSL3,DYNLT1,EIF3E,ELMO1,EML1,EMX2,ETV5,FAM3C,FDFT1,FGF13,Foxp1,GABRA4,GABRB3,GABRG2,GNG3,GPR6,GRIN2D,GRM4,GYPC,HRH3,HTR1B,Iigp1,IL1R2,IP6K2,ISOC1,ITIH3,JAK3,KAZN,KCNA1,KCNH2,KCNIP4,KHDRBS1,LDHA,LIMK1,LRRTM4,MAN1A1,MED21,MEF2C,MEIS2,MYH7,NDRG1,NDUFAF4,ND…
Infectious Diseases	Infection by Retroviridae	3.54e-05		0.319	AGT,ANAPC2,ATG16L2,BCL9,BCR,CACNA2D2,CCAR1,CDC40,CDH22,CGAS,CHRNA4,COX6B2,CRIM1,CXCL12,DOCK10,EFHC2,ERI2,FAM76B,FDFT1,FEZF2,FLII,GAB2,GABRA4,GABRB3,GABRG2,GAS6,GGPS1,GRIN2D,GTF2H2,HDAC2,HGS,HIBCH,HLA-A,HNRNPH1,IL18,IL4R,KDM7A,KHDRBS1,LIN7C,LPAR2,MAN1A1,MAP3K9,NLRX1,NUDT11,OPRD1,PDE11A,PDE7B,PDIA3,PLOD2,POLR3F,PRKX,PTPRC,PTPRN2,PTPRU,RAB28,RALB,RB1CC1,RBM19,RIMS4,RNASEL,RPS6KA3,RRM2B,RUSC2,RXRA,SF…
Cancer,Organismal Injury and Abnormalities	Embryonal tumor	0.00022		-0.447	ACOT9,ADGRG1,AKAP12,ALK,ARF4,ARHGAP33,ARL4C,ASB2,ASTN2,CALB1,CCDC88C,CCND1,CDH9,CENPP,COL4A1,CSPG4,CXCL12,DLC1,ELMO1,EPHB6,EZH2,FAM111A,FBN2,FDFT1,GGPS1,GLB1,HACE1,HLF,HNRNPA2B1,IGFBP3,IGFBP6,IL1R1,IRS1,ITGB8,KAZN,KCNH2,KCNJ12,KIT,LIMK1,LRIG1,MARK4,mir-10,MST1R,NAMPT,NEUROD1,OGN,P4HA2,PALLD,PAQR6,PDP1,PHIP,PIK3CD,POLQ,PTPRU,RB1,RB1CC1,RBFOX1,RELB,RNF144B,RPL5,RRM2B,SEMA4B,SMC3,SOX11,SOX17,SPOCK3,…
Behavior	Locomotion	4.99e-07	Increased	2.28	ABCD2,ACHE,ADCY5,ADCY8,ADRA1B,AGT,ALK,APBA1,Aph1c,ASL,BHLHE22,CALB1,CHN1,CHRM4,CHRNA4,CNTN2,CSPG4,CXCL12,DLX2,ETV5,FEZF2,GAA,GABRB3,GHSR,GRIN2D,HNRNPH1,HRH3,HTR1B,IL1R1,KCNA1,KCTD12,LIMK1,NAMPT,NDUFS4,NPAS2,NPBWR1,NR4A2,NTSR1,OPRD1,PBX3,PDE11A,PIK3CD,PRKAR2B,PTGER3,RTN4,SDC3,SEZ6,SORCS3,STAT5B,TH,TMOD1,UCHL3,VGF
Nervous System Development and Function,Organ Morphology,Organismal Development	Morphology of brain	2.25e-09			AATK,ABCD2,ACHE,ADCY3,AGT,AKAP12,ALK,APBB1,ARNT2,ARSA,ARX,BBIP1,BCR,BHLHE22,BMPR1A,BTG1,CACNA2D2,CADPS2,CALB1,CBLN1,CCND1,CHN1,CHRNA4,CKMT1A/CKMT1B,CLCN2,CLSTN3,COMMD3-BMI1,CSPG4,CXCL12,Diaph2,DPYSL3,E2F5,EFNB1,EML1,EMX2,EPHB3,EYA1,FEZF2,GABRB3,GLB1,GMNC,GPM6B,HDAC2,HSD11B1,IFT172,IGFBP6,IL1RAPL1,IRS1,ITGA3,ITGB8,KCNA1,KHDRBS1,KRT1,L1CAM,LGI1,LHX6,LIMK1,LRRTM4,MYO16,NDUFS4,NEUROD1,NFIA,NFIB,NR4A2…
Connective Tissue Development and Function,Tissue Development	Growth of connective tissue	2.19e-05		0.65	ABCD2,AGT,AKAP12,ALK,APLNR,BCR,BMP2,BMPR1A,BTG1,CCN3,CCND1,CCNG2,Clec2d (includes others),CLEC4A,CNOT7,CXCL12,DAB2IP,ERBIN,EXT1,EZH2,FANCD2,FGF13,FLII,GAS6,HGS,HNRNPA2B1,ICOSLG/LOC102723996,IFI16,IGFBP3,IGFBP4,IGFBP6,IL18,IL4R,INHBB,IP6K2,IRS1,JAK3,KHDRBS1,KIT,KLF5,KLF9,LGR4,LIG1,LIN9,LPAR2,LRIG1,LRP5,LZTS1,MAD2L1,mir-10,MMP16,MST1R,NDRG1,NDUFS4,NELL1,NFKBID,NPR3,PLCD3,PLCE1,PLXNB1,PRKAR2B,PTPRC,…
Cancer,Gastrointestinal Disease,Organismal Injury and Abnormalities	Rectum tumor	9.17e-06			AATK,ADRA1B,ANKRD49,ATAD2,ATP4A,BBIP1,C11orf87,CDH8,CNTNAP3,COMMD3-BMI1,CYP7B1,DIO2,FCHSD1,FGF13,G2E3,GAA,GNAI3,GRIN2D,GYPC,IFFO1,JCAD,KCNH2,KCTD12,KIAA1217,KIF24,KIT,KRT1,KRT79,LIMK1,LMTK2,LRRTM4,LZTS2,MMGT1,MPHOSPH10,MPO,MRPS18C,MYH6,NFIA,NOL8,NTHL1,OLFM4,ONECUT2,PABPC1,PCGF6,PDZD7,PIK3CD,PLCE1,PLOD2,POLQ,PPP3CA,PPP3R1,PTPRN,RADIL,RASGRF2,RBFOX1,RESF1,RNFT2,SCN3A,SEMA3D,SKIDA1,SLC19A1,SMC6,SOX1…
Cancer,Gastrointestinal Disease,Organismal Injury and Abnormalities	Rectum cancer	1.09e-05			AATK,ADRA1B,ANKRD49,ATAD2,ATP4A,BBIP1,C11orf87,CDH8,CNTNAP3,COMMD3-BMI1,CYP7B1,DIO2,FCHSD1,FGF13,G2E3,GAA,GNAI3,GRIN2D,GYPC,IFFO1,JCAD,KCNH2,KCTD12,KIAA1217,KIF24,KIT,KRT1,KRT79,LIMK1,LMTK2,LRRTM4,LZTS2,MMGT1,MPHOSPH10,MPO,MRPS18C,MYH6,NFIA,NOL8,NTHL1,OLFM4,ONECUT2,PABPC1,PCGF6,PDZD7,PIK3CD,PLOD2,POLQ,PPP3CA,PPP3R1,PTPRN,RADIL,RASGRF2,RBFOX1,RESF1,RNFT2,SCN3A,SEMA3D,SKIDA1,SLC19A1,SMC6,SOX11,SOX1…
Cancer,Organismal Injury and Abnormalities,Skeletal and Muscular Disorders	Muscle tumor	0.000212			ACHE,ACVR1C,ADCY5,ALK,CAMSAP3,CDH22,CDH8,CEMIP,CENPP,CSPG4,CYP1B1,DNTTIP2,DYRK2,EML2,FAM20C,HACD1,HACE1,HAUS3,HTR1B,IGFN1,IRGQ,ISOC1,KIT,KLF5,LEFTY2,LGR4,LTBP4,LZTS1,MIOS,MME,MST1R,NDRG1,NFIA,NINJ1,NOL7,NR4A2,NTSR1,OGN,PCDHGC4,PCNA,PCP4,PEX5L,PHIP,PKIA,PLK3,PNO1,POLR3F,PPIG,PTGER3,PTPRC,RB1,RB1CC1,RORB,RXRA,SARM1,SEMA5A,SIX5,SLC24A3,SLC7A1,SLX4IP,SORCS3,SSC5D,STK36,STXBP6,SYCE2,TH,TOP1,TPBG,TRIM5…
Cell Morphology,Nervous System Development and Function,Tissue Morphology	Morphology of neurons	5.46e-05			AATK,ABCD2,ACHE,APBA1,ARSA,ARX,BMP2,BMPR1A,CACNA2D2,CADPS2,CALB1,CBLN1,CCDC88A,CHN1,CKMT1A/CKMT1B,CLCN6,CLSTN1,COMMD3-BMI1,CORT,DACT1,Dlx1as,DLX2,DOCK10,DPYSL3,EFNB1,EMX2,EPHB3,ERBIN,FEZF2,FGF13,GLB1,GPM6B,GRIN2D,GRIP1,HDAC2,HNRNPA2B1,IL1RAPL1,ITGA3,ITGB8,JAG2,L1CAM,LGI1,LHX6,LIMK1,LZTS1,MARK4,MME,MYO16,NAMPT,NDUFS4,NEUROD1,NFIA,NFIB,NR4A2,NRN1,PARD6A,PPP3CA,PTPRC,RAB3B,RB1,ROCK1,RPS6KA3,RPS6KB1,…
Infectious Diseases	Infection by lentivirus	0.000288		0.248	AGT,ANAPC2,ATG16L2,BCL9,BCR,CACNA2D2,CCAR1,CDC40,CDH22,CHRNA4,COX6B2,CRIM1,CXCL12,DOCK10,EFHC2,ERI2,FAM76B,FDFT1,FEZF2,FLII,GABRA4,GABRB3,GABRG2,GGPS1,GRIN2D,GTF2H2,HDAC2,HGS,HIBCH,HLA-A,HNRNPH1,IL18,IL4R,KDM7A,KHDRBS1,LIN7C,LPAR2,MAN1A1,MAP3K9,NLRX1,NUDT11,OPRD1,PDE11A,PDE7B,PDIA3,PLOD2,POLR3F,PRKX,PTPRC,PTPRN2,PTPRU,RAB28,RALB,RB1CC1,RBM19,RIMS4,RNASEL,RPS6KA3,RRM2B,RUSC2,RXRA,SFXN3,SH3BP4,SHCB…
Cancer,Gastrointestinal Disease,Organismal Injury and Abnormalities	Rectal adenocarcinoma	1.76e-05			AATK,ANKRD49,ATAD2,ATP4A,BBIP1,C11orf87,CDH8,CNTNAP3,COMMD3-BMI1,CYP7B1,DIO2,FCHSD1,FGF13,G2E3,GAA,GNAI3,GRIN2D,GYPC,IFFO1,JCAD,KCNH2,KCTD12,KIAA1217,KIF24,KIT,KRT1,KRT79,LMTK2,LRRTM4,LZTS2,MMGT1,MPHOSPH10,MPO,MRPS18C,MYH6,NFIA,NOL8,NTHL1,OLFM4,ONECUT2,PABPC1,PCGF6,PDZD7,PIK3CD,PLOD2,POLQ,PPP3CA,PPP3R1,PTPRN,RADIL,RASGRF2,RBFOX1,RESF1,RNFT2,SCN3A,SEMA3D,SKIDA1,SLC19A1,SMC6,SOX11,SOX17,SPRED3,SRCI…
Infectious Diseases	HIV infection	0.000424		0.14	AGT,ANAPC2,ATG16L2,BCL9,BCR,CACNA2D2,CCAR1,CDC40,CDH22,CHRNA4,COX6B2,CRIM1,CXCL12,DOCK10,EFHC2,ERI2,FAM76B,FDFT1,FEZF2,FLII,GABRA4,GABRB3,GABRG2,GGPS1,GRIN2D,GTF2H2,HDAC2,HGS,HIBCH,HLA-A,HNRNPH1,IL18,IL4R,KDM7A,KHDRBS1,LIN7C,LPAR2,MAN1A1,MAP3K9,NLRX1,NUDT11,OPRD1,PDE11A,PDE7B,PDIA3,PLOD2,POLR3F,PRKX,PTPRC,PTPRN2,PTPRU,RAB28,RALB,RB1CC1,RBM19,RIMS4,RNASEL,RPS6KA3,RRM2B,RUSC2,RXRA,SFXN3,SH3BP4,SHCB…
Psychological Disorders	Schizophrenia spectrum disorder	5.06e-07			ACHE,ADRA1B,AGT,APOL2,ARX,ATP4A,BMT2,CACNA1G,CACNA2D2,CADPS2,CALB1,CHRM4,CHRM5,CHRNA4,CHRNA5,CIT,CRHBP,CXCL12,FAM3C,FASTKD5,GABRA4,GABRB3,GABRG2,GNG2,GRIN2D,GRIP2,GRM4,GTF2IRD1,HCN3,HRH3,HTR1B,HTR3A,HTR5A,IL18,IPCEF1,KATNAL2,KCNH2,KLF5,NELL1,NOTCH4,NR4A2,OPRD1,PCP4,PHIP,PITPNM1,PLCL2,PRKAR2B,PRL,PTCHD1,PTPRM,RAB32,RB1CC1,RBFOX1,RIMS3,RTN4,RUSC1,RXRA,SCN3A,SCN3B,SEMA5A,SEMA6B,SEZ6,SLC6A1,SND1,SST,…
Cancer,Gastrointestinal Disease,Organismal Injury and Abnormalities	Esophageal cancer	0.000272			ACOT9,ADAMTS2,ADGRA1,ADGRL2,AGBL4,ALK,ANO3,ARHGEF40,ASL,ASTN2,ATAD2B,ATP4A,BEAN1,C1orf198,C2orf81,CCND1,CDH9,CHD5,CNTNAP5,CYP7B1,DIO2,DPYSL3,ELMO1,EZH2,FBN2,GABRA4,GRB7,HGS,HLA-A,HS3ST2,HS6ST3,IFI16,INHBB,INPP4B,KAZN,KCTD16,KLF5,LRRC3,LTBP4,LZTS1,mir-10,NOTCH3,NOTCH4,NUAK1,PDE2A,PGM5,PIK3CD,PLCH2,PLK3,PPFIA2,RASA1,RB1,RPS6KB1,SEMA4A,SPOCK2,SRGAP1,SST,SSTR4,TBCD,TDO2,TENM4,TLE3,TOP1,TRA2B,TRAF3IP2…
Nervous System Development and Function,Neurological Disease	Abnormal morphology of central nervous system	1.79e-08			ABCD2,ACHE,ADCY3,AGT,AKAP12,ALK,APBB1,ARNT2,ARSA,ARX,BBIP1,BCR,BHLHE22,BTG1,CACNA2D2,CADPS2,CALB1,CBLN1,CCND1,CHN1,CHRNA4,CKMT1A/CKMT1B,CLCN2,CLSTN3,COMMD3-BMI1,CSPG4,CXCL12,Diaph2,E2F5,EFNB1,EML1,EMX2,EPHB3,EYA1,FEZF2,GABRB3,GLB1,GMNC,GPM6B,HDAC2,HSD11B1,IFT172,IL1RAPL1,ITGA3,ITGB8,KCNA1,KHDRBS1,KRT1,L1CAM,LGI1,LHX6,LIMK1,LRRTM4,NDUFS4,NEUROD1,NFIA,NFIB,NR4A2,PCP4,PRL,PTPRC,RASA1,RB1,RPS6KA3,RXR…
Cellular Growth and Proliferation,Connective Tissue Development and Function,Tissue Development	Proliferation of connective tissue cells	0.000129		0.148	AGT,AKAP12,ALK,APLNR,BMP2,BMPR1A,CCN3,CCND1,CCNG2,Clec2d (includes others),CLEC4A,CNOT7,CXCL12,DAB2IP,ERBIN,EXT1,EZH2,FANCD2,FGF13,FLII,GAS6,HGS,IFI16,IGFBP3,IGFBP4,IGFBP6,IL18,IL4R,INHBB,IP6K2,IRS1,KHDRBS1,KLF5,KLF9,LGR4,LIG1,LIN9,LPAR2,LRIG1,LRP5,LZTS1,MAD2L1,mir-10,MMP16,MST1R,NDRG1,NDUFS4,NELL1,NFKBID,NPR3,PLCD3,PLCE1,PLXNB1,PRKAR2B,RASA1,RB1,RELB,RNF144B,RPS6KA3,RXRA,SERPINE1,SERPINF1,SMC3,S…
Cellular Development,Cellular Growth and Proliferation,Nervous System Development and Function,Tissue Development	Proliferation of neuronal cells	3.56e-06		1.479	AATK,ADCY6,ALK,Anp32a,APBB1,ARHGAP33,ARX,BMP2,BMPR1A,CALB1,CCND1,CHN1,CNTN2,CXCL12,DAB2IP,DHCR24,DPYSL3,EFNB1,EML1,EPHB3,ETV5,EXT1,Gm21596/Hmgb1,GPR6,ITGA3,KCNA1,KIT,L1CAM,LGI1,LIMK1,MEGF8,mir-10,NCK1,NEDD4L,NFIA,NINJ1,NRN1,OPRD1,PALLD,PDIA3,PDP1,PRAG1,PRPH,PTPDC1,PTPRM,RASA1,RB1,RIMS3,RIMS4,ROCK1,RTN4,RTN4RL2,RUSC1,SARM1,SEMA3D,SEMA4C,SEMA5A,SEPTIN2,SEPTIN9,SERPINE1,SLC9A1,SMURF1,SPOCK2,SRGAP1,S…
Cell Morphology	Sprouting	1.72e-09		1.835	ABI1,ADCY6,AGT,APBA1,ARHGAP33,BMP2,CAMK1G,CCDC88A,CHN1,CLSTN1,CXCL12,DAB2IP,DACT1,DOCK10,DPYSL3,DYNLT1,EFNB1,ELMO1,EPHB3,ETV6,FGF13,GABRB3,Gm21596/Hmgb1,IGFBP4,IL18,IL1R1,IL1RAP,IL1RAPL1,ITGA3,ITGB8,KLF9,L1CAM,LGI1,LIMK1,LZTS1,MARK4,mir-10,NEUROD1,NOTCH4,NRN1,NUAK1,PDIA3,PLPPR5,PRKX,PROX1,RALB,RAP1A,RELB,RIMS3,RIMS4,RPS6KA3,RPS6KB1,RTN4,S1PR3,SARM1,SDK1,SEMA3D,SEMA3E,SEMA5A,SERPINF1,SRCIN1,SS18,T…
Cancer,Gastrointestinal Disease,Organismal Injury and Abnormalities	Esophageal carcinoma	0.000405			ACOT9,ADAMTS2,ADGRA1,ADGRL2,AGBL4,ALK,ANO3,ARHGEF40,ASL,ASTN2,ATAD2B,BEAN1,C1orf198,C2orf81,CCND1,CDH9,CHD5,CNTNAP5,CYP7B1,DIO2,DPYSL3,ELMO1,EZH2,FBN2,GABRA4,GRB7,HGS,HLA-A,HS6ST3,IFI16,INHBB,INPP4B,KAZN,KCTD16,KLF5,LRRC3,LTBP4,LZTS1,mir-10,NOTCH3,NOTCH4,NUAK1,PDE2A,PGM5,PIK3CD,PLCH2,PLK3,PPFIA2,RASA1,RB1,SEMA4A,SPOCK2,SRGAP1,SST,SSTR4,TBCD,TDO2,TENM4,TLE3,TOP1,TRA2B,TRAF3IP2,TRPC3,TUBB3,WHAMM,YE…
Nervous System Development and Function,Neurological Disease,Organ Morphology,Organismal Development,Organismal Injury and Abnormalities	Abnormal morphology of brain	3.18e-09			ABCD2,ACHE,ADCY3,AGT,AKAP12,ALK,APBB1,ARNT2,ARSA,ARX,BBIP1,BCR,BHLHE22,BTG1,CACNA2D2,CADPS2,CALB1,CBLN1,CCND1,CHN1,CHRNA4,CKMT1A/CKMT1B,CLCN2,CLSTN3,COMMD3-BMI1,CSPG4,CXCL12,Diaph2,E2F5,EFNB1,EML1,EMX2,EPHB3,EYA1,FEZF2,GABRB3,GLB1,GMNC,GPM6B,HDAC2,HSD11B1,IFT172,IL1RAPL1,ITGA3,ITGB8,KCNA1,KHDRBS1,KRT1,L1CAM,LGI1,LHX6,LIMK1,LRRTM4,NDUFS4,NEUROD1,NFIA,NFIB,NR4A2,PCP4,PRL,RASA1,RB1,RPS6KA3,SLC1A4,SL…
Embryonic Development,Nervous System Development and Function,Organ Development,Organismal Development,Tissue Development	Formation of brain	2.87e-06		-1.572	AATK,ADGRG1,ALK,APBB1,ARNT2,ARX,BCR,BHLHE22,BMP2,BMPR1A,BTBD3,CCND1,COL4A1,COMMD3-BMI1,CXCL12,DHX37,DLC1,DLX2,DPCD,EML1,EMX2,EPHB3,EXT1,EZH2,FANCD2,FEZF2,FGF13,GABRB3,Gm21596/Hmgb1,GPR17,HCN1,HDAC2,IFT172,IL1RAPL1,ITGA3,KCNA1,KHDRBS1,L1CAM,MAST1,MDGA1,MYO16,NDUFS4,NEUROD1,NFIA,NFIB,NOTCH3,NR4A2,Pcnt,PITPNM1,PPP3CA,PRL,PROX1,PTCHD1,RORB,RTN4RL2,RTP1,SEMA4C,SEMA5A,SLC4A7,SPHK2,STK36,STXBP1,TCF4,TDO…
Cell-To-Cell Signaling and Interaction,Nervous System Development and Function	Neurotransmission	1.64e-09		0.203	ADCY8,AKAP12,AKAP7,ALK,APBA1,Aph1c,ARF4,ASIC1,BCR,CACNA1G,CBLN1,CDH8,CHRNA4,CHRNA5,CLSTN1,CLSTN3,CRHBP,DCDC2,ETV5,EXT1,FGD4,GABRA4,GABRG2,GJD2,GPR176,GRIN2D,GRM4,HCN1,HCN3,HCN4,HDAC2,HLA-A,HTR1B,HTR3A,IL18,KCNA1,KCND1,KCNH2,KCNK3,KCNT1,KCTD12,L1CAM,LGI1,LRRTM4,LZTS1,NPBWR1,NPY5R,NTSR1,PDE7B,PPP3CA,PPP3R1,PRKAR1B,PRKAR2B,PTCHD1,RAB11FIP5,RPS6KA3,SCN3A,SEZ6,SLC1A6,SLC32A1,SLC4A8,SLC6A1,SRCIN1,SST,S…
Neurological Disease,Psychological Disorders	Schizophrenia	1.35e-06			ACHE,ADRA1B,AGT,APOL2,ATP4A,BMT2,CACNA1G,CACNA2D2,CADPS2,CALB1,CHRM4,CHRM5,CHRNA4,CHRNA5,CIT,CRHBP,CXCL12,FAM3C,FASTKD5,GABRA4,GABRB3,GABRG2,GNG2,GRIN2D,GRIP2,GRM4,GTF2IRD1,HCN3,HRH3,HTR1B,HTR3A,HTR5A,IL18,IPCEF1,KCNH2,KLF5,NELL1,NOTCH4,NR4A2,OPRD1,PCP4,PITPNM1,PLCL2,PRKAR2B,PRL,PTPRM,RAB32,RB1CC1,RBFOX1,RIMS3,RTN4,RUSC1,RXRA,SCN3A,SCN3B,SEMA5A,SEZ6,SLC6A1,SND1,SST,TCF4,VGF
Behavior	Emotional behavior	4.29e-06		0.745	ACHE,ADRA1B,ARX,ASIC1,CADPS2,Celf6,CHRM4,CHRM5,CHRNA4,CKMT1A/CKMT1B,CORT,DIO2,EXT1,GABRA4,GABRB3,GABRG2,GRIN2D,GTF2IRD1,HTR1B,HTR3A,IL1R1,INHBB,KCNH2,KCNJ3,KHDRBS1,KLF9,LDOC1,LIMK1,LZTS1,MEF2C,NDUFS4,NPAS2,NR4A2,PDYN,PTCHD1,PTPRN,PTPRN2,RPS6KB1,S1PR3,SLC6A1,SLC9A1,TCF4,TH,VGF
Cell Morphology,Cellular Development	Branching of cells	1.08e-08		1.789	ABI1,ADCY6,APBA1,ARHGAP33,BMP2,CAMK1G,CCDC88A,CHN1,CLSTN1,CXCL12,DAB2IP,DACT1,DOCK10,DPYSL3,DYNLT1,EFNB1,ELMO1,EPHB3,ETV6,FGF13,GABRB3,GAS6,Gm21596/Hmgb1,IL18,IL1R1,IL1RAP,IL1RAPL1,ITGA3,KLF9,L1CAM,LGI1,LIMK1,LZTS1,MARK4,mir-10,NEUROD1,NOTCH4,NRN1,NUAK1,PALLD,PDIA3,PLPPR5,PRKX,PROX1,RALB,RELB,RIMS3,RIMS4,RPS6KA3,RPS6KB1,RRAS2,RTN4,SARM1,SDK1,SEMA3D,SEMA3E,SRCIN1,SS18,TLR7,TMOD1,TPBG,TRPC3,UNC5B,V…
Cellular Development,Cellular Growth and Proliferation,Nervous System Development and Function,Tissue Development	Growth of neurites	1.28e-06		1.386	AATK,ADCY6,ALK,Anp32a,APBB1,ARHGAP33,ARX,BMP2,BMPR1A,CALB1,CHN1,CNTN2,CXCL12,DAB2IP,DHCR24,DPYSL3,EFNB1,EPHB3,ETV5,EXT1,Gm21596/Hmgb1,GPR6,ITGA3,KIT,L1CAM,LIMK1,MEGF8,mir-10,NCK1,NEDD4L,NFIA,NINJ1,NRN1,OPRD1,PALLD,PDIA3,PDP1,PRAG1,PRPH,PTPDC1,PTPRM,RASA1,RIMS3,RIMS4,ROCK1,RTN4,RTN4RL2,RUSC1,SARM1,SEMA3D,SEMA5A,SEPTIN2,SEPTIN9,SERPINE1,SLC9A1,SMURF1,SPOCK2,SRGAP1,SS18,SST,TLR7,TOP1,TRPV2,VGF
Organismal Survival	Perinatal death	0.00036		-0.756	ADAM15,ALOX12B,APBA1,ARNT2,ATG3,BAHCC1,BCR,CADPS2,Cald1,CCND1,CUL7,CXCL12,DACT1,DERL2,DLX2,DMRT2,EFNB1,EMX2,EYA1,FAH,FANCD2,Foxp1,GABRB3,GBE1,Gm21596/Hmgb1,HAPLN1,HDAC2,INHBB,ITGA3,JAG2,KHDRBS1,KRT1,LARP7,LGR4,LIN7C,MAFB,MBTD1,MEF2C,MMP16,NEDD4L,NFIB,NR4A2,PBX3,PLXND1,RAB3B,RFX3,RPS6KB1,RTL1,RXRA,S1PR3,SATB2,SLC32A1,SLC7A1,SMURF1,SOX11,SOX17,SRSF10,SS18,STXBP1,TCF4,TH,TRPS1,UNC13B,YES1
Cardiovascular Disease,Organismal Injury and Abnormalities	Peripheral vascular disease	6.9e-06		0.384	ACHE,ADCY8,ADRA1B,AGT,AMY2A,APOH,AQP4,ARL4C,ATP4A,CBLN1,CEMIP,CHRM4,CHRM5,CHRNA4,CHRNA5,CLEC4A,COL4A1,CXCL12,EIF2A,EVI2B,FBN2,GAA,GABRA4,GABRB3,GABRG2,Gm21596/Hmgb1,GRIN2D,HIBCH,HTATIP2,IL18,IL1R1,ITGB8,KCNH2,KCTD12,KRIT1,LEFTY2,LIMK1,LY96,MAFB,MED21,MPPED2,NOTCH3,NOTCH4,NPR3,NR4A2,OPRD1,PDE11A,PDE7B,PLA2G7,PLXND1,PTGER3,PTPN5,RASGRF2,RTN4,RUSC1,SERPINE1,SLC9A1,TAF9,TBC1D2B,TLR7,TUBB3,UNC13B,XPR1
Neurological Disease	Ataxia	7e-06		-0.089	ABCD2,APBA1,ARSA,ARX,BEAN1,CACNA1G,CACNA2D2,CALB1,CBLN1,CCDC88C,CHRNA4,CIT,CLCN2,COMMD3-BMI1,E2F5,ELOVL5,FUCA1,GLB1,GPM6B,IL18,IL1R1,KCNA1,MME,MTPAP,NDUFS4,NEUROD1,NINJ1,PDYN,PITPNM1,RTN4IP1,SCN3A,SCN3B,SLC1A4,SLC1A6,SLC6A1,SLC9A1,STK36,SYT14,TDP2,TRPC3,TTPA
Cellular Growth and Proliferation,Tissue Development	Proliferation of epithelial cells	0.000259		0.645	AGT,ALK,BMPR1A,CCND1,CCNG2,CDC25B,CREB3L3,CXCL12,CYP7B1,DAB2IP,DLC1,ERBIN,ETV5,EYA1,EZH2,FAH,Foxp1,GAB2,HRH3,IFT172,IGFBP4,IL18,IL4R,INHBB,ITGA3,ITGB8,KIT,KLF5,KLF9,LGR4,LRIG1,LTBP4,MEF2C,mir-10,MST1R,NEUROD1,NFIB,NFKBID,NLRP6,PLCE1,PPP3R1,PRL,PROX1,RASGRF2,RB1,RELB,RIDA,RNF144B,RPS6KB1,RTN4,RXRA,SERPINF1,SFRP2,SOX11,SST,TCF4,TNFAIP3,TRAF3IP2,VAV2,VAV3,WNT7A,YOD1
Cancer	Cell transformation	4.51e-05		0.942	ABI1,ADRA1B,ALK,Anp32a,ATG3,BAG4,BMP2,CCNA1,CCND1,CDC25B,CHRM5,DLC1,EFNB1,ETV6,EYA1,FRS3,GAB2,HACE1,HDAC2,HNRNPA2B1,HTATIP2,IL18,IRS1,JAK3,KCNA1,KIT,KLF5,L1CAM,LDHA,LIN9,LRIG1,LZTS2,MCTS1,MST1R,NCK1,PARD6A,PBX3,PIK3CD,PRDX1,PRL,RAP1A,RASA1,RASGRF2,RASGRP2,RB1,ROCK1,RPS6KB1,RRAS2,RXRA,SDCBP,SEPTIN9,SFRP2,SMC3,SPRY1,TNFAIP3,TOP1,TYRO3,VAV2,VAV3,WNT7A,YES1
Cellular Development,Tissue Development	Differentiation of nervous tissue	0.000188		-0.904	ALK,APBB1,ARX,BHLHE22,BMP2,CBLN1,CCND1,CDC25B,CIT,CLSTN3,CNTN2,CXCL12,DLX2,EED,EFNB1,EMX2,ETV5,EXT1,EYA1,EZH2,FEZF2,GAB2,GDPD5,GPR17,HDAC2,IGFBP6,IL1RAP,IL1RAPL1,KHDRBS1,KLF9,MAFB,MDGA1,MEF2C,NEUROD1,NFIA,NFIB,NOTCH3,NR4A2,PCP4,PROX1,PRTG,RB1,ROCK1,RORB,RTN4,S1PR3,SERPINF1,SFRP2,SOX11,TCF4,TDO2,TENM4,TLE3,TRAPPC9,TRPC6,TUBB3,VGF,VIT,VWC2,VXN,WNT7A
Nervous System Development and Function,Tissue Morphology	Quantity of neurons	8.52e-06		1.998	ACVR1C,AGT,APBB1,ARPC2,ARX,BMP2,BMPR1A,CACNA1G,CACNA2D2,CADPS2,CAMSAP3,CLSTN1,CNTN2,COMMD3-BMI1,CXCL12,DLX2,EFNB1,EMX2,EPHB3,ERBIN,EYA1,FEZF2,FGF13,GABRG2,GDPD5,GRIP1,HGS,HTR1B,IGFBP3,IL1RAP,IL1RAPL1,JAG2,KHDRBS1,L1CAM,LHX6,MAP6,NEUROD1,NOTCH3,NR4A2,NRN1,PCDHGC4,PLPPR5,PRKAR1B,PRL,PTPRN,PTPRN2,RAB3B,RB1CC1,SDC3,SERPINF1,SERPING1,SOX11,SRCIN1,TH,TRPM2,UNC13B,VGF,VIT,WNT5B,WNT7A
Protein Synthesis	Quantity of protein in blood	9.62e-05		-1.639	ABCA7,ADCY3,ADRA1B,AGT,APOA2,BAG4,BCR,CAV3,CHST8,Clec2d (includes others),CLEC4A,CORT,CSPG4,CYB5R4,DIO2,FAH,FAM20C,GHSR,GLIS3,GNG3,HRH3,HSD11B1,IFI16,IGFBP3,IGFBP4,IL18,IL1R1,IL4R,INHBB,IRS1,KHDRBS1,KRT1,LRP5,MCHR1,MRAP2,NDST3,NEIL1,NLRX1,NPR3,OLFM4,PLSCR3,PNRC2,PRKAR2B,PRL,RPS6KA3,RPS6KB1,SDC3,SERPINE1,SH2B2,SLC2A8,SOX17,SST,STAT5B,TRPM2,TYRO3,VAV2,VAV3,VGF,ZC3H12C,ZRANB1
Endocrine System Disorders,Gastrointestinal Disease,Metabolic Disease,Organismal Injury and Abnormalities	Diabetic complication	0.000123			ACHE,ADCY3,ADRA1B,AGMO,AGT,BMP2,CACNA2D2,CALB1,CCDC88C,CCND1,CDH22,CDS1,CHAC1,CHRM4,CHRM5,COL27A1,COL4A1,CPNE8,CRHBP,CRIM1,CYP7B1,DLC1,DPYSL3,ELMO1,EPHB3,ETV6,EYA1,GAS6,GNA14,GRIN2D,HAPLN1,HSD11B1,KCNH2,KIF20B,LDB2,MEF2C,MEIS2,MME,MPPED2,NEDD4L,NOTCH4,PDE11A,PDE2A,PDE7B,PKIB,PTGER3,PTPRM,QRFPR,SEMA4C,SEMA6B,SERPINF1,SLC1A4,SPATS2L,SYNJ2,TCF4,TIPARP,TYRO3,WNT2B,WNT5B
Cancer,Organismal Injury and Abnormalities	Blastoma	8.01e-05			ACOT9,ADGRG1,AKAP12,ARF4,ARHGAP33,ARL4C,ASB2,CCDC88C,CDH9,CENPP,COL4A1,CSPG4,CXCL12,ELMO1,EPHB6,EZH2,FAM111A,GLB1,HLF,HNRNPA2B1,IGFBP3,IGFBP6,IL1R1,IRS1,ITGB8,KAZN,KIT,LIMK1,MARK4,MST1R,NAMPT,OGN,P4HA2,PALLD,PAQR6,PDP1,PHIP,POLQ,PTPRU,RB1,RB1CC1,RBFOX1,RPL5,RRM2B,SEMA4B,SMC3,SOX11,SOX17,SPOCK3,SYNJ2,TLE3,TOP1,TRPC6,TUBB3,USP1,VAV3,VGF
Cellular Growth and Proliferation	Outgrowth of cells	9.37e-06	Increased	2.251	AATK,ADCY6,ALK,Anp32a,APBB1,ARHGAP33,ARX,BMP2,BMPR1A,CALB1,CCND1,CHN1,CXCL12,DAB2IP,DPYSL3,EFNB1,EPHB3,ETV5,EXT1,Gm21596/Hmgb1,GPR6,IL18,ITGA3,KIT,L1CAM,LIMK1,MEGF8,mir-10,NCK1,NFIA,NINJ1,NRN1,OPRD1,PALLD,PDIA3,PRAG1,PRPH,PTPRM,RASA1,RIMS3,RIMS4,ROCK1,RTN4,RTN4RL2,RUSC1,SARM1,SEMA3D,SEMA5A,SERPINE1,SLC9A1,SPOCK2,SRGAP1,SS18,SST,TOP1,TRPV2
Cell Morphology	Morphology of cellular protrusions	5.11e-07			AATK,ABCD2,APBA1,ARSA,ARX,BMP2,BMPR1A,CACNA2D2,CADPS2,CAMSAP3,CCDC88A,CHN1,CKMT1A/CKMT1B,CLCN6,CLSTN1,COMMD3-BMI1,CORT,DACT1,DOCK10,DPYSL3,EFNB1,EPHB3,ERBIN,FEZF2,GPM6B,GRIP1,HNRNPA2B1,IFT172,ITGA3,L1CAM,LGI1,LIMK1,LZTS1,MARK4,MME,MYO16,NAMPT,NRN1,PARD6A,PPP3CA,PTPRC,RALB,RFX3,ROCK1,RPS6KA3,RPS6KB1,S1PR3,SEMA5A,SEZ6,SOX11,SRCIN1,TAFA2,TCTN2,TENM4,VSTM5
Neurological Disease	Epilepsy or neurodevelopmental disorder	9.4e-06		0.688	ACVR1C,ADRA1B,ALDH7A1,ARX,ATP4A,BEND5,CACNA1G,CACNA2D2,CEMIP,CHD5,CHRNA4,CLCN2,CNTN2,DENND3,DHX37,EFNB1,EMX2,FGF13,GABRA4,GABRB3,GABRG2,GEMIN4,GRIN2D,HCN1,HK1,HLF,HS3ST2,HTR1B,HTR3A,IGSF9B,INTS1,KATNAL2,KCNA1,KCNT1,KIT,L1CAM,LAMC3,LGI1,LIMK1,MAST1,MEF2C,mir-10,NAMPT,NEDD4L,NOTCH4,NR4A2,NRN1,NUDT11,OPRD1,PDP1,PDYN,PIGP,PLK3,PNPO,PPP3CA,RASA1,RBFOX1,RGS16,RNF13,RORB,RRAS2,RTN4,SAMD12,SCN3A,SCN3B,SE…
Cell Morphology,Cellular Assembly and Organization,Cellular Development,Cellular Function and Maintenance,Cellular Growth and Proliferation,Nervous System Development and Function,Organismal Development,Tissue Development	Branching of neurons	5.44e-08	Increased	2.509	ABI1,APBA1,ARHGAP33,BMP2,CAMK1G,CCDC88A,CHN1,CLSTN1,CXCL12,DAB2IP,DACT1,DOCK10,DPYSL3,DYNLT1,EFNB1,ELMO1,EPHB3,FGF13,GABRB3,IL18,IL1R1,IL1RAP,IL1RAPL1,ITGA3,KLF9,L1CAM,LGI1,LIMK1,LZTS1,MARK4,NEUROD1,NRN1,NUAK1,PDIA3,PLPPR5,RALB,RELB,RIMS3,RIMS4,RPS6KA3,RPS6KB1,RTN4,SARM1,SDK1,SEMA3D,SEMA3E,SRCIN1,SS18,TLR7,TMOD1,TPBG,TRPC3,VGF,VSTM5
Cellular Development,Cellular Growth and Proliferation,Nervous System Development and Function,Tissue Development	Outgrowth of neurons	2.48e-06		1.945	AATK,ADCY6,ALK,Anp32a,APBB1,ARHGAP33,ARX,BMP2,BMPR1A,CALB1,CHN1,CXCL12,DAB2IP,DPYSL3,EFNB1,EPHB3,ETV5,EXT1,Gm21596/Hmgb1,GPR6,ITGA3,KIT,L1CAM,LIMK1,MEGF8,mir-10,NCK1,NFIA,NINJ1,NRN1,OPRD1,PALLD,PDIA3,PRAG1,PRPH,PTPRM,RASA1,RIMS3,RIMS4,ROCK1,RTN4,RTN4RL2,RUSC1,SARM1,SEMA3D,SEMA5A,SERPINE1,SLC9A1,SPOCK2,SRGAP1,SS18,SST,TOP1,TRPV2
Neurological Disease,Organismal Injury and Abnormalities	Abnormality of corpus callosum	9.58e-06			APBB1,ARX,BHLHE22,CLCN2,COMMD3-BMI1,EFNB1,EML1,EMX2,L1CAM,MAST1,NFIA,NFIB,RPS6KA3,SLC1A4
Neurological Disease,Organismal Injury and Abnormalities	Seizures	1.1e-05		0.309	ABCD2,ACHE,AGT,ALDH7A1,ARX,BEND5,CACNA1G,CACNA2D2,CEMIP,CHN1,CHRNA4,CHRNA5,CIT,CLCN2,CNTN2,COMMD3-BMI1,FGF13,GABRA4,GABRB3,GABRG2,GLB1,GNG3,GRIN2D,HCN1,HS3ST2,HTR1B,HTR3A,IGSF9B,IL17RA,IL18,KCNA1,KCNT1,LGI1,mir-10,NAMPT,NDUFS4,NEUROD1,NPY5R,NRN1,NUDT11,PDP1,PDYN,PIGP,PLK3,PNPO,PPP3CA,PTPRC,PTPRN,PTPRN2,RBFOX1,RGS16,RNF13,RTN4IP1,SAMD12,SCN3A,SCN3B,SEMA6B,SEZ6,SLC32A1,SLC6A1,SLC9A1,SST,STXBP1,TIPA…
Cell Morphology	Shape change of neurites	1.09e-07	Increased	2.12	ABI1,ADCY3,APBA1,ARHGAP33,BMP2,CAMK1G,CCDC88A,CHN1,CLSTN1,CXCL12,DAB2IP,DACT1,DOCK10,DYNLT1,EFNB1,ELMO1,EPHB3,FGF13,GABRB3,IL18,IL1RAP,IL1RAPL1,ITGA3,KLF9,L1CAM,LGI1,LIMK1,LZTS1,MARK4,NEUROD1,NRN1,NUAK1,PDIA3,PLPPR5,RALB,RELB,RIMS3,RIMS4,RPS6KA3,RPS6KB1,RTN4,SARM1,SDK1,SEMA3D,SEMA3E,SRCIN1,SS18,TLR7,TMOD1,TPBG,TRPC3,VGF,VSTM5
Neurological Disease,Organismal Injury and Abnormalities	Cognitive impairment	1.19e-05		0.784	ACHE,ADCY8,ADRA1B,AGT,AHDC1,ALDH7A1,AP1S2,APBB1,AQP4,ARSA,ARX,ASIC1,BCL9,BRWD3,CACNA1G,CADPS2,CAPZA2,CCDC88A,CHRM4,CHRM5,CIT,CLCN2,CNTNAP3,COL4A1,CUL7,DCDC2,EED,FBN2,GABRA4,GABRB3,GABRG2,GARNL3,GBE1,GRIP1,GRM4,HCN1,HK1,HNRNPA2B1,HNRNPH1,HSD11B1,HTR3A,IL1RAPL1,INTS1,KRIT1,L1CAM,LAMC3,LARP7,LGI1,LZTS1,MCHR1,MEF2C,MEIS2,MME,MPO,MROH6,NAMPT,NEDD4L,NFIB,NOTCH3,NUDT17,OPRD1,PCNA,PCP4,PDIA3,PEX5L,PHIP,P…
Cellular Development,Cellular Growth and Proliferation,Nervous System Development and Function,Tissue Development	Outgrowth of neurites	3.28e-06	Increased	2.082	AATK,ADCY6,ALK,Anp32a,APBB1,ARHGAP33,ARX,BMP2,BMPR1A,CALB1,CHN1,CXCL12,DAB2IP,DPYSL3,EFNB1,EPHB3,ETV5,EXT1,Gm21596/Hmgb1,GPR6,ITGA3,KIT,L1CAM,LIMK1,MEGF8,mir-10,NCK1,NFIA,NINJ1,NRN1,OPRD1,PALLD,PDIA3,PRAG1,PRPH,PTPRM,RASA1,RIMS3,RIMS4,ROCK1,RTN4,RUSC1,SARM1,SEMA3D,SEMA5A,SERPINE1,SLC9A1,SPOCK2,SRGAP1,SS18,SST,TOP1,TRPV2
Cell Morphology,Cellular Assembly and Organization,Cellular Development,Cellular Function and Maintenance,Cellular Growth and Proliferation,Embryonic Development,Nervous System Development and Function,Organismal Development,Tissue Development	Branching of neurites	1.36e-07	Increased	2.139	ABI1,APBA1,ARHGAP33,BMP2,CAMK1G,CCDC88A,CHN1,CLSTN1,CXCL12,DAB2IP,DACT1,DOCK10,DYNLT1,EFNB1,ELMO1,EPHB3,FGF13,GABRB3,IL18,IL1RAP,IL1RAPL1,ITGA3,KLF9,L1CAM,LGI1,LIMK1,LZTS1,MARK4,NEUROD1,NRN1,NUAK1,PDIA3,PLPPR5,RALB,RELB,RIMS3,RIMS4,RPS6KA3,RPS6KB1,RTN4,SARM1,SDK1,SEMA3D,SEMA3E,SRCIN1,SS18,TLR7,TMOD1,TPBG,TRPC3,VGF,VSTM5
Cell-To-Cell Signaling and Interaction,Nervous System Development and Function	Synaptic transmission	2.97e-07		0.762	ADCY8,AKAP12,AKAP7,ALK,APBA1,Aph1c,ASIC1,BCR,CACNA1G,CBLN1,CDH8,CHRNA4,CHRNA5,CLSTN1,CLSTN3,CRHBP,DCDC2,ETV5,EXT1,GABRA4,GABRG2,GJD2,GPR176,GRIN2D,GRM4,HCN4,HLA-A,HTR1B,HTR3A,IL18,KCNA1,KCNK3,L1CAM,LGI1,LZTS1,NPBWR1,NPY5R,NTSR1,PDE7B,PPP3CA,PPP3R1,PRKAR1B,PRKAR2B,PTCHD1,RAB11FIP5,SLC1A6,SLC4A8,SLC6A1,SST,STXBP1,TH,UNC13B
Cancer,Gastrointestinal Disease,Organismal Injury and Abnormalities	Esophageal adenocarcinoma	0.000378			ACOT9,ADAMTS2,ADGRA1,ADGRL2,AGBL4,ALK,ANO3,ARHGEF40,ASL,ASTN2,ATAD2B,BEAN1,CCND1,CDH9,CHD5,CNTNAP5,DIO2,ELMO1,EZH2,FBN2,GABRA4,HGS,HS6ST3,IFI16,INPP4B,KAZN,KCTD16,LRRC3,LTBP4,NOTCH4,NUAK1,PDE2A,PGM5,PIK3CD,PLCH2,PLK3,RASA1,SEMA4A,SPOCK2,SRGAP1,SST,TDO2,TENM4,TLE3,TRA2B,TRAF3IP2,TRPC3,TUBB3,WHAMM,YES1,ZNF729,ZNF761
Cellular Development,Cellular Growth and Proliferation,Connective Tissue Development and Function	Proliferation of fibroblast cell lines	0.000113		1.21	ADRA1B,AGT,AKAP12,Anp32a,ATG3,BMP2,BTG1,CCNA1,CCND1,CDC25B,COMMD3-BMI1,CUL7,CXCL12,EIF3E,ETV6,EZH2,FRS3,GHSR,GRB7,IFI16,IGFBP3,IRS1,KHDRBS1,KIF20B,KIT,KLF5,LIG1,LIN9,LZTS1,LZTS2,MST1R,NOP58,NRN1,PIK3CD,PLCE1,PRKAR2B,RALB,RASGRP2,RASSF5,RB1,RNASEL,RPS6KA3,S1PR3,SERPINE1,SH2B2,SLC9A1,SMC3,SPHK2,TOP1,TYRO3,ZBTB7C
Cell Signaling	Activation of enzyme	0.000145			ADCY3,ADCY5,ADCY6,ADCY8,AGT,AKAP12,ALK,ATP2A3,BMP2,CAMK2N1,CASP8AP2,CAV3,CDC25B,CORT,CSPG4,DAB2IP,DGKH,DIABLO,DLC1,FGD4,GAS6,GNAI3,GNG3,GPR161,GPR176,GRM4,HTR1B,IGFBP6,KIT,LPAR2,MAP3K6,MAP3K9,MCHR1,NPR3,NR4A2,OPRD1,PCP4,PDE2A,PKIA,PKIG,PLCB2,PLCE1,PTGER3,PTPRC,RAP1A,RB1,RPS27L,RTRAF,S1PR3,SHB,TNFAIP3
Endocrine System Disorders,Gastrointestinal Disease,Metabolic Disease,Organismal Injury and Abnormalities,Renal and Urological Disease	Diabetic nephropathy	0.000193			ADRA1B,AGMO,AGT,BMP2,CALB1,CCDC88C,CCND1,CDH22,CDS1,CHAC1,COL27A1,COL4A1,CPNE8,CRHBP,CRIM1,CYP7B1,DLC1,DPYSL3,ELMO1,EPHB3,ETV6,EYA1,GAS6,GNA14,HAPLN1,HSD11B1,KIF20B,LDB2,MEF2C,MEIS2,MME,MPPED2,NEDD4L,NOTCH4,PDE11A,PDE2A,PDE7B,PKIB,PTGER3,PTPRM,QRFPR,SEMA4C,SEMA6B,SLC1A4,SPATS2L,SYNJ2,TCF4,TIPARP,TYRO3,WNT2B,WNT5B
Behavior	Addiction behavior	1.95e-05			ADRA1B,APBA1,CHRM5,CHRNA4,HNRNPH1,NR4A2,OPRD1,PRKAR2B
Cellular Development,Nervous System Development and Function,Tissue Development	Differentiation of neurons	0.00023		-0.294	ALK,APBB1,ARX,BHLHE22,BMP2,CBLN1,CIT,CLSTN3,CNTN2,CXCL12,DLX2,EFNB1,EMX2,ETV5,EYA1,EZH2,FEZF2,GAB2,GDPD5,HDAC2,IL1RAP,IL1RAPL1,KLF9,MAFB,MDGA1,MEF2C,NEUROD1,NOTCH3,NR4A2,PCP4,PROX1,PRTG,RB1,ROCK1,RORB,RTN4,S1PR3,SERPINF1,SFRP2,SOX11,TCF4,TDO2,TRAPPC9,TRPC6,TUBB3,VGF,VIT,VWC2,VXN,WNT7A
Organismal Survival	Neonatal death	0.000302		-0.438	ADAM15,ALOX12B,APBA1,ATG3,BCR,CADPS2,Cald1,CCND1,CUL7,CXCL12,DACT1,DERL2,DLX2,EFNB1,EMX2,EYA1,FAH,GABRB3,Gm21596/Hmgb1,HAPLN1,HDAC2,INHBB,ITGA3,JAG2,KRT1,LGR4,LIN7C,MAFB,MBTD1,MEF2C,MMP16,NEDD4L,NFIB,NR4A2,PBX3,PLXND1,RAB3B,RPS6KB1,RTL1,SLC32A1,SLC7A1,SOX11,SOX17,SRSF10,STXBP1,TCF4,TH,TRPS1,UNC13B,YES1
Behavior,Nervous System Development and Function	Memory	2.05e-05		1.532	ABCA7,ADCY3,ADCY8,ADGRL2,Aph1c,ASIC1,CADPS2,CALB1,CCDC88A,CYP7B1,DCDC2,EFNB1,FGF13,GABRB3,HAPLN1,HRH3,HSD11B1,IL1R1,ITGA3,LZTS1,MEIS2,NAMPT,NPAS2,PAIP2,PDE11A,PDYN,PIK3CD,PPP3CA,PPP3R1,PTCHD1,RPS6KB1,RTL4,SERPINF1,SLC6A1,SORCS3,SPHK2,SRCIN1,TAFA2,TCF4,TH,TPBG,TRPM7
Cell Morphology,Nervous System Development and Function,Tissue Morphology	Morphology of neurites	6.15e-07			AATK,ABCD2,APBA1,ARSA,BMP2,BMPR1A,CACNA2D2,CADPS2,CCDC88A,CHN1,CKMT1A/CKMT1B,CLCN6,CLSTN1,COMMD3-BMI1,CORT,DACT1,DOCK10,DPYSL3,EFNB1,EPHB3,ERBIN,FEZF2,GPM6B,GRIP1,HNRNPA2B1,ITGA3,L1CAM,LGI1,LIMK1,LZTS1,MARK4,MME,MYO16,NAMPT,NRN1,PARD6A,PPP3CA,ROCK1,RPS6KA3,RPS6KB1,SEMA5A,SEZ6,SOX11,SRCIN1,TAFA2,TENM4,VSTM5
Developmental Disorder,Neurological Disease	Neurodevelopmental disorder	0.000283			ADRA1B,ARX,ATP4A,CACNA1G,CACNA2D2,CHD5,DENND3,DHX37,EFNB1,EMX2,FGF13,GABRB3,GABRG2,GEMIN4,GRIN2D,HCN1,HK1,HTR1B,HTR3A,INTS1,KATNAL2,KCNT1,KIT,L1CAM,LAMC3,LIMK1,MAST1,MEF2C,NOTCH4,PIGP,PPP3CA,RASA1,RNF13,RRAS2,RTN4,SCN3A,SEMA3D,SEMA3E,SERPINF1,SFXN3,SLC1A4,SLC5A6,STXBP1,TCF4,TMEM94,TUBB3
Neurological Disease,Psychological Disorders	Schizoaffective disorder	2.08e-05			ACHE,ADRA1B,AGT,CACNA1G,CHRM4,CHRM5,CHRNA4,CHRNA5,GABRA4,GABRB3,GABRG2,GRIN2D,HTR1B,HTR5A,KCNH2,OPRD1,RXRA,SCN3A,SCN3B
Cell Morphology,Cellular Assembly and Organization,Cellular Development,Cellular Function and Maintenance,Cellular Growth and Proliferation,Embryonic Development,Nervous System Development and Function,Organismal Development,Tissue Development	Dendritic growth/branching	4.25e-07		1.801	ABI1,APBA1,ARHGAP33,BMP2,CAMK1G,CCDC88A,CHN1,CLSTN1,DAB2IP,DACT1,DOCK10,EFNB1,ELMO1,EPHB3,GABRB3,IL18,IL1RAP,IL1RAPL1,ITGA3,KLF9,L1CAM,LGI1,LIMK1,LZTS1,MARK4,NEUROD1,NRN1,PLPPR5,RIMS3,RIMS4,RPS6KA3,RPS6KB1,RTN4,SARM1,SDK1,SRCIN1,SS18,TLR7,TMOD1,TPBG,TRPC3,VGF,VSTM5
Hereditary Disorder,Neurological Disease,Organismal Injury and Abnormalities	Autosomal dominant encephalopathy	4.31e-05			ABCA7,AHDC1,BEAN1,CACNA1G,CCDC88C,CCND1,CHRNA4,CLCN2,COL4A1,EED,ELOVL5,GABRB3,GABRG2,GRIN2D,HCN1,HK1,KCNT1,LGI1,MEF2C,MEIS2,MME,MPO,NFIB,NOTCH3,PDYN,PHIP,PITPNM1,PPP3CA,RNF13,RORB,SAMD12,SATB2,SCN3A,SCN3B,SEMA6B,SERPINE1,SLC1A4,SLC1A6,SLC6A1,SOX11,TRPC3,TRPM7,TUBB3
Neurological Disease,Organismal Injury and Abnormalities	Seizure disorder	3.34e-05		0.501	ABCD2,ACHE,ACVR1C,ADRA1B,AGT,ALDH7A1,ARX,BEND5,CACNA1G,CACNA2D2,CEMIP,CHN1,CHRNA4,CHRNA5,CIT,CLCN2,CNTN2,COMMD3-BMI1,FGF13,GABRA4,GABRB3,GABRG2,GLB1,GNG3,GRIN2D,HCN1,HLF,HS3ST2,HTR1B,HTR3A,IGSF9B,IL17RA,IL18,KCNA1,KCNT1,LGI1,MEF2C,mir-10,NAMPT,NDUFS4,NEDD4L,NEUROD1,NPY5R,NR4A2,NRN1,NUDT11,OPRD1,PDP1,PDYN,PIGP,PLK3,PNPO,PPP3CA,PTPRC,PTPRN,PTPRN2,RBFOX1,RGS16,RNF13,RORB,RTN4IP1,SAMD12,SCN3A,SCN3B,S…
Skeletal and Muscular System Development and Function	Function of muscle	0.000314		1.591	ADCY6,ADRA1B,AGT,APLNR,CAV3,CBLB,CCN3,CHRM4,Crip2,DIO2,EFNB1,GAA,GAB2,GNAI3,HACD1,HCN1,HCN3,HCN4,HLA-A,HSD11B1,HTR1B,IGFBP3,IGFBP4,IL18,INHBB,ITGA3,KCNJ3,KLF5,MEF2C,MYH6,MYH7,NEDD4L,PLCE1,RPS6KB1,RXRA,SRSF10,STAT5B,TNNI3K,TRPC6,TRPM2,TTPA,VAV3
Developmental Disorder,Neurological Disease,Psychological Disorders	Pervasive developmental disorder	6.05e-07			ABCG4,ACHE,ADGRL2,ADRA1B,ANK1,ARX,CADPS2,CAMK1G,CHRM4,CHRM5,CKMT1A/CKMT1B,CLSTN3,FMNL2,GABRA4,GABRB3,GABRG2,GNA14,GNG5,GRIN2D,HTR3A,IL18,KATNAL2,KCNS3,MAGEE1,MAP3K9,MEF2C,NR4A2,PELI3,PHIP,PTCHD1,RBFOX1,SATB2,SDK1,SEMA6B,SLC6A7,SMC3,STXBP1,TOP1,TRAF3IP2,UBN2,UPF2
Neurological Disease,Psychological Disorders	Bipolar disorder	3.53e-05			ACHE,ADRA1B,ARHGAP33,ASB2,ATP5PF,CACNA1G,CDC25B,CHRM4,CHRM5,CHRNA4,CRHBP,DGKH,DIABLO,GABRA4,GABRB3,GABRG2,GRIN2D,GRM4,HTR1B,HTR3A,HTR5A,KCNH2,KHDRBS1,NKAIN2,OPRD1,PDP1,PDYN,PPP3CA,PRDX1,PTPRU,SCN3A,SCN3B,SLC1A6,TENM4,THSD7A,VGF
Cell-To-Cell Signaling and Interaction,Cellular Assembly and Organization	Formation of intercellular junctions	1.63e-05		0.643	ACHE,ADGRL2,CACNA2D2,CBLN1,CDH9,CHRM5,CLSTN1,CLSTN3,COL4A1,EPHB3,FLRT1,GHSR,GJD2,GJD3,HDAC2,IGSF21,IGSF9B,IL1RAP,IL1RAPL1,LRRC24,LRRN3,LRRTM4,LZTS1,MAFB,MDGA1,MEF2C,MPP7,NFIA,NRN1,PLEKHA7,PLXND1,PRL,RER1,RTN4,SDCBP,SEZ6,STAT5B,TMOD1,TPBG,UNC13B,WNT7A
Molecular Transport	Transport of metal ion	0.000358		0.715	AGT,ASIC1,ATP2A3,ATP2C2,CACNA1G,CACNA2D2,CALB1,CHRM5,CHRNA4,CXCL12,FGF13,GAS6,HCN1,HCN3,HCN4,HEPH,KCNA1,KCNH2,KCNJ12,KCNJ3,KCNK3,KCNS3,KCNT1,MAIP1,MMGT1,NEDD4L,PLCB2,PPP3CA,PRL,SCN3B,SLC24A3,SLC39A6,SLC4A8,SLC9A1,SLC9A2,SYTL2,TRPC3,TRPC6,TRPM2,TRPM7,TRPV2
Developmental Disorder,Neurological Disease,Organismal Injury and Abnormalities	Congenital anomaly of central nervous system	0.000445	Decreased	-2.291	ABI1,ADGRG1,AHDC1,APBB1,ARX,BHLHE22,CACNA2D2,CCDC88C,CCNA1,COL4A1,COMMD3-BMI1,E2F5,EFNB1,EML1,EMX2,GPR161,HK1,IFT172,L1CAM,LAMC3,MAST1,MEF2C,MEGF8,NEDD4L,NFIA,NFIB,NOTCH4,PALLD,PNPO,RALB,RPS6KA3,RTN4,RXRA,SEMA6B,SLC1A4,SMURF1,SPHK2,STXBP1,TCTN2,TUBB3,VRK1
Behavior	Cued conditioning	4.52e-05		0	FAM20C,FUCA1,GJD2,GTF2IRD1,IDNK,KCTD12,KCTD16,LIMK1,NRN1,PTCHD1,SLC6A1,TCF4,TH
Cellular Assembly and Organization	Formation of cellular membrane	1.19e-05		1.037	ACHE,ADGRL2,CACNA2D2,CBLN1,CDH9,CHRM5,CLSTN1,CLSTN3,COL4A1,EPHB3,FLRT1,GHSR,GJD2,GJD3,HDAC2,IGSF21,IGSF9B,IL1RAP,IL1RAPL1,LRRC24,LRRN3,LRRTM4,LZTS1,MAFB,MDGA1,MEF2C,MPP7,NFIA,NRN1,PLEKHA7,PLXND1,RALB,RER1,RTN4,SDCBP,SEZ6,TMOD1,TPBG,UNC13B,WNT7A
Developmental Disorder,Hereditary Disorder,Neurological Disease,Organismal Injury and Abnormalities	Familial neurodevelopmental disorder	5.58e-05			ADRA1B,ARX,ATP4A,CACNA1G,CACNA2D2,DENND3,DHX37,EFNB1,EMX2,GABRB3,GABRG2,GEMIN4,GRIN2D,HCN1,HK1,HTR1B,HTR3A,INTS1,KCNT1,KIT,L1CAM,LIMK1,MAST1,MEF2C,PIGP,PPP3CA,RASA1,RNF13,RRAS2,RTN4,SCN3A,SEMA3D,SEMA3E,SERPINF1,SLC1A4,SLC5A6,STXBP1,TCF4,TMEM94,TUBB3
Cellular Assembly and Organization	Formation of plasma membrane	1.9e-05		0.857	ACHE,ADGRL2,CACNA2D2,CBLN1,CDH9,CHRM5,CLSTN1,CLSTN3,COL4A1,EPHB3,FLRT1,GHSR,GJD2,GJD3,HDAC2,IGSF21,IGSF9B,IL1RAP,IL1RAPL1,LRRC24,LRRN3,LRRTM4,LZTS1,MAFB,MDGA1,MEF2C,MPP7,NFIA,NRN1,PLEKHA7,PLXND1,RER1,RTN4,SDCBP,SEZ6,TMOD1,TPBG,UNC13B,WNT7A
Cell Signaling	Small GTPase mediated signal transduction	2.27e-05		-0.898	ADGRG1,ADRA1B,ARHGAP20,ARHGAP26,ARHGAP33,ARPP19,BCR,CCDC88A,CCDC88C,CHN1,DAB2IP,DGKI,DHCR24,DLC1,DYNLT1,ELMO1,FGD4,GMIP,HACE1,INPP5B,ITGA3,KANK1,KRIT1,LIMK1,LPAR2,PLCE1,PRAG1,RAP1A,RASGRF2,ROCK1,RRAS2,RTN4,SDCBP,SH2B2,SPRY1,SRGAP1,TAGAP,VAV2,VAV3
Cancer,Organismal Injury and Abnormalities	Advanced stage carcinoma	0.00034			ALK,AMY2A,ARL4C,BCR,EPHB6,EZH2,FDFT1,FLII,FOXN2,GGPS1,HSD11B1,IGFBP4,JAG2,JAK3,KIT,LGR4,LIMK1,LRIG1,MAFB,MST1R,NOTCH4,PDP1,PIK3CD,PPP3CA,PPP3R1,PTPRC,RNF144B,RRM2B,SERPING1,SMC4,SSTR4,STK36,TBC1D2B,TOP1,TPT1,TUBB3,TYRO3,VAV3,YES1
Organismal Injury and Abnormalities	Discomfort	0.000356			ACHE,ADRA1B,AGT,AMY2A,ASIC1,ATP4A,CACNA1G,CACNA2D2,CHRM4,CHRM5,CHRNA4,CHRNA5,CXCL12,FDFT1,GABRA4,GABRB3,GABRG2,GGPS1,GRIN2D,GRM4,HTR1B,HTR3A,IL18,KCNH2,KCNJ12,KCNK3,KIT,MPO,OPRD1,PDE11A,PDE7B,PDYN,PTGER3,RRM2B,RTN4,SCN3A,SCN3B,TUBB3,TYRO3
Cell-To-Cell Signaling and Interaction,Cellular Assembly and Organization,Cellular Function and Maintenance	Assembly of intercellular junctions	2.11e-05		0.67	ACHE,ADGRL2,CACNA2D2,CBLN1,CDH9,CHRM5,CLSTN1,CLSTN3,COL4A1,EPHB3,FLRT1,GHSR,GJD2,GJD3,HDAC2,IGSF21,IGSF9B,IL1RAP,IL1RAPL1,LRRC24,LRRN3,LRRTM4,LZTS1,MAFB,MDGA1,MEF2C,MPP7,NFIA,NRN1,PLXND1,RER1,RTN4,SDCBP,SEZ6,TMOD1,TPBG,UNC13B,WNT7A
Cell-To-Cell Signaling and Interaction,Cellular Assembly and Organization,Cellular Function and Maintenance	Development of gap junctions	2.38e-06		0.894	ACHE,ADGRL2,CACNA2D2,CBLN1,CDH9,CHRM5,CLSTN1,CLSTN3,COL4A1,EPHB3,FLRT1,GHSR,GJD2,GJD3,HDAC2,IGSF21,IGSF9B,IL1RAP,IL1RAPL1,LRRC24,LRRN3,LRRTM4,LZTS1,MAFB,MDGA1,MEF2C,NFIA,NRN1,PLXND1,RER1,RTN4,SDCBP,SEZ6,TMOD1,TPBG,UNC13B,WNT7A
Neurological Disease,Skeletal and Muscular Disorders	Neuromuscular disease with neuropathy	4.76e-05			ACHE,ADRA1B,AGT,AP1S2,APBB1,AQP4,ASIC1,ATP4A,BCR,CBLB,CHRM4,CHRM5,CHRNA4,CXCL12,DHCR24,FDFT1,GABRA4,GABRB3,GABRG2,GGPS1,GRIN2D,HRH3,IL18,IL1R2,KCNA1,KCND1,KCNH2,KIT,LDHA,mir-10,MTPAP,NDUFS4,NOTCH4,NR4A2,PAQR6,PCNA,PDE11A,PDIA3,PRL,PTPN5,PTPRC,RPL5,RRM2B,RTN4,SCN3A,SELENOF,SEMA5A,SERPING1,SLC1A4,SLC24A3,TH,TMEM200C,TPT1,TRIM5,TRPM7
Psychological Disorders	Major affective disorder	4.83e-05			ABI1,ACHE,ADRA1B,AGT,AQP4,ARHGAP33,ASB2,ATP5PF,BTG1,CACNA1G,CDC25B,CHRM4,CHRM5,CHRNA4,CHRNA5,CRHBP,DGKH,DIABLO,GABRA4,GABRB3,GABRG2,GAS6,GRIN2D,GRM4,HGS,HTR1B,HTR3A,HTR5A,KCNH2,KHDRBS1,NKAIN2,OPRD1,PDE11A,PDE2A,PDP1,PDYN,PPP3CA,PRDX1,PTPRU,SCN3A,SCN3B,SERPINE1,SLC1A4,SLC1A6,SMURF1,TENM4,THSD7A,VGF
Cell-To-Cell Signaling and Interaction,Cellular Assembly and Organization,Cellular Development,Cellular Function and Maintenance,Cellular Growth and Proliferation,Nervous System Development and Function,Tissue Development	Developmental process of synapse	3.65e-06		0.64	ACHE,ADGRL2,CACNA2D2,CBLN1,CDH9,CHRM5,CLSTN1,CLSTN3,COL4A1,EPHB3,FLRT1,GHSR,HDAC2,IGSF21,IGSF9B,IL1RAP,IL1RAPL1,LRRC24,LRRN3,LRRTM4,LZTS1,MAFB,MDGA1,MEF2C,NFIA,NRN1,PLXND1,RER1,RTN4,SDCBP,SEZ6,TMOD1,TPBG,UNC13B,WNT7A
Cell Morphology,Cellular Assembly and Organization,Cellular Development,Cellular Function and Maintenance,Cellular Growth and Proliferation,Nervous System Development and Function,Organismal Development,Tissue Development	Formation of dendrites	2.39e-07		0.803	ABI1,ACHE,ANAPC2,BTBD3,CAMK1G,CHN1,CIT,CUL7,DACT1,DCDC2,DOCK10,DYNLT1,EFNB1,ELMO1,EPHB3,FEZF2,FLRT1,HDAC2,IL1RAPL1,KLF9,L1CAM,LZTS1,MAP6,NFIA,NRN1,PLPPR5,PLXNB1,PPP3CA,RTN4,SARM1,SEZ6,TRPC3,TRPC6,VSTM5
Nervous System Development and Function,Organ Morphology,Organismal Development	Morphology of cerebral cortex	3.37e-05			ACHE,APBB1,ARX,BMPR1A,BTG1,CKMT1A/CKMT1B,CLSTN3,CSPG4,Diaph2,DPYSL3,E2F5,EML1,EMX2,FEZF2,HDAC2,HSD11B1,IL1RAPL1,ITGA3,KCNA1,L1CAM,LHX6,LIMK1,LRRTM4,NEUROD1,NFIA,NFIB,PTPRC,SLC2A8,SOX11,SPHK2,TAFA2,TLR7,TYRO3,YES1
Molecular Transport	Transmembrane transport of ion	4.61e-05			ANO3,ANO4,ASIC1,ATP11C,ATP2A3,ATP2C2,ATP4A,ATP8B2,CACNA1G,CLCN2,CLCN6,GABRB3,GABRG2,GAS6,HCN1,HCN3,HCN4,KCNA1,KCNH2,KCNK3,NEDD4L,SCN3B,SLC24A3,SLC36A1,SLC39A6,SLC4A8,SLC6A1,SLC9A1,TRPC3,TRPC6,TRPM2,TRPM7,TRPV2,XPR1
Inflammatory Disease,Neurological Disease	Inflammatory demyelinating disease	0.000133			ACHE,ADRA1B,AGT,AQP4,ASIC1,ATP4A,CBLB,CHRM4,CHRM5,CXCL12,DHCR24,FDFT1,GABRA4,GABRB3,GABRG2,GGPS1,GRIN2D,IL18,KCNA1,KCND1,KCNH2,KIT,mir-10,NDUFS4,NOTCH4,PDIA3,PTPRC,RPL5,RRM2B,RTN4,SERPING1,SLC1A4,SLC24A3,TRIM5
Inflammatory Disease,Neurological Disease,Skeletal and Muscular Disorders	Multiple Sclerosis	0.000219			ACHE,ADRA1B,AGT,ASIC1,ATP4A,CBLB,CHRM4,CHRM5,CXCL12,DHCR24,FDFT1,GABRA4,GABRB3,GABRG2,GGPS1,GRIN2D,IL18,KCNA1,KCND1,KCNH2,KIT,mir-10,NDUFS4,NOTCH4,PDIA3,PTPRC,RPL5,RRM2B,RTN4,SERPING1,SLC1A4,SLC24A3,TRIM5
Cardiovascular Disease,Neurological Disease,Organismal Injury and Abnormalities	Stroke	0.000491		-1	ACHE,ADCY8,ADRA1B,AGT,AMY2A,APOH,ATP4A,CHRM4,CHRM5,CHRNA4,CHRNA5,COL4A1,EIF2A,GAA,GABRA4,GABRB3,GABRG2,GRIN2D,IL18,IL1R1,ITGB8,KCNH2,KRIT1,LY96,NOTCH3,OPRD1,PDE11A,PDE7B,PLA2G7,RTN4,SERPINE1,TUBB3
Cell Morphology,Nervous System Development and Function,Tissue Morphology	Morphology of dendrites	6.45e-07			APBA1,BMP2,BMPR1A,CACNA2D2,CADPS2,CCDC88A,CHN1,CLSTN1,COMMD3-BMI1,DACT1,DOCK10,EFNB1,EPHB3,FEZF2,GRIP1,HNRNPA2B1,ITGA3,LIMK1,LZTS1,MARK4,NAMPT,NRN1,ROCK1,RPS6KA3,RPS6KB1,SEMA5A,SEZ6,SOX11,SRCIN1,TAFA2,VSTM5
Neurological Disease,Skeletal and Muscular Disorders	Progressive neuromuscular disease	6.17e-05			ACHE,ADRA1B,AGT,AP1S2,APBB1,AQP4,ASIC1,ATP4A,BCR,CBLB,CHRM4,CHRM5,CHRNA4,CXCL12,DHCR24,FDFT1,GABRA4,GABRB3,GABRG2,GGPS1,GRIN2D,HRH3,IL18,IL1R2,KCNA1,KCND1,KCNH2,KIT,LDHA,mir-10,NDUFS4,NOTCH4,NR4A2,PAQR6,PCNA,PDE11A,PDIA3,PRL,PTPN5,PTPRC,RPL5,RRM2B,RTN4,SCN3A,SELENOF,SEMA5A,SERPING1,SLC1A4,SLC24A3,TH,TMEM200C,TPT1,TRIM5,TRPM7
Connective Tissue Disorders,Inflammatory Disease,Inflammatory Response,Organismal Injury and Abnormalities,Skeletal and Muscular Disorders	Osteoarthritis	0.000501			ACHE,ADAM15,ADAMTS2,ADRA1B,ASIC1,ATP4A,BMP2,CACNA2D2,CEMIP,FDFT1,GABRA4,GABRB3,GABRG2,GGPS1,HDAC2,IL18,IRS1,LRP5,MMP16,NR4A2,OPRD1,PPP3CA,PTGER3,SCN3A,SCN3B,SDC3,SLC1A4,SLC1A6,TLR7,TUBB3,WNT5B
Cell Morphology,Nervous System Development and Function,Neurological Disease,Tissue Morphology	Abnormal morphology of neurites	8.92e-06			AATK,ABCD2,ARSA,CADPS2,CCDC88A,CKMT1A/CKMT1B,CLCN6,CLSTN1,COMMD3-BMI1,CORT,DACT1,EFNB1,EPHB3,ERBIN,GPM6B,HNRNPA2B1,LGI1,LZTS1,MARK4,MME,MYO16,NRN1,PARD6A,PPP3CA,RPS6KA3,RPS6KB1,SEMA5A,SEZ6,SRCIN1,TAFA2
Neurological Disease	Tremor	6.28e-05		0.526	ABCD2,ACHE,ARF4,ARSA,CACNA1G,CHRNA4,CNTN2,COMMD3-BMI1,FUCA1,GABRA4,GABRB3,GABRG2,GLB1,GPM6B,KCNA1,MYBPC1,NDUFS4,NFIA,PPP3CA,SAMD12,SLC6A1,TENM4,TRPM7,TTPA
Hereditary Disorder,Neurological Disease,Organismal Injury and Abnormalities	Familial epilepsy	0.000157			ALDH7A1,ARX,CACNA2D2,CHRNA4,CLCN2,CNTN2,GABRB3,GABRG2,GRIN2D,HCN1,HTR1B,HTR3A,KCNT1,LGI1,MEF2C,PIGP,PNPO,PPP3CA,RBFOX1,RNF13,RORB,SAMD12,SCN3A,SEMA6B,SLC32A1,SLC6A1,SLC9A1,STXBP1
Nervous System Development and Function,Organ Morphology,Organismal Development	Morphology of hippocampus	1.66e-07			APBB1,ARX,BMPR1A,BTG1,CKMT1A/CKMT1B,CLSTN3,CSPG4,EML1,EMX2,FEZF2,HDAC2,HSD11B1,IL1RAPL1,KCNA1,L1CAM,LHX6,LIMK1,LRRTM4,NEUROD1,NFIA,NFIB,SLC2A8,SOX11,SPHK2,TAFA2,TYRO3,YES1
Cellular Movement,Nervous System Development and Function	Guidance of axons	4.56e-05			APBB1,ARX,B3GNT2,BHLHE22,CDH4,CHN1,CNTN2,CXCL12,EFNB1,EPHB3,EXT1,FEZF2,Foxp1,GAB2,GRB7,L1CAM,LGI1,LMTK2,LYPLA2,MATN2,PDIA3,PIK3CD,SEMA5A,TUBB3,UNC5B,VAV2,VAV3
Cancer	Hyperplasia of secretory structure	0.000116		0.697	ADRA1B,AKAP12,CDC25B,CHRM4,CHRM5,CXCL12,DAB2IP,ETV5,EXT1,EZH2,FAH,GABRA4,GABRB3,GABRG2,HSD11B1,IL1RAP,IL4R,IRS1,KIT,LY96,MST1R,PDE11A,PRL,RB1,RXRA,SERPINE1,VAV2
Nervous System Development and Function,Tissue Morphology	Density of neurons	6.33e-06		0.847	ACVR1C,BMPR1A,CHN1,CLSTN3,CSPG4,DAB2IP,DOCK10,EFNB1,EPHB3,GABRB3,Gm21596/Hmgb1,GRIP1,HLA-A,IL18,IL1RAP,ITGA3,LGI1,LRRTM4,MDGA1,MEF2C,PCDHGC4,PLXNB1,RTN4,SDK1,TMOD1,VSTM5
Nervous System Development and Function,Organ Morphology,Organismal Development	Morphology of rhombencephalon	8.81e-05			ABCD2,AKAP12,ARSA,BCR,CACNA2D2,CADPS2,CALB1,CCND1,CLCN2,COMMD3-BMI1,CXCL12,EMX2,GABRB3,GLB1,IGFBP6,IL1RAPL1,KHDRBS1,L1CAM,NDUFS4,NEUROD1,NFIA,RASA1,RB1,SOX11,TRPC3,TYRO3
Cellular Development,Cellular Growth and Proliferation,Nervous System Development and Function,Tissue Development	Growth of axons	0.000231		-0.067	AATK,APBB1,CHN1,CXCL12,DHCR24,EPHB3,EXT1,L1CAM,LIMK1,MEGF8,NEDD4L,NFIA,NRN1,PDIA3,PDP1,PTPDC1,RASA1,RIMS3,RIMS4,RTN4,SARM1,SEMA3D,SEMA5A,SEPTIN2,SMURF1,TRPV2
Cell-To-Cell Signaling and Interaction,Molecular Transport,Small Molecule Biochemistry	Secretion of neurotransmitter	2.43e-05		-0.258	AGT,APBA1,ASIC1,CADPS2,CHRNA4,CXCL12,DGKI,GHSR,GRM4,HRH3,HTR1B,LIN7C,MEF2C,PCP4,PDYN,PPFIA2,PTGER3,PTPRN,PTPRN2,RTN4,SLC32A1,STXBP1,STXBP6,UNC13B,WNT7A
Nervous System Development and Function,Neurological Disease,Organ Morphology,Organismal Development,Organismal Injury and Abnormalities	Abnormal morphology of rhombencephalon	5.98e-05			ABCD2,AKAP12,ARSA,BCR,CACNA2D2,CADPS2,CALB1,CCND1,CLCN2,COMMD3-BMI1,CXCL12,EMX2,GABRB3,GLB1,IL1RAPL1,KHDRBS1,L1CAM,NDUFS4,NEUROD1,NFIA,RASA1,RB1,SOX11,TRPC3,TYRO3
Nutritional Disease,Psychological Disorders	Eating Disorders	6.98e-05		-0.445	ADRA1B,BBIP1,CHRM4,CHRM5,GABRA4,GABRB3,GABRG2,GHSR,HRH3,HSD11B1,HTR1B,HTR3A,IL18,KCNH2,MCHR1,MRAP2,NPBWR1,OPRD1,PRKAR2B,RPS6KB1,SDC3,SERPINE1,SLC32A1,SSTR4,TUBB3
Developmental Disorder,Neurological Disease,Psychological Disorders	Behavioral deficit	0.000425		-1.204	ABCD2,ADRA1B,AGT,ARSA,BCR,CACNA1G,CADPS2,CHRM4,FEZF2,GABRB3,GABRG2,GLB1,GTF2IRD1,LIMK1,MCHR1,NAMPT,NEUROD1,NR4A2,OPRD1,PRKAR2B,PTCHD1,RTL4,SLC6A1,TCF4,VGF
Cell-To-Cell Signaling and Interaction,Molecular Transport,Small Molecule Biochemistry	Release of neurotransmitter	9.84e-06		0.164	ADRA1B,AGT,AQP4,CHRM4,CHRM5,CHRNA4,CHRNA5,GABRB3,GHSR,HGS,HNRNPH1,HRH3,HTR1B,PCP4,PPP3CA,PRL,RAB3B,RASGRP2,SERPINE1,SLC32A1,SST,STXBP1,TH,WNT7A
Cell-To-Cell Signaling and Interaction,Nervous System Development and Function	Action potential of cells	5.34e-05			ARF4,ASIC1,CACNA1G,CHRNA4,CLSTN1,CLSTN3,DCDC2,FGD4,GJD2,HCN1,HCN3,KCNA1,KCND1,KCNH2,KCNK3,KCNT1,KCTD12,LRRTM4,RPS6KA3,SCN3A,SEZ6,SLC32A1,SRCIN1,SST
Behavior	Motor learning	7.45e-05		1.342	ADCY5,C1QL1,CACNA1G,CNTNAP3,GRM4,HCN1,PCP4,PEX5L,RTN4,SRCIN1,SST
Nervous System Development and Function,Organ Morphology,Organismal Development	Morphology of cerebellum	8.61e-05			ABCD2,AKAP12,ARSA,BCR,CACNA2D2,CADPS2,CALB1,CCND1,CLCN2,COMMD3-BMI1,CXCL12,GABRB3,GLB1,IGFBP6,IL1RAPL1,KHDRBS1,L1CAM,NDUFS4,NEUROD1,NFIA,RB1,SOX11,TRPC3,TYRO3
Developmental Disorder,Neurological Disease,Psychological Disorders	Hyperactive behavior	0.000108		-1.204	ABCD2,AGT,ARSA,BCR,CACNA1G,CADPS2,CHRM4,FEZF2,GABRB3,GABRG2,GLB1,GTF2IRD1,LIMK1,MCHR1,NAMPT,NEUROD1,NR4A2,OPRD1,PRKAR2B,PTCHD1,RTL4,SLC6A1,TCF4,VGF
Cancer,Organismal Injury and Abnormalities	Pediatric neoplasm	0.000146			ALK,ARHGAP26,CCDC88C,CCND1,CENPP,GABRA4,GABRB3,GABRG2,HDAC2,JAK3,KCNH2,KIT,LIMK1,MST1R,OGN,PPP3CA,PPP3R1,PRIM1,PTPRC,PTPRU,RXRA,SEMA4B,TOP1,TUBB3
Cellular Function and Maintenance	Organization of cells	0.000225		0	ADGRL2,APBB1,ARF4,C1QL3,CAV3,CBLN1,CDH8,DACT1,ETV5,Foxp1,HCN1,L1CAM,LRRTM4,MYH6,MYPN,PCDHGC4,PROX1,RIMS3,RIMS4,RXRA,SEMA3E,SLC6A1,TMOD1,WNT7A
Nervous System Development and Function,Neurological Disease,Organ Morphology,Organismal Development,Organismal Injury and Abnormalities	Abnormal morphology of cerebellum	6e-05			ABCD2,AKAP12,ARSA,BCR,CACNA2D2,CADPS2,CALB1,CCND1,CLCN2,COMMD3-BMI1,CXCL12,GABRB3,GLB1,IL1RAPL1,KHDRBS1,L1CAM,NDUFS4,NEUROD1,NFIA,RB1,SOX11,TRPC3,TYRO3
Cancer,Organismal Injury and Abnormalities	Adult solid tumor	0.000226			CACNA2D2,CBLB,ETV6,FDFT1,GGPS1,HDAC2,HLA-A,HNRNPA2B1,INPP4B,JAK3,OPRD1,PDE11A,PDE7B,PIK3CD,PPP3CA,PPP3R1,PRIM1,PTPRC,PTPRM,SSTR4,TNFAIP3,TOP1,TUBB3
Cell Cycle	G2/M phase transition	0.000396		0	ABRAXAS1,ARPP19,Cald1,CCND1,CCNH,CDC25B,CIT,FANCD2,FBXL7,GRK4,HAUS3,HAUS6,HAUS8,IRS1,KAT14,LIN9,LZTS1,MAD2L1,PHLDA1,PLK3,PRKAR2B,RB1,RRM2B
Nervous System Development and Function,Neurological Disease,Organ Morphology,Organismal Development,Organismal Injury and Abnormalities	Abnormal morphology of hippocampus	8.53e-07			APBB1,BTG1,CKMT1A/CKMT1B,CLSTN3,CSPG4,EML1,EMX2,FEZF2,HDAC2,HSD11B1,KCNA1,L1CAM,LHX6,LIMK1,LRRTM4,NEUROD1,NFIA,NFIB,SLC2A8,SOX11,TYRO3,YES1
Cell-To-Cell Signaling and Interaction,Nervous System Development and Function	Action potential of neurons	5.64e-05			ARF4,ASIC1,CACNA1G,CLSTN1,CLSTN3,DCDC2,FGD4,GJD2,HCN1,HCN3,KCNA1,KCND1,KCNK3,KCNT1,KCTD12,LRRTM4,RPS6KA3,SCN3A,SEZ6,SLC32A1,SRCIN1,SST
Cell Signaling,Molecular Transport,Vitamin and Mineral Metabolism	Transport of Ca2+	0.000131		0.973	AGT,ASIC1,ATP2A3,ATP2C2,CACNA1G,CACNA2D2,CALB1,CHRM5,CHRNA4,CXCL12,GAS6,MAIP1,PLCB2,PPP3CA,PRL,SLC24A3,SYTL2,TRPC3,TRPC6,TRPM2,TRPM7,TRPV2
Dermatological Diseases and Conditions,Neurological Disease,Organismal Injury and Abnormalities	Hyperesthesia	0.000326		0.987	ACHE,ASIC1,CACNA2D2,CXCL12,DOLK,GABRA4,GABRB3,GABRG2,GRIN2D,GRK4,HTR3A,KIT,LDHA,OPRD1,PDK2,PDYN,PTGER3,SCN3A,TRPC6,TRPM2,UNC5B,VGF
Embryonic Development,Nervous System Development and Function,Organ Development,Organismal Development,Tissue Development	Formation of telencephalon	0.000432			APBB1,ARX,BHLHE22,BMP2,BMPR1A,DLX2,DPCD,EPHB3,EXT1,FEZF2,GPR17,HCN1,L1CAM,NFIA,NFIB,Pcnt,PPP3CA,PRL,RTN4RL2,RTP1,TDO2,UCHL5
Cellular Assembly and Organization	Organization of plasma membrane	0.000463			ADGRL2,APBB1,ARF4,C1QL3,CAV3,CBLN1,CDH18,CDH4,CDH8,CDH9,DACT1,ETV5,L1CAM,LRRTM4,NECTIN2,PALLD,PCDHGC4,RIMS3,RIMS4,SEMA3E,SLC6A1,WNT7A
Neurological Disease	Myoclonus	8.89e-05		0.447	ARX,CACNA1G,CACNA2D2,CHRM4,CHRM5,CHRNA4,CHRNA5,CNTN2,GABRA4,GABRB3,GABRG2,HTR1B,HTR3A,KCNA1,NDUFS4,OPRD1,SAMD12,SCN3A,SCN3B,SEMA6B,SLC6A1
Developmental Disorder,Neurological Disease,Organismal Injury and Abnormalities	Brain developmental abnormality	0.000174			ARX,CACNA2D2,DHX37,EMX2,FGF13,GABRB3,GABRG2,GRIN2D,HCN1,HTR1B,HTR3A,KCNT1,MAST1,MEF2C,PIGP,PPP3CA,RNF13,RTN4,SCN3A,STXBP1,TUBB3
Cancer,Organismal Injury and Abnormalities,Reproductive System Disease	Development of mammary tumor	0.000377		1.074	BMP2,CCDC88A,CDC25B,EZH2,GPR34,HACE1,HTATIP2,ITGA3,MAN1A1,MST1R,NOTCH4,PCNA,PRDX1,PRL,RASA1,RB1,SERPINE1,TRIM62,VAV2,VAV3,YES1
Organismal Injury and Abnormalities	Non-cancer pain	0.00032			ACHE,ADRA1B,AGT,AMY2A,ATP4A,CACNA2D2,CHRM4,CHRM5,CXCL12,GABRA4,GABRB3,GRM4,IL18,KCNH2,KCNJ12,KCNK3,OPRD1,PDE11A,PDE7B,RTN4
Organismal Injury and Abnormalities,Psychological Disorders	Anxiety Disorders	0.000346			ACHE,ADRA1B,CACNA2D2,CHRM4,CHRM5,GABRA4,GABRB3,GABRG2,GRIN2D,HTR1B,HTR3A,HTR5A,KCNH2,OPRD1,SCN3A,SCN3B,SLC1A4,SLC1A6,SLC32A1,SLC6A1
Neurological Disease,Organismal Injury and Abnormalities	Epilepsy	0.00011		0.688	ACVR1C,ADRA1B,ALDH7A1,ARX,BEND5,CACNA1G,CACNA2D2,CEMIP,CHRNA4,CLCN2,CNTN2,FGF13,GABRA4,GABRB3,GABRG2,GRIN2D,HCN1,HLF,HS3ST2,HTR1B,HTR3A,IGSF9B,KCNA1,KCNT1,LGI1,MEF2C,mir-10,NAMPT,NEDD4L,NR4A2,NRN1,NUDT11,OPRD1,PDP1,PDYN,PIGP,PLK3,PNPO,PPP3CA,RBFOX1,RGS16,RNF13,RORB,SAMD12,SCN3A,SCN3B,SEMA6B,SLC32A1,SLC6A1,SLC9A1,SST,STXBP1,TIPARP,TYRO3
Developmental Disorder,Neurological Disease,Organismal Injury and Abnormalities	Hypoplasia of brain	7.35e-05			AHDC1,APBB1,ARX,BHLHE22,CACNA2D2,CCNA1,COL4A1,COMMD3-BMI1,EFNB1,EML1,L1CAM,MAST1,NFIA,NFIB,RPS6KA3,SEMA6B,SLC1A4,STXBP1,VRK1
Cancer,Endocrine System Disorders,Organismal Injury and Abnormalities,Reproductive System Disease	Advanced ovarian carcinoma	0.000285			ARL4C,BCR,EPHB6,FLII,FOXN2,HSD11B1,IGFBP4,JAG2,KIT,LRIG1,NOTCH4,RNF144B,SERPING1,SMC4,TBC1D2B,TOP1,TUBB3,VAV3,YES1
Dermatological Diseases and Conditions,Neurological Disease,Organismal Injury and Abnormalities	Hyperalgesia	0.00031		1.372	ASIC1,CACNA2D2,DOLK,GABRA4,GABRB3,GABRG2,GRIN2D,GRK4,HTR3A,KIT,LDHA,OPRD1,PDK2,PDYN,PTGER3,SCN3A,TRPC6,TRPM2,VGF
Cellular Development,Cellular Growth and Proliferation,Nervous System Development and Function,Tissue Development	Outgrowth of axons	6.36e-05		0.714	AATK,APBB1,CHN1,CXCL12,EPHB3,EXT1,L1CAM,LIMK1,MEGF8,NFIA,NRN1,RASA1,RIMS3,RIMS4,RTN4,SARM1,SEMA3D,TRPV2
Cancer,Organismal Injury and Abnormalities,Reproductive System Disease	Hyperplasia of genital organ	2.92e-05		-1.091	ADRA1B,AKAP12,BMPR1A,CHRM4,CHRM5,CHST8,DAB2IP,ETV5,EZH2,GABRA4,GABRB3,GABRG2,KIT,KLF9,PDE11A,RXRA,SERPINE1
Cell Morphology,Cellular Assembly and Organization,Cellular Function and Maintenance	Transmembrane potential of cellular membrane	7.33e-05			ASIC1,CACNA1G,CAV3,CHRNA4,CLCN2,HCN1,HCN3,HCN4,KCNA1,KCNH2,NEDD4L,PEX5L,RIMS3,RIMS4,SLC1A6,SLC4A8,ZMAT3
Cellular Function and Maintenance,Tissue Development	Organization of neurons	0.000124			ADGRL2,APBB1,ARF4,C1QL3,CBLN1,CDH8,DACT1,ETV5,HCN1,L1CAM,LRRTM4,PCDHGC4,RIMS3,RIMS4,SEMA3E,SLC6A1,WNT7A
Cancer,Endocrine System Disorders,Organismal Injury and Abnormalities,Reproductive System Disease	Advanced serous ovarian adenocarcinoma	0.000152			ARL4C,BCR,EPHB6,FLII,FOXN2,HSD11B1,IGFBP4,JAG2,LRIG1,NOTCH4,RNF144B,SERPING1,SMC4,TBC1D2B,TUBB3,VAV3,YES1
Tissue Development	Maturation of nervous tissue	0.000152		-0.251	CLSTN1,EFNB1,GRIP2,HDAC2,IGSF21,ITGB8,KLF9,NEUROD1,NFIA,NR4A2,PPP3CA,RB1,RXRA,SERPINF1,SEZ6,STXBP1,ZDHHC15
Behavior	Anxiety	0.000123		-1.156	ADCY8,ARX,BMPR1A,CADPS2,CHRNA4,CLCN6,CORT,CRHBP,DCDC2,DIO2,GABRG2,GTF2IRD1,HRH3,HTR1B,IL1R1,KCNJ3,KLF9,LZTS1,MCHR1,NAMPT,NDST3,NLRP6,OPRD1,PDYN,PTPRN,PTPRN2,SLC6A1,TAFA2,TCF4,TDO2,TRPM2
Cell-To-Cell Signaling and Interaction,Cellular Assembly and Organization,Cellular Function and Maintenance	Organization of intercellular junctions	0.000425			ADGRL2,APBB1,ARF4,C1QL3,CBLN1,CDH8,DACT1,ETV5,L1CAM,LRRTM4,PCDHGC4,RIMS3,RIMS4,SDK1,SEMA3E,SLC6A1,WNT7A
Hereditary Disorder,Neurological Disease,Organismal Injury and Abnormalities	Autosomal dominant epilepsy	4.99e-06			CHRNA4,CLCN2,GABRB3,GABRG2,GRIN2D,HCN1,KCNT1,LGI1,MEF2C,PPP3CA,RNF13,RORB,SAMD12,SCN3A,SEMA6B,SLC6A1
Cell-To-Cell Signaling and Interaction,Cellular Assembly and Organization,Cellular Function and Maintenance,Tissue Development	Organization of synapse	3.6e-05			ADGRL2,APBB1,ARF4,C1QL3,CBLN1,CDH8,DACT1,ETV5,L1CAM,LRRTM4,PCDHGC4,RIMS3,RIMS4,SEMA3E,SLC6A1,WNT7A
Organismal Injury and Abnormalities	Critical illness	0.000167			ACHE,ADRA1B,AMY2A,ATP4A,CHRM4,CHRM5,CHRNA4,CHRNA5,CXCL12,GABRA4,GABRB3,GABRG2,OPRD1,PTGER3,TUBB3
Cellular Development,Nervous System Development and Function,Tissue Development	Maturation of neurons	0.000167		0.388	CLSTN1,EFNB1,GRIP2,HDAC2,IGSF21,KLF9,NEUROD1,NFIA,NR4A2,PPP3CA,RB1,RXRA,SEZ6,STXBP1,ZDHHC15
Organismal Injury and Abnormalities	Postoperative pain	0.000231			ADRA1B,ASIC1,ATP4A,CACNA2D2,CHRM4,CHRM5,CHRNA4,CHRNA5,GABRA4,GABRB3,GABRG2,GRIN2D,HTR3A,KCNH2,OPRD1
Ophthalmic Disease,Organismal Injury and Abnormalities	Ocular motility disorder	0.000168			ARX,CHN1,CHRM4,CHRM5,GABRA4,GABRB3,GABRG2,HTR1B,HTR3A,MAFB,NR4A2,RRM2B,SCN3A,SCN3B,SLC1A4,SLC1A6,TUBB3
Gastrointestinal Disease	Functional gastrointestinal disorder	2.64e-06			ACOT9,ATP4A,CACNA2D2,CHRM4,CHRM5,CLCN2,GABRA4,GABRB3,GABRG2,HTR3A,KCNH2,NPR3,OPRD1,TLE3
Neurological Disease,Organismal Injury and Abnormalities	Early-onset encephalopathy	0.000182			ABCA7,ACHE,ALDH7A1,ARSA,ARX,CACNA1G,CACNA2D2,CHRNA4,CLCN2,GABRB3,GABRG2,GRIN2D,HCN1,HDAC2,HTR1B,HTR3A,KCNT1,MPO,PIGP,PNPO,PPP3CA,RBFOX1,RNF13,SCN3A,SEMA6B,SLC6A1,STXBP1,TTPA,TUBB3
Nervous System Development and Function,Organ Morphology,Organismal Development	Morphology of corpus callosum	1.85e-05			APBB1,ARX,BHLHE22,CLCN2,COMMD3-BMI1,EFNB1,EML1,EMX2,GPM6B,L1CAM,NFIA,NFIB,RPS6KA3,SLC1A4
Amino Acid Metabolism,Molecular Transport,Small Molecule Biochemistry	Secretion of amino acids	2.17e-05		1.4	APBA1,GRM4,HRH3,HTR1B,MCHR1,NPY5R,NTSR1,PPFIA2,PTPRN,PTPRN2,SLC1A6,SLC6A1,STXBP1,UNC13B
Cell Morphology,Cellular Compromise	Collapse of growth cone	2.17e-05		0.892	CHN1,CXCL12,DPYSL3,EFNB1,EPHB3,L1CAM,LGI1,LIMK1,MMP16,PLXNB1,RTN4,SEMA3D,SEMA3E,SEMA5A
Organismal Injury and Abnormalities,Skeletal and Muscular Disorders	Musculoskeletal pain	0.000131			ADRA1B,ASIC1,CACNA1G,CACNA2D2,CHRM4,CHRM5,GABRA4,GABRB3,GABRG2,GRIN2D,KCNH2,OPRD1,SCN3A,SCN3B
Inflammatory Disease,Organismal Injury and Abnormalities,Respiratory Disease	Rhinitis	0.000238			ADRA1B,ATP4A,CACNA2D2,CHRM4,CHRM5,GRIN2D,HDAC2,HRH3,IL4R,OPRD1,PDE11A,PDE7B,PIK3CD,STK36
Developmental Disorder,Organismal Injury and Abnormalities,Renal and Urological Disease	Congenital malformation of kidney	0.000369		0.283	AGT,CRIM1,DACT1,EMX2,ETV5,EYA1,GRIP1,LGR4,LZTS2,NADSYN1,NFIA,NPNT,SPRY1,SRGAP1
Nervous System Development and Function	Function of central nervous system	0.000505			AGT,ALK,AQP4,ARNT2,BBIP1,BCR,CHN1,CLCN2,CLEC5A,HRH3,KCNIP4,KLF9,RORB,SST
Nervous System Development and Function,Neurological Disease,Organ Morphology,Organismal Development,Organismal Injury and Abnormalities	Abnormal morphology of dentate gyrus	4.38e-07			APBB1,BTG1,CLSTN3,CSPG4,EMX2,FEZF2,HDAC2,LRRTM4,NEUROD1,NFIB,SLC2A8,SOX11,YES1
Nervous System Development and Function	Electrophysiology of nervous system	1.41e-05			ABCD2,ARF4,CALB1,CHN1,FGD4,GJD2,HCN1,IL1R1,KCNA1,KCTD12,MCHR1,SLC32A1,SST
Cell Morphology,Cellular Assembly and Organization,Cellular Development,Cellular Function and Maintenance,Cellular Growth and Proliferation,Embryonic Development,Nervous System Development and Function,Organismal Development,Tissue Development	Formation of dendritic spines	2.01e-05		0.529	ABI1,CAMK1G,CHN1,DOCK10,EFNB1,ELMO1,EPHB3,KLF9,NRN1,PLPPR5,RTN4,TRPC3,VSTM5
Cancer,Organismal Injury and Abnormalities,Reproductive System Disease	Hyperplasia of prostate gland	4.52e-05			ADRA1B,AKAP12,CHRM4,CHRM5,DAB2IP,ETV5,EZH2,GABRA4,GABRB3,GABRG2,PDE11A,RXRA,SERPINE1
Behavior	Swimming behavior	0.000219		0.415	ALK,ARSA,BCR,GABRB3,KCNA1,NDUFS4,S1PR3,SEZ6
Organismal Injury and Abnormalities,Psychological Disorders	Social anxiety disorder	0.000475			ADRA1B,GABRA4,GABRB3,GABRG2,GRIN2D,HTR1B,HTR3A,SCN3A,SCN3B,SLC1A4,SLC1A6,SLC32A1,SLC6A1
Gastrointestinal Disease	Nausea	0.000475			ADRA1B,ATP4A,CACNA2D2,CHRM4,CHRM5,GABRA4,GABRB3,GABRG2,HRH3,HTR3A,OPRD1,PDE11A,SSTR4
Nervous System Development and Function,Neurological Disease,Organ Morphology,Organismal Development,Organismal Injury and Abnormalities	Abnormal morphology of corpus callosum	2.97e-05			APBB1,ARX,BHLHE22,CLCN2,COMMD3-BMI1,EFNB1,EML1,EMX2,NFIA,NFIB,RPS6KA3,SLC1A4
Cardiovascular Disease	Hemodynamic instability	5.88e-05			ADRA1B,CACNA2D2,CHRM4,CHRM5,CHRNA4,CHRNA5,GABRA4,GABRB3,GABRG2,KCNH2,KCNJ12,KCNK3
Developmental Disorder,Organismal Injury and Abnormalities,Renal and Urological Disease	Dysgenesis of kidney	0.000291		-0.328	CRIM1,DACT1,EMX2,ETV5,EYA1,GRIP1,LGR4,MAFB,NFIA,NPNT,SPRY1,SRGAP1
Nervous System Development and Function,Organ Development	Function of brain	0.000376			AGT,ALK,AQP4,ARNT2,BBIP1,CHN1,CLCN2,CLEC5A,HRH3,KCNIP4,RORB,SST
Nervous System Development and Function	Brain wave	1.26e-05			ARF4,CACNA1G,CHRM4,CHRNA4,GJD2,GNG3,IL1R1,KCNA1,LGI1,NEUROD1,TRPM2
Nervous System Development and Function,Organ Morphology,Organismal Development	Morphology of granule cell layer	2.93e-05			AGT,BCR,CBLN1,CCND1,COMMD3-BMI1,CXCL12,Diaph2,KRT1,L1CAM,NEUROD1,RB1
Cancer,Organismal Injury and Abnormalities,Reproductive System Disease	Benign prostatic hyperplasia	4.32e-05			ADRA1B,CHRM4,CHRM5,ETV5,EZH2,GABRA4,GABRB3,GABRG2,PDE11A,RXRA,SERPINE1
Neurological Disease	Early-onset neurological disorder	0.000256			ABCA7,ACHE,ADRA1B,ALDH7A1,AP1B1,ARSA,ARX,CACNA1G,CACNA2D2,CHRM4,CHRM5,CHRNA4,CLCN2,GABRA4,GABRB3,GABRG2,GRIN2D,GTF2IRD1,HCN1,HDAC2,HTR1B,HTR3A,KCNT1,MPO,PIGP,PNPO,PPP3CA,RBFOX1,RNF13,SCN3A,SEMA6B,SEZ6,SLC6A1,STXBP1,TTPA,TUBB3
Gastrointestinal Disease,Organismal Injury and Abnormalities	Irritable bowel syndrome	0.000105			ACOT9,CHRM4,CHRM5,CLCN2,GABRA4,GABRB3,GABRG2,HTR3A,NPR3,OPRD1,TLE3
Cell-To-Cell Signaling and Interaction,Embryonic Development	Adhesion of embryonic cell lines	0.000307		0.457	ADGRG1,AKAP12,DLC1,EFNB1,EPHB3,ITGA3,NCK1,PALLD,PLXNB1,RASA1,RNASEL
Developmental Disorder,Neurological Disease,Organismal Injury and Abnormalities	Partial agenesis of corpus callosum	4.17e-06			APBB1,ARX,BHLHE22,EFNB1,EML1,L1CAM,NFIA,NFIB,RPS6KA3,SLC1A4
Nervous System Development and Function,Neurological Disease,Organ Morphology,Organismal Development,Organismal Injury and Abnormalities	Abnormal morphology of granule cell layer	9.09e-05			AGT,BCR,CBLN1,CCND1,COMMD3-BMI1,CXCL12,Diaph2,KRT1,NEUROD1,RB1
Carbohydrate Metabolism,Small Molecule Biochemistry	Metabolism of inositol phosphate	0.00011			INPP4B,INPP5B,IP6K2,NTSR1,NUDT11,PLCB2,PLCD3,PLCE1,PLCH1,PLCH2
Cell-To-Cell Signaling and Interaction,Cellular Assembly and Organization,Nervous System Development and Function,Tissue Morphology	Density of synapse	0.00011		1.787	CLSTN3,EPHB3,GRIP1,HLA-A,ITGA3,LRRTM4,MDGA1,MEF2C,PCDHGC4,PLXNB1
Cell Morphology,Embryonic Development	Shape change of embryonic cell lines	0.000132		1.48	ABI1,AKAP12,DLC1,EFNB1,EPHB3,PALLD,ROCK1,S1PR3,VAV2,VAV3
Cellular Movement	Cell movement of neuroblastoma cell lines	0.000132		-0.526	CXCL12,L1CAM,LPAR4,mir-10,NEUROD1,NOTCH3,SDCBP,SERPINE1,SST,TRPM7
Cardiovascular Disease,Organismal Injury and Abnormalities	Cardiac arrest	0.000357			ADRA1B,CACNA2D2,CHRM4,CHRM5,GABRA4,GABRB3,GABRG2,KCNH2,KCNJ12,KCNK3
Cell-To-Cell Signaling and Interaction,Nervous System Development and Function	Inhibitory postsynaptic potential	0.000415			CHRNA4,CLSTN3,FGF13,GABRB3,GJD2,IGSF9B,NTSR1,SLC32A1,SST,UNC13B
Developmental Disorder,Nervous System Development and Function,Neurological Disease,Organ Morphology,Organismal Development,Organismal Injury and Abnormalities	Agenesis of corpus callosum	2.49e-05			APBB1,ARX,BHLHE22,EFNB1,EML1,NFIA,NFIB,RPS6KA3,SLC1A4
Cancer,Organismal Injury and Abnormalities,Reproductive System Disease	Metastasis of mammary tumor cells	0.000396		0.707	BMP2,CCDC88A,GPR34,ITGA3,PCNA,SERPINE1,VAV2,VAV3,YES1
Cardiovascular Disease,Organismal Injury and Abnormalities	Severe heart disease	0.000469			ACHE,ADRA1B,CACNA2D2,CHRM4,CHRM5,CXCL12,KCNH2,KCNJ12,KCNK3
Amino Acid Metabolism,Lipid Metabolism,Molecular Transport,Small Molecule Biochemistry	Secretion of GABA	1.78e-06		0.816	APBA1,GRM4,HRH3,HTR1B,NTSR1,PTPRN,PTPRN2,SLC6A1
Psychological Disorders	Mood Disorders	0.000432			ABI1,ACHE,ADRA1B,AGT,AQP4,ARHGAP33,ASB2,ATP5PF,BTG1,CACNA1G,CACNA2D2,CDC25B,CHRM4,CHRM5,CHRNA4,CHRNA5,CRHBP,DGKH,DIABLO,GABRA4,GABRB3,GABRG2,GAS6,GRIN2D,GRM4,HGS,HTR1B,HTR3A,HTR5A,IL4R,KCNH2,KHDRBS1,NKAIN2,OPRD1,PDE11A,PDE2A,PDP1,PDYN,PPP3CA,PRDX1,PTPRU,RTN4,SCN3A,SCN3B,SERPINE1,SLC1A4,SLC1A6,SMURF1,TENM4,THSD7A,VGF
Cardiovascular Disease,Organismal Injury and Abnormalities	Recurrent tachyarrhythmia	8.43e-05			ACHE,ADRA1B,CACNA2D2,CHRM4,CHRM5,KCNH2,KCNJ12,KCNK3
Psychological Disorders	Psychosis	0.000471			ACHE,ADRA1B,ATP4A,CHRM4,CHRM5,CHRNA4,GABRA4,GABRB3,GABRG2,GRIN2D,HTR1B,HTR5A,KCNH2,NR4A2,SST
Cardiovascular Disease,Organismal Injury and Abnormalities	Severe ventricular arrhythmia	0.000334			ACHE,ADRA1B,CACNA2D2,CHRM4,CHRM5,KCNH2,KCNJ12,KCNK3
Organismal Functions	Abnormal energy expenditure	0.000329			GHSR,HRH3,MCHR1,PRKAR2B,SDC3,SERPINE1
Developmental Disorder,Hereditary Disorder,Ophthalmic Disease,Organismal Injury and Abnormalities	Autosomal recessive cone-rod dystrophy	0.000428			C8orf37,CDHR1,DRAM2,RAB28,SEMA4A
Cell Morphology	Intracellular pH of cells	0.000125			SLC9A1,SLC9A2,SST
Cardiovascular System Development and Function,Cellular Movement	Chemorepulsion of endothelial cells	0.000125			PLXND1,SEMA3D,SEMA3E
Neurological Disease,Psychological Disorders	Sporadic schizophrenia	0.000483			CIT,CXCL12,RBFOX1
