# Supplementary material for: Neuregulin1 Nuclear Signaling Influences Adult Neurogenesis and Regulates a Schizophrenia Susceptibility Gene Network within the Mouse Dentate Gyrus
Source: J Neurosci. 2024 Aug 30;44(43):e0063242024. doi: 10.1523/JNEUROSCI.0063-24.2024 (PMC11502234; doi:10.1523/JNEUROSCI.0063-24.2024)
Supplement: Table 5-4 — Transcriptional Regulators (TRs) of DEGs in the V321L DG. (Top) Predicted TRs for genes upregulated in the V321L DG. (Bottom) Predicted TRs for genes downregulated in the V321L DG. Download Table 5-4, XLSX file. [file jneuro-44-e0063242024-s004.xlsx]

## Sheet: Sheet1
Table 5-4: Transcriptional Regulators of DEGs in the V321L DG
Upregulated Genes
Term	Overlap	P-value	Adjusted P-value	Old P-value	Old Adjusted P-value	Odds Ratio	Combined Score	Genes
SUZ12 CHEA	79/1684	2.75757e-16	2.67484e-14	0	0	3.27748	117.422	ACHE;PTPRU;PLXND1;PODXL2;SOWAHB;TMEM200A;CITED4;MAST1;PTPRM;ADRA1B;HS6ST3;CRHBP;GPR176;ADAMTS2;KCNT1;RASSF5;FEZF2;QRFPR;HES7;CHST8;COL27A1;IGFBP4;ATG9B;FIBCD1;CACNA2D2;RTN4RL2;GAB2;SORCS3;DUSP26;SSTR4;KCTD8;ASTN2;ABCG4;NECAB2;OPRD1;FBN2;DLX2;SATB2;ARX;PTGER3;SEZ6;GDPD5;ADCY8;SLC1A6;TMEM163;NPAS2;ADCY5;SEL1L3;IGSF21;NLRP6;GNG4;MAP6;RPRML;IGFBP6;NTSR1;ANKRD34B;TMEM132D;DMRT2;PCDHGC4;PLCL2;WNT7A;BTB…
REST CHEA	50/1280	7.84006e-08	3.80243e-06	0	0	2.49593	40.8371	PTPRU;RTP1;CHRM4;EFCAB6;JADE2;LDB2;GRIP1;RIMS4;KCNT1;LZTS2;GALNT9;GARNL3;CHST8;TLE3;TRPC3;CACNA2D2;VSTM2L;HTR3A;SORCS3;ANK1;GRIP2;IL17RA;ARL4C;MPPED1;ELMO1;PARM1;SATB2;SEZ6;MCHR1;ADCY5;IGSF21;RXRA;GNG4;FLRT1;RPRML;N4BP3;ASIC1;JAG2;TMEM132D;PTPRN2;INHBB;TRAPPC9;L1CAM;GPR6;MYO16;NELL1;BMP2;KLF5;LYPD6B;CBLN1
EZH2 CHEA	15/237	2.0004e-05	0.000646796	0	0	3.91852	42.3967	CHST8;PTPRU;LRSAM1;FIBCD1;PTGER3;SEZ6;CACNA2D2;WNT7A;INHBB;ADCY8;ADCY5;RPRML;FEZF2;SP9;CBLN1
SMAD4 CHEA	23/584	0.000271906	0.00659372	0	0	2.39332	19.6493	FANK1;PTPRU;TLE3;SATB2;SDC3;PTPRM;PLEKHA6;GAB2;AP2B1;TRAPPC9;LDB2;SORCS3;ARHGAP26;TMEM163;SH3RF1;ETV6;HS3ST2;BMP2;FGGY;PALLD;GPR161;NPBWR1;ELMO1
CTCF ENCODE	51/1790	0.000358939	0.00696342	0	0	1.75679	13.9355	CPNE8;ACHE;PTPRU;MIDN;MAST1;TMEM51;TNFAIP3;JADE2;ADRA1B;RUSC2;RASSF5;NUDT17;ARHGEF40;EPHB3;TLE3;COL27A1;TRPC3;IGFBP4;ITGA3;GAA;RBM19;VSTM2L;FRS3;VAV2;BCR;TYRO3;CCDC42;ZMYND10;NECAB2;DLX2;PARM1;SEMA3G;CLCN2;NPBWR1;CASKIN2;SRGAP1;ASIC1;JAG2;PLK3;ATP8B2;FUCA1;PLCL2;TRPV2;WNT7A;SYNJ2;ARHGAP26;TMEM158;ATG16L2;CCDC88C;CCDC65;PLCD3
REST ENCODE	16/383	0.0012486	0.0201857	0	0	2.51699	16.8279	PTPRN2;LRRC24;PODXL2;SEZ6;VSTM2L;L1CAM;GPR6;ANK1;HS3ST2;PEX5L;PARD6A;VGF;GNG4;CASKIN2;SARM1;KCNK3
ZC3H11A ENCODE	8/129	0.00197717	0.0273979	0	0	3.77536	23.5057	ACHE;DLX2;IGFBP4;CCDC88C;PTGER3;MST1R;PLCD3;VAV2
SMC3 ENCODE	33/1181	0.0054926	0.0665977	0	0	1.67777	8.73169	ACHE;PTPRU;MIDN;DLX2;TMEM51;JADE2;GDPD5;KCNT1;RASSF5;NPBWR1;CASKIN2;NUDT17;ARHGEF40;EPHB3;ASIC1;PLK3;COL27A1;IGFBP4;FUCA1;PLCL2;TRPV2;SYNJ2;ARHGAP26;FRS3;VAV2;BCR;GJD3;TMEM158;CCDC88C;TYRO3;CCDC42;ZMYND10;PLCD3
Downregulated Genes
Term	Overlap	P-value	Adjusted P-value	Old P-value	Old Adjusted P-value	Odds Ratio	Combined Score	Genes
E2F4 ENCODE	31/710	1.34667e-08	1.30627e-06	0	0	3.57859	64.855	PCNA;LRRC57;DERL2;SMC6;HMGB1;SMC4;ERI1;TRA2B;NUF2;SUMO2;USP1;TBC1D15;METTL18;POLQ;GINS3;ATAD2;VRK1;HAUS6;FOXN2;EIF2S2;SNHG5;MRPS18C;TMEM60;CNOT6;NASP;FAM76B;DNAJC9;CENPQ;ITGB3BP;EZH2;MAD2L1
UBTF ENCODE	38/1631	0.000884057	0.0428768	0	0	1.83284	12.8867	CCDC71L;ARF4;KHDRBS1;ANP32A;CBLB;HMGB1;PITPNC1;PRIMPOL;ATAD2B;MBTD1;DOCK11;FUT8;ERMP1;AP1S2;USP1;PWWP2A;E2F5;YAF2;NCK1;HNRNPA3;SKIDA1;ATAD2;YOD1;MRPS18C;TMEM60;PTBP3;PNRC2;FAM133B;PHF20L1;CCDC88A;NSMCE4A;KATNBL1;FAM76B;KBTBD8;LGR4;KDM7A;TPT1;MAD2L1
SIN3A ENCODE	27/1131	0.00363795	0.0922642	0	0	1.84384	10.3556	ARF4;LRRC57;GTPBP10;SMC6;HMGB1;SMC4;WDR43;MBTD1;CYB5R4;NUF2;TBC1D15;ATG3;POLQ;ANKRD49;MTERF3;NIFK;PNO1;ATAD2;SNHG5;NSA2;NASP;MFAP3;MPHOSPH10;DNAJC9;CENPQ;KDM7A;MAD2L1
MAX ENCODE	43/2073	0.00380471	0.0922642	0	0	1.62269	9.04084	RPL5;ARF4;KHDRBS1;MTCH2;HDAC2;HLF;PIGP;WDR43;CCAR1;MBTD1;ADAL;ERI1;TRA2B;NUF2;AP1S2;USP1;PAIP2;MTPAP;E2F5;RPL39;TBC1D15;NCK1;ATG3;HNRNPA3;MTERF3;NIFK;PNO1;GINS3;ATAD2;RFX3;UBE2G1;VRK1;UCHL3;FOXN2;SNHG5;GTF2F2;DHX40;CNOT6;KLF9;MPHOSPH10;DNAJC9;EZH2;MAD2L1
