# Supplementary material for: Neuregulin1 Nuclear Signaling Influences Adult Neurogenesis and Regulates a Schizophrenia Susceptibility Gene Network within the Mouse Dentate Gyrus
Source: J Neurosci. 2024 Aug 30;44(43):e0063242024. doi: 10.1523/JNEUROSCI.0063-24.2024 (PMC11502234; doi:10.1523/JNEUROSCI.0063-24.2024)
Supplement: Table 5-5 — Gene Ontology (GO) analysis of biological processes served by DEGs predicted to be regulated by the polycomb repressor complex and E2F4. (Top) GO biological processes regulated by DEGs in V321L DG predicted to be regulated by components of the PRC2. (Bottom) GO biological processes regulated by DEGs in V321L DG predicted to be regulated by E2F4. Download Table 5-5, XLSX file. [file jneuro-44-e0063242024-s005.xlsx]

## Sheet: Sheet1
Table 5-5: GO Biological Process (Polycomb Repressor & E2F4 Traget Genes)
Ploycomb Repressor Target DEGs
Term	P-value	Adjusted P-value	Odds Ratio	Genes
regulation of insulin-like growth factor receptor signaling pathway (GO:0043567)	5.40919e-06	0.00496023	43.4077	BMP2;IGFBP4;IGFBP3;IGFBP6
neuron differentiation (GO:0030182)	1.46665e-05	0.00672458	8.04901	NR4A2;ALK;WNT2B;WNT5B;TENM4;PBX3;LHX6;WNT7A
chemical synaptic transmission (GO:0007268)	2.44581e-05	0.00747604	5.70189	CRHBP;GPR176;CHRNA5;HRH3;SLC32A1;HTR1B;SLC1A6;NTSR1;KCNK3;CBLN1
generation of neurons (GO:0048699)	4.27613e-05	0.00863871	6.87751	HES7;NR4A2;WNT2B;WNT5B;LHX6;WNT7A;ASTN2;MDGA1
canonical Wnt signaling pathway (GO:0060070)	6.95315e-05	0.00973436	12.9942	NR4A2;WNT2B;SFRP2;WNT5B;WNT7A
synapse assembly (GO:0007416)	7.45882e-05	0.00973436	12.7905	ACHE;PLXND1;SPOCK2;LGI2;WNT7A
adenylate cyclase-modulating G protein-coupled receptor signaling pathway (GO:0007188)	8.49236e-05	0.00973436	7.34028	GNA14;PTGER3;HTR1B;ADRA1B;ADCY8;GPR6;ADCY5
regulation of osteoblast proliferation (GO:0033688)	0.000155634	0.0132919	34.5993	NELL1;BMP2;NPR3
G protein-coupled opioid receptor signaling pathway (GO:0038003)	0.000388897	0.0178309	106.833	OPRD1;ADCY8
positive regulation of long-term synaptic depression (GO:1900454)	0.000388897	0.0178309	106.833	ADCY8;CBLN1
membrane depolarization during SA node cell action potential (GO:0086046)	0.000388897	0.0178309	106.833	HCN4;CACNA1G
extracellular matrix organization (GO:0030198)	0.000635407	0.0212802	4.54655	FBN2;ADAMTS2;COL27A1;SCUBE1;COL4A1;P4HA2;SPOCK2;GAS6
neuropeptide signaling pathway (GO:0007218)	0.00067119	0.0212802	11.0114	OPRD1;SORCS3;SSTR4;NTSR1
negative regulation of cell population proliferation (GO:0008285)	0.000672984	0.0212802	4.05489	PTPRU;NELL1;BMP2;SFRP2;IGFBP3;IGFBP6;SSTR4;MYO16;ZBTB7C
cell-cell adhesion via plasma-membrane adhesion molecules (GO:0098742)	0.000733309	0.022349	6.00915	IGSF21;CDH4;TENM4;CDH22;PTPRM;CBLN1
potassium ion transport (GO:0006813)	0.00105519	0.0273953	6.97782	SLC9A2;HCN4;KCNK12;KCNS3;KCNK3
positive regulation of cell differentiation (GO:0045597)	0.00125764	0.0305667	4.59878	FBN2;NELL1;DLX2;BMP2;SFRP2;IGFBP3;VWC2
central nervous system neuron differentiation (GO:0021953)	0.00126667	0.0305667	15.6121	NR4A2;MDGA1;CBLN1
negative regulation of Wnt signaling pathway (GO:0030178)	0.00133868	0.0307997	5.32135	PTPRU;BMP2;SFRP2;SOX17;IGFBP4;IGFBP6
regulation of long-term synaptic depression (GO:1900452)	0.00171427	0.0350173	40.0524	ADCY8;CBLN1
phospholipase C-activating G protein-coupled receptor signaling pathway (GO:0007200)	0.00171841	0.0350173	8.42964	OPRD1;GNA14;PTGER3;ADRA1B
inorganic cation transmembrane transport (GO:0098662)	0.00177327	0.0353497	4.31967	SLC9A2;HCN4;KCNK12;KCNS3;GAS6;KCNK3;CACNA1G
hematopoietic stem cell proliferation (GO:0071425)	0.00208659	0.0390491	35.6004	SFRP2;WNT2B
collagen fibril organization (GO:0030199)	0.00242637	0.0427882	7.63317	ADAMTS2;COL27A1;COL4A1;P4HA2
positive regulation of neuron differentiation (GO:0045666)	0.00250683	0.0433729	12.0939	DLX2;BMP2;VWC2
positive regulation of osteoblast differentiation (GO:0045669)	0.00267798	0.043852	11.7983	FBN2;NELL1;BMP2
E2F4 Target DEGs
Term	P-value	Adjusted P-value	Odds Ratio	Genes
CENP-A containing chromatin organization (GO:0061641)	2.99993e-08	7.44037e-06	71.1214	CENPW;NASP;CENPP;CENPQ;ITGB3BP
chromatin remodeling at centromere (GO:0031055)	4.21949e-08	7.44037e-06	65.8466	CENPW;NASP;CENPP;CENPQ;ITGB3BP
centromere complex assembly (GO:0034508)	9.02757e-08	1.04642e-05	55.5441	CENPW;NASP;CENPP;CENPQ;ITGB3BP
microtubule cytoskeleton organization involved in mitosis (GO:1902850)	2.54213e-06	0.000192112	17.7201	NUF2;CENPP;CENPQ;ITGB3BP;NDC80;MAD2L1
kinetochore organization (GO:0051383)	7.55426e-06	0.000485855	103.081	CENPW;NUF2;NDC80
mitotic spindle organization (GO:0007052)	8.26597e-06	0.000485855	14.296	NUF2;CENPP;CENPQ;ITGB3BP;NDC80;MAD2L1
DNA strand elongation involved in DNA replication (GO:0006271)	2.13205e-05	0.00112786	68.7034	PCNA;RFC4;GINS3
positive regulation of mitotic cell cycle spindle assembly checkpoint (GO:0090267)	0.000190271	0.00838779	135.146	NDC80;MAD2L1
DNA-dependent DNA replication maintenance of fidelity (GO:0045005)	0.000305417	0.00954846	25.7315	FAM111A;TIPIN;PCNA
chromosome organization (GO:0051276)	0.000308362	0.00954846	13.6477	CENPW;NUF2;NDC80;EZH2
exonucleolytic trimming involved in rRNA processing (GO:0000459)	0.0003249	0.00954846	96.523	ERI1;ERI2
positive regulation of DNA repair (GO:0045739)	0.00042343	0.0101816	22.8667	SMCHD1;PCNA;HMGB1
base-excision repair (GO:0006284)	0.00042343	0.0101816	22.8667	POLQ;PCNA;RFC4
attachment of mitotic spindle microtubules to kinetochore (GO:0051315)	0.000592151	0.0136195	67.5559	NUF2;NDC80
regulation of RNA splicing (GO:0043484)	0.00161988	0.0295488	14.0761	TRA2B;LARP7;SRSF10
RNA splicing, via transesterification reactions (GO:0000375)	0.00262383	0.0375508	29.353	TRA2B;SRSF10
regulation of mRNA splicing, via spliceosome (GO:0048024)	0.00262643	0.0375508	11.8026	TRA2B;LARP7;SRSF10
protein peptidyl-prolyl isomerization (GO:0000413)	0.00305788	0.0414774	27.002	PPWD1;PPIG
mitotic chromosome condensation (GO:0007076)	0.00305788	0.0414774	27.002	SMC4;SMC2
RNA splicing (GO:0008380)	0.00334218	0.0442003	10.8044	TRA2B;PPIG;SRSF10
positive regulation of cell cycle process (GO:0090068)	0.00363839	0.0442889	10.472	KIF20B;NDC80;MAD2L1
negative regulation of gene expression, epigenetic (GO:0045814)	0.00376749	0.0442889	24.1053	EED;EZH2
