# Supplementary material for: Neuregulin1 Nuclear Signaling Influences Adult Neurogenesis and Regulates a Schizophrenia Susceptibility Gene Network within the Mouse Dentate Gyrus
Source: J Neurosci. 2024 Aug 30;44(43):e0063242024. doi: 10.1523/JNEUROSCI.0063-24.2024 (PMC11502234; doi:10.1523/JNEUROSCI.0063-24.2024)
Supplement: Table 6-1 — Differentially expressed genes in response to nuclear back signaling (DB vs. B) in P4-5 cultured hippocampal neurons. Differential gene expression between DAPT + sErbB4 vs. sErbB4 conditions. Download Table 6-1, XLSX file. [file jneuro-44-e0063242024-s006.xlsx]

## Sheet: Sheet1
Table 6-1: DAPT+sErbB4 (DB) vs. sErbB4 (B4) Differentially Expressed Genes
Gene	PostHoc_pvalue_DB_vs_B4	LinearFoldChange_B4_vs_DB
0610012G03Rik	0.0430553	1.10779
1110008P14Rik	3.36769e-05	1.34333
1110012L19Rik	0.62104	-1.03441
1500011B03Rik	0.045299	-1.14293
1600029I14Rik	0.0128853	-1.42373
1700003E16Rik	0.0135038	-1.31847
1700003M07Rik	4.83072e-05	3.03915
1700012C14Rik	0.0142904	-2.25116
1700017B05Rik	4.2643e-06	1.32385
1700024G13Rik	0.471897	-1.3151
1700066M21Rik	0.189929	1.09527
1700086L19Rik	0.00695481	-1.36034
1700113A16Rik	0.442018	-1.20016
1700123M08Rik	2.60649e-05	-2.3346
1810010H24Rik	0.0124389	1.3543
1810055G02Rik	0.00208338	1.22582
1810058I24Rik	0.00239154	-1.27882
1810062O18Rik	0.00631771	-1.8968
2010300C02Rik	0.107397	-1.14654
2010320M18Rik	0.008362	-1.26349
2210016L21Rik	0.0380534	-1.14606
2310011J03Rik	0.00343749	-1.16846
2310022B05Rik	6.1154e-05	-1.25014
2310068J16Rik	0.0604768	-1.57328
2310081J21Rik	0.146204	-1.32745
2410004P03Rik	0.0180782	-1.27952
2510009E07Rik	0.0035893	1.10425
2610002M06Rik	0.0215357	-1.24922
2610507B11Rik	0.000361349	1.27855
2700099C18Rik	0.0518153	1.94455
2810006K23Rik	0.0119822	1.2197
2900097C17Rik	0.039886	-1.09462
3930402G23Rik	0.00147495	2.55309
4833420G17Rik	0.00397075	-1.27833
4930578M01Rik	0.0196459	-2.06422
4930579G24Rik	0.00387691	1.23423
4933431E20Rik	0.00956087	-1.11181
5031439G07Rik	0.00052966	-1.1349
5330417C22Rik	0.00237354	-1.19078
5730409E04Rik	0.0503197	-1.11236
5930403L14Rik	0.0114965	-1.1069
6330403K07Rik	1.07974e-05	-1.5735
6430553K19Rik	0.000175084	2.12349
9230114K14Rik	0.00169075	1.23279
A330033J07Rik	0.0162676	-2.22092
A330074K22Rik	0.0122029	-1.49837
A730020M07Rik	0.000619648	2.02176
A730036I17Rik	0.00199887	-1.62994
A830010M20Rik	0.0216455	-1.2083
AA388235	0.000256709	-1.74707
Aadat	0.153474	-1.41166
Aagab	0.000317055	-1.12727
Aars	4.71069e-05	1.24016
Aass	0.0205262	1.38624
Abat	0.000210081	1.19019
Abca5	0.00216744	-1.4477
Abca6	0.0124689	-1.79654
Abca9	1.30123e-05	-1.51436
Abcc1	0.00574222	-1.15031
Abcc4	0.00280216	-1.20499
Abcd3	3.65172e-06	1.23835
Abcg2	0.0366972	1.22019
Abhd11os	0.0110672	1.44424
Abhd17c	0.0379403	1.1326
Abhd4	0.00308678	-1.16394
Abi1	0.0413293	-1.07417
Abi3	0.000360645	2.16247
Ablim2	0.0102271	-1.26489
Ablim3	0.163927	-1.12531
Abr	0.0158543	-1.06313
Abtb1	0.00671353	-1.30557
Abtb2	0.000518887	1.29819
Acaa2	1.1535e-05	1.23954
Acacb	0.000109629	-1.60772
Acad9	0.0160759	1.15003
Acadl	0.0101815	1.16671
Acadm	0.00803283	1.10444
Acads	0.000116747	1.29619
Acadsb	0.497549	1.03057
Acadvl	0.00178376	1.24528
Acat1	0.000224312	1.12073
Acat2	0.000276061	-1.24967
Acbd3	0.0223312	1.13973
Acd	0.0157399	-1.19021
Ace	0.0312859	1.2321
Ache	0.00920126	-1.19742
Ackr4	1.44582e-05	4.77963
Acly	0.0401366	-1.08087
Aco1	2.5083e-06	1.46203
Aco2	2.70808e-06	1.24563
Acot1	8.05572e-05	1.59267
Acot11	0.0287369	1.22407
Acot2	0.000782539	1.36893
Acot7	0.00566763	-1.17032
Acox1	0.995608	-1.00325
Acsbg1	2.99856e-06	1.46299
Acsl3	5.08788e-06	-1.8595
Acsl4	0.000528248	-1.3091
Acss1	0.986564	-1.00978
Actb	0.000664268	1.17876
Actg1	0.00258034	1.15465
Actl6a	0.00842391	1.23466
Actl6b	0.0509738	-1.24624
Actn1	0.160031	-1.074
Actn4	0.000915796	1.13912
Actr3b	0.934637	1.01455
Acvr1b	0.000428288	-1.12919
Acvr1c	0.100508	-1.1318
Adam12	1.04911e-07	2.72364
Adam17	0.00233999	1.21335
Adam22	0.0150802	-1.26597
Adam23	0.000108531	-1.1476
Adam5	0.159911	-1.29188
Adamts1	6.06056e-09	2.05601
Adamts12	3.94424e-05	-1.48732
Adamts14	0.000843192	1.78155
Adamts15	0.0077335	-1.20057
Adamts16	0.000320848	-2.98661
Adamts20	0.0112125	-1.35472
Adamts3	0.00641488	-1.25482
Adamts4	0.0263844	1.28863
Adamts5	0.000386821	1.37485
Adamts7	0.000448774	1.77084
Adamtsl4	0.0562407	-1.50395
Adap1	0.00412782	-1.29471
Adarb1	0.030683	-1.12409
Adcy5	0.00335861	-1.15546
Adcy8	0.00110913	-1.497
Adcyap1r1	5.64281e-06	1.40181
Add2	0.017791	-1.09623
Add3	0.00544236	-1.14681
Adgrb2	0.00074998	1.2451
Adgrg1	6.23162e-08	2.11896
Adgrg6	0.0118552	1.1864
Adgrl2	3.8237e-06	1.40327
Adi1	0.0123369	-1.17897
Adk	0.000888654	-1.2011
Adora1	0.101573	1.06435
Adora2a	0.0119176	1.62614
Adra1b	0.000131665	1.47687
Adra2a	0.0100449	-1.15056
Adrb1	1.20443e-07	2.34322
Adrm1	0.000906665	1.16239
Adsl	0.000346429	1.16384
Aebp1	8.26733e-05	-1.96361
Aen	0.00188135	1.18022
Afap1l2	0.00800963	1.17966
Aff1	0.708068	1.03744
Aff3	0.0925218	-1.05237
Afg1l	0.0590997	1.19064
Afg3l1	0.000648708	1.17248
Aga	0.0165879	1.31602
Agap2	0.0365563	-1.12424
Agl	0.00121161	1.18471
Agpat5	0.00331456	1.143
Agps	0.0134517	1.09859
Agrn	0.00853904	1.19658
Agt	0.000204919	-1.39782
Agtpbp1	0.0128588	-1.23212
Ahcyl1	0.00412506	1.14169
Ahcyl2	0.281454	-1.02757
Ahnak	8.34705e-05	-3.57131
Ahr	0.0546966	-1.24701
AI115009	0.80301	1.13411
AI504432	0.00852301	-1.43399
AI506816	0.000239534	1.37919
AI593442	0.000864572	-1.4134
Aifm1	0.0728286	1.13012
Aifm2	0.0126325	1.48982
Ajm1	0.00118643	-1.20664
Ak1	0.00428273	1.18273
Ak5	0.0714538	-1.10611
Ak7	0.999986	-1.00152
Ak9	0.0468479	-1.26864
Akap12	4.74368e-06	2.12107
Akap6	0.0365965	-1.15854
Akap7	0.0922555	1.07739
Akirin1	0.0406627	1.07686
Akirin2	0.0120217	-1.13639
Akna	0.066836	1.25056
Akr1a1	0.000796434	-1.10363
Akr1b10	0.000204571	1.56925
Akt1	0.0119856	1.10633
Akt2	7.89643e-06	1.41531
Akt3	0.0205391	-1.24878
Aktip	0.000104796	1.26754
Aldh18a1	4.91901e-06	1.47591
Aldh1a1	0.000360489	-1.31891
Aldh1l1	1.25665e-06	1.47808
Aldh1l2	0.00326321	1.46444
Aldh2	9.45945e-05	1.23726
Aldh4a1	6.52303e-05	1.27721
Aldh6a1	0.0300092	-1.14954
Aldh7a1	0.00386553	1.09221
Aldoc	4.5342e-05	1.54065
Alg2	0.00715867	-1.12441
Alg3	0.0012819	1.31466
Alkbh7	0.00388988	1.14559
Alpl	4.74595e-06	3.84452
Alyref	0.0124749	1.2051
Amigo1	0.0116842	-1.16139
Amigo3	0.153542	1.21529
Amot	0.000654294	1.31016
Amotl1	0.000550542	1.28493
Amotl2	0.29924	1.05499
Ampd2	0.000101254	1.30663
Ampd3	6.12105e-07	1.71594
Amph	5.2536e-05	-1.22353
Angpt1	0.000237585	1.31817
Angpt2	1.49156e-05	2.28151
Angptl1	0.00147292	2.66817
Ank	1.40201e-05	-1.21925
Ankib1	0.0142601	1.10019
Ankle1	0.0100471	1.91644
Ankra2	0.000269568	-1.23108
Ankrd12	0.0154471	-1.23775
Ankrd13a	6.63023e-05	1.13398
Ankrd13b	0.124684	-1.09242
Ankrd29	0.0210125	1.26658
Ankrd33b	0.00643933	-1.37162
Ankrd46	0.0260326	-1.10897
Ankrd50	0.00273841	-1.19696
Ankrd9	0.0499069	1.2766
Anks1	0.0152883	-1.12781
Anln	8.05228e-05	1.53347
Ano6	0.000150387	1.29537
Anp32b	0.000268755	1.25435
Anp32e	0.00019731	1.20986
Antxr1	0.000885162	1.13946
Anxa2	1.00962e-06	2.16172
Anxa3	0.0222751	1.31308
Anxa6	0.00393293	1.23463
Aoc2	0.0145163	-1.46595
Aox1	0.00155185	1.24011
Ap1ar	0.0787337	-1.07674
Ap1s1	0.0251976	-1.12763
Ap1s2	0.000402848	-1.25726
Ap2a2	0.0346707	-1.07823
Ap2m1	0.099294	-1.05242
Ap3b2	0.216129	-1.07245
Ap3m2	0.0332569	-1.10415
Apba1	0.00126982	-1.24723
Apbb1	0.102965	-1.09487
Apbb2	0.171971	-1.06927
Apc2	0.00894593	1.23225
Apcdd1	0.000662553	1.2295
Aph1a	0.0301412	1.12325
Apln	1.68397e-05	2.70926
Aplp1	0.000102899	-1.28759
Aplp2	0.31336	-1.0378
Apobec1	3.71735e-05	1.4675
Apobr	0.00249085	1.73882
Apod	0.00180428	-1.35715
Apoe	0.184114	-1.07095
App	0.0187145	-1.06799
Appbp2os	0.0481234	-2.08767
Appl2	0.000552949	-1.36655
Arap1	0.000587464	1.31961
Arap2	0.0369557	1.10558
Arc	0.18604	-1.19019
Arel1	3.24426e-05	-1.08034
Arf3	0.0298262	-1.08263
Arf4	0.00173587	1.12392
Arf6	0.0031998	1.11427
Arfgef1	0.00318016	-1.12144
Arfip1	0.00942427	1.20602
Arfip2	0.0448845	-1.07975
Arhgap11a	1.90898e-05	2.03584
Arhgap12	0.0445399	-1.14052
Arhgap18	0.00102552	1.44751
Arhgap19	0.000388036	1.38447
Arhgap22	0.0017181	2.30807
Arhgap31	0.000167782	1.32523
Arhgap32	0.0020437	-1.22575
Arhgap33	0.13322	-1.0943
Arhgap44	0.00414264	-1.18047
Arhgap5	0.0106699	-1.15841
Arhgdig	0.00241723	-1.27328
Arhgef17	0.000521967	1.13161
Arhgef19	8.28653e-06	1.51206
Arhgef2	0.000441974	1.2958
Arhgef28	0.007174	-1.24298
Arhgef37	0.000484152	-1.76399
Arhgef39	0.000663454	3.007
Arhgef40	0.000113455	1.36198
Arid5b	0.0127155	-1.35006
Arl14ep	0.0171184	1.10409
Arl4a	0.0253645	-1.21578
Arl4c	0.00418481	1.1263
Arl5a	0.00199826	-1.20832
Arl6ip5	0.0057621	-1.12327
Arl8a	0.0043379	-1.0643
Armcx1	0.0752259	-1.1508
Arnt2	0.000889428	-1.14343
Arpc1b	0.000829388	1.42593
Arpc4	0.0157826	-1.135
Arpc5	1.90246e-06	-1.15661
Arpin	0.000619553	1.32666
Arpp21	0.0232701	-1.30474
Arrb1	0.00352011	-1.20955
Arrdc3	0.000164153	-1.40661
Arsb	0.0240428	-1.13231
Arsi	2.72272e-05	3.05301
Arvcf	0.0170265	-1.22312
Arxes1	0.000356569	-1.21867
Arxes2	2.65067e-05	-1.1776
Asap2	0.00461131	-1.1018
Asap3	0.00347391	1.43549
Ascl1	0.0122602	1.27069
Asic2	0.00209246	-1.29772
Asl	0.0100515	-1.18979
Asph	0.00945032	1.09886
Asphd2	0.00012847	-1.24178
Aspm	1.51467e-05	2.4322
Ass1	0.00813792	-17.6695
Aste1	0.0548041	1.22385
Astn2	0.0775145	-1.11558
Atad2	0.0077667	1.34004
Atad3a	0.0024811	1.16217
Atad3aos	0.00507221	-2.39071
Atcay	0.000413452	-1.21282
Atf1	0.0390503	1.12946
Atf2	0.0496863	-1.19154
Atf4	0.0022746	1.18658
Atf5	0.000169236	1.33572
Atg101	0.132901	-1.10634
Atg13	0.000960628	-1.2198
Atg7	0.00110285	1.12138
Atl1	9.61492e-05	-1.30998
Atl3	0.00778743	-1.12514
Atoh8	0.0048017	-1.6617
Atp11c	0.0357705	-1.11221
Atp13a3	0.0357179	1.15124
Atp1a1	3.58669e-06	-1.23063
Atp1a2	4.44039e-05	1.33693
Atp1a3	0.00427756	-1.19062
Atp1b1	0.00295159	-1.14044
Atp1b3	0.380466	-1.04204
Atp2b1	0.00264558	-1.1842
Atp2c1	0.000119974	-1.12403
Atp5a1	7.38584e-05	1.1404
Atp5b	0.000647226	1.12138
Atp5c1	0.998633	-1.00299
Atp5d	0.00561599	1.15229
Atp5g1	6.94461e-05	1.17015
Atp5g2	0.00954759	1.21727
Atp5g3	0.0299939	1.12097
Atp5k	0.0305292	1.1098
Atp5o	3.69601e-05	1.15767
Atp5pb	0.0505852	1.08091
Atp6ap1	0.0688237	-1.07813
Atp6ap2	0.00355627	-1.2231
Atp6v0a1	0.000220338	-1.20112
Atp6v0a2	0.000197433	1.18363
Atp6v0b	0.00143998	-1.27483
Atp6v0c-ps2	0.0178274	-1.10912
Atp6v0d1	2.81327e-05	-1.15618
Atp6v1a	0.00109865	-1.14132
Atp6v1b2	7.072e-06	-1.22831
Atp6v1c1	2.96056e-05	-1.14552
Atp6v1d	0.0313825	-1.12776
Atp6v1e1	0.00030212	-1.19277
Atp6v1f	0.0013965	-1.22524
Atp6v1g2	0.043115	-1.2659
Atp8a1	0.00222278	-1.17584
Atp9a	0.0219405	-1.12541
Atpaf1	0.040219	1.15461
Atpif1	0.0733445	-1.07343
Atraid	0.0074144	-1.13061
Atrn	0.000925085	-1.21271
Atxn7l1	0.549859	-1.06016
Atxn7l3	0.300977	-1.04137
Atxn7l3b	1.91345e-05	-1.13044
Aurka	0.00284764	1.78882
Aurkb	0.00044498	2.86177
Axl	0.00238369	1.16479
Azin1	0.00403731	-1.13761
B230354K17Rik	0.000594658	-1.44841
B3galt1	0.000782813	-1.19442
B3glct	0.00298229	1.29414
B3gnt2	0.0284485	-1.32088
B3gnt4	0.0179456	1.31539
B3gnt7	0.00846065	-1.51372
B4galnt1	0.0139497	-1.24929
B4galnt4	0.011149	-1.16218
B4galt5	0.00254106	-1.13727
B4galt6	0.000132019	-1.21829
B9d1	0.000889906	-1.3748
Baalc	0.00582792	-1.17182
Bace2	0.00498704	-1.28086
Bahd1	0.47606	-1.04948
Baiap2	0.0341031	-1.11265
Bak1	0.000509425	1.33933
Bambi	0.00162408	-1.92386
Bard1	0.0372303	1.641
Barx2	0.0279806	-1.30723
Basp1	0.0226059	-1.14699
Bbs1	0.000126374	-1.21801
Bbs12	0.963742	1.01757
Bbs4	0.0119088	-1.15638
Bbs9	0.000708031	-1.40186
Bbx	0.0478186	-1.16177
BC005537	0.00137763	-1.11375
BC034090	0.0168204	1.44579
BC048403	0.0572616	-1.19827
BC055324	0.531365	1.20048
BC064078	0.000925207	1.73773
Bcan	1.0753e-05	1.38059
Bcar3	0.00372153	-1.38211
Bcat1	0.00145474	1.15909
Bckdhb	0.0242292	1.18934
Bckdk	0.0785218	1.10345
Bcl2l13	0.00904894	1.12053
Bcl3	0.000818346	3.19638
Bcl9l	0.000212379	1.26739
Bcs1l	0.080434	1.13714
Bdh1	0.0292356	1.06392
Bdh2	0.00431111	-1.46699
Bdkrb2	0.00365758	2.01083
Bdnf	0.00223128	-1.3131
Bend6	0.0554818	-1.18174
Bex2	0.00111586	-1.2011
Bex3	4.0949e-05	-1.14827
Bhlhe22	0.0302493	-1.11951
Bhlhe40	0.00835746	1.30278
Bhlhe41	1.99827e-06	1.71675
Bicc1	0.00442208	-1.16274
Bicd2	0.000871025	1.12787
Bin1	0.0109508	-1.13226
Birc5	0.00133144	3.35098
Bmerb1	1.80901e-07	-1.27072
Bmp1	0.00244597	1.22396
Bmp2k	0.199026	-1.09292
Bmp6	0.00160107	-1.4302
Bmp7	0.00814361	1.25807
Bnip3	0.00307884	-1.23043
Bnip3l	4.6669e-06	-1.35961
Boc	3.23679e-06	1.44734
Bola3	0.000116535	1.29838
Bora	0.000964143	1.69048
Brca1	0.0167696	1.69641
Brinp1	6.09834e-05	-1.30434
Brip1	0.0222775	1.52674
Brip1os	0.00055533	1.37529
Brsk1	0.0237548	-1.09688
Bsdc1	0.000912212	-1.14337
Bsg	0.00180953	-1.11333
Btbd1	0.00709357	1.10798
Btbd17	2.40648e-08	4.12682
Btbd3	6.29238e-05	-1.47206
Btg1	0.00119729	-1.33195
Bub1	0.0024986	2.40922
Bub1b	8.26808e-06	1.92369
Bysl	0.00240343	1.18139
C1ql2	0.00349929	-1.31026
C1ql3	0.00437897	-1.34579
C1qtnf5	0.0195476	1.26971
C1qtnf6	9.41895e-05	1.30368
C230072F16Rik	0.83707	-1.07623
C3	0.00389299	1.44109
C330020E22Rik	0.0231808	-1.68582
C4b	0.0889029	-1.12909
C4H1orf232	0.0130166	-1.81158
C530008M17Rik	0.930465	-1.02399
C530044C16Rik	0.000351741	-4.26418
C77080	0.377018	-1.11377
C9orf72	0.00278289	-1.13146
Cables1	2.24909e-06	1.69038
Cables2	0.00151516	-1.17741
Cachd1	0.214126	-1.06514
Cacna1b	0.0244094	-1.24042
Cacna2d1	8.41649e-05	-1.29514
Cacna2d2	0.142235	-1.06018
Cacna2d3	0.0123795	-1.2708
Cacnb2	0.000123582	-1.23634
Cacnb3	0.0439845	-1.1053
Cacnb4	0.035478	-1.16333
Cacng2	0.192105	-1.16825
Cacng4	6.87229e-05	1.46747
Cacng5	9.77282e-05	1.54325
Cacng7	0.0079312	-1.1195
Cad	0.000418887	1.27004
Cadm1	0.00148365	-1.1662
Cadm3	0.0444507	-1.14951
Cadps	0.0741301	-1.07884
Cadps2	0.0822807	-1.11449
Calcoco1	0.0460373	-1.15936
Cald1	0.00013471	1.26948
Calm1	0.00387257	-1.1334
Calm2	0.0448447	-1.12765
Calm3	0.0594122	-1.06968
Caln1	0.000160909	-1.24755
Calr	0.684342	-1.02462
Calu	1.02874e-06	1.32415
Caly	0.0130336	-1.20794
Camk1d	0.00121867	-1.12849
Camk2a	0.000726417	-1.28545
Camk2b	0.0202584	-1.10225
Camk2d	0.000708609	1.1962
Camk4	0.0135198	-1.29842
Camkv	0.0228989	-1.22014
Camsap2	0.0130534	-1.148
Camta1	0.00515123	-1.19099
Canx	0.318349	-1.04956
Cap2	0.00126128	1.17512
Capg	0.000452447	-1.42745
Capn1	0.00208464	-1.5432
Capzb	3.5426e-07	-1.19155
Car12	0.00348854	1.33665
Car2	0.00092019	1.19786
Car8	0.00629564	1.44792
Carmil1	0.000616618	1.18143
Carnmt1	0.0150578	1.1605
Cars	0.0001319	1.23551
Cars2	0.0437677	1.16946
Casc1	0.0315473	1.19799
Casd1	0.0156534	-1.16266
Cask	0.0340056	1.11768
Caskin2	0.0109502	1.3294
Casp12	0.00329561	1.60413
Casp3	0.0195602	-1.13997
Casp7	0.00471293	1.59451
Castor1	0.016879	1.56419
Castor2	0.000350252	-1.26776
Cat	0.0395823	-1.08014
Cavin1	0.822016	1.04052
Cavin3	0.00175295	1.16137
Cbarp	0.0244559	-1.2391
Cbfb	6.34152e-06	1.48692
Cbln2	0.00798038	-1.39966
Cbr3	0.0149746	1.17173
Cbx3	0.536279	1.04105
Cbx6	0.00892242	-1.1485
Cbx7	0.0119122	-1.2248
Ccdc141	0.0092946	1.40959
Ccdc148	0.0189128	-1.502
Ccdc181	0.129217	-1.16647
Ccdc190	2.74495e-06	-2.06389
Ccdc3	0.00893453	-1.14775
Ccdc32	0.310113	-1.05466
Ccdc34	1.02808e-05	1.39846
Ccdc47	0.0229321	1.08748
Ccdc51	0.0158561	1.39394
Ccdc69	0.0127334	1.78025
Ccdc71	0.120654	-1.06888
Ccdc74a	0.00619169	-1.24326
Ccdc77	0.0199412	1.21573
Ccdc8	0.0126215	1.26822
Ccdc80	9.72508e-05	1.28885
Ccdc85c	0.00333028	1.136
Ccdc96	0.294344	1.11709
Cck	0.00111246	-1.61567
Ccl2	0.00295338	4.34834
Ccn1	5.14112e-05	1.44566
Ccn2	2.47949e-05	-1.5949
Ccn3	0.0356358	-1.23008
Ccn4	0.00425601	1.5587
Ccn5	0.0138556	1.9374
Ccna2	1.05566e-05	2.81666
Ccnb1	1.81175e-05	2.86138
Ccnb2	2.46329e-05	2.55869
Ccnd1	2.19894e-06	2.68841
Ccnd2	2.81176e-06	2.46684
Ccnd3	2.79083e-05	1.31498
Ccne2	0.0154532	2.07774
Ccng1	0.000337488	1.29027
Ccng2	8.19344e-05	-1.42262
Ccni	0.000685599	-1.17642
Ccnjl	0.000295305	1.58708
Ccnk	0.208649	1.04843
Ccnyl1	0.00902641	1.29864
Ccpg1	0.00165591	-1.22268
Cd109	0.0105335	-1.34701
Cd14	0.00354684	1.71933
Cd151	0.0308793	1.13788
Cd164	0.107741	1.08194
Cd180	0.00107268	1.67007
Cd200	6.2415e-05	-1.26267
Cd24a	0.000450246	-1.22748
Cd276	0.030096	1.18734
Cd300a	0.0378708	-1.82401
Cd320	0.16253	1.13708
Cd44	0.049326	1.17387
Cd47	5.23707e-05	-1.255
Cd59b	0.384974	-1.55606
Cd63	0.000126919	-1.38171
Cd70	0.00686908	2.5816
Cd81	0.0229703	1.12196
Cd99l2	0.477003	-1.04388
Cdc20	3.4213e-06	2.37943
Cdc25b	0.00913338	1.33173
Cdc25c	0.0613244	2.27646
Cdc27	0.0175957	1.10899
Cdc42ep1	8.64506e-08	2.01711
Cdc42ep3	0.0313556	-1.2661
Cdc42se1	0.000152738	1.22423
Cdc42se2	0.00116748	-1.22538
Cdc45	0.023722	1.31457
Cdc6	0.00635368	2.00305
Cdca2	5.64831e-06	3.21142
Cdca3	8.93815e-05	2.83288
Cdca5	0.000403618	2.04854
Cdca7	0.00491662	1.57598
Cdca7l	0.000745162	1.77061
Cdca8	0.00039898	2.38448
Cdh10	2.28784e-06	1.35827
Cdh11	8.39592e-07	1.17364
Cdh12	0.0304134	-1.28374
Cdh20	2.03625e-06	1.41594
Cdh22	0.00686006	1.30232
Cdh24	0.268795	1.1542
Cdh26	0.0185789	2.22976
Cdh4	4.97855e-05	1.59628
Cdh9	4.71504e-05	-1.9779
Cdk1	2.67463e-06	2.26764
Cdk16	0.0134491	-1.0596
Cdk19	2.32495e-05	-1.33556
Cdk2	0.00184029	1.4244
Cdk2ap1	0.00227264	1.35661
Cdk4	0.00160216	1.11329
Cdk5r1	0.00162277	-1.16446
Cdk5r2	0.0524154	-1.20076
Cdk6	0.0288787	1.15422
Cdk8	0.0316735	1.09112
Cdkl2	0.0065556	-1.31656
Cdkl5	0.00976702	-1.26555
Cdkn1a	4.013e-06	1.27406
Cdkn1b	0.0104221	-1.15573
Cdkn2c	0.0127071	1.37765
Cdkn3	0.00142407	5.20564
Cdon	0.00051568	1.2674
Cdr2	0.00574797	1.43013
Cdr2l	0.00654234	1.1114
Cds1	0.0355405	-1.18385
Cdt1	0.00155138	1.62213
Cdv3	0.0396222	-1.05071
Cebpd	0.00269956	2.66579
Cebpg	0.00107475	1.20842
Cebpz	0.0733661	-1.05838
Celf3	0.0661309	-1.13461
Celf4	0.00279686	-1.11909
Celf5	6.22666e-05	-1.22688
Celf6	0.000356542	-1.25442
Celrr	0.0864693	1.20588
Celsr1	0.00250876	-1.38349
Cemip	0.070135	-1.27925
Cenpa	0.00246207	1.62987
Cenpb	0.0142583	1.0696
Cenpe	8.5139e-08	1.91648
Cenpf	7.39214e-07	1.9657
Cenpi	0.00228834	1.564
Cenpn	0.0091901	2.32174
Cenpq	0.00236404	1.40811
Cenps	0.00100371	2.00586
Cep170b	0.00308133	-1.20336
Cep19	0.000989507	-1.29365
Cep41	0.0013202	1.34351
Cep55	0.00269372	2.53447
Cep68	0.00401005	1.28313
Cers2	0.000424198	1.17692
Cers4	0.00744063	-1.28528
Cers6	0.0148848	-1.16111
Cetn2	0.00691475	-1.13363
Cfap206	0.0540064	-1.26839
Cfap221	0.00468146	-1.53785
Cfap299	0.131946	-1.21572
Cfap36	0.0179676	-1.11053
Cfap61	0.635703	-1.09625
Cfap70	0.494337	1.10294
Cfap74	0.139297	-1.23139
Cfl1	0.0148703	1.08013
Cftr	0.00167969	1.25977
Cgref1	0.0328334	-1.23726
Chadl	0.00252515	1.31578
Chaf1a	0.00319121	1.22821
Chaf1b	0.0697882	1.39769
Chchd3	1.43644e-05	1.28933
Chd5	0.151802	-1.15332
Chdh	0.000239556	-2.35917
Chga	0.586956	-1.04356
Chka	0.00324581	1.11947
Chl1	0.000136541	1.24871
Chmp5	0.000570797	-1.1807
Chn1	0.275914	-1.05881
Chn2	0.0837909	-1.26214
Chpf	0.00652157	1.21158
Chpf2	0.00804871	1.25287
Chpt1	0.00480054	-1.25111
Chrdl1	0.000752045	1.59574
Chrm1	0.0667833	-1.14731
Chrm3	0.00165248	-1.22677
Chrna4	0.00444699	1.33444
Chst1	0.00518075	-1.1627
Chst11	0.00707866	1.1315
Chst2	9.1835e-08	1.49032
Chst3	0.000802627	1.7146
Chst7	2.98987e-06	1.75617
Chst8	7.52234e-05	-1.45325
Chsy1	4.55164e-06	1.68951
Chtf18	0.000154017	1.70472
Cideb	0.0186437	1.98735
Cilp2	0.0173966	-1.42242
Cip2a	0.00092783	1.74695
Cipc	0.00757926	1.1489
Cir1	0.0671823	-1.19908
Cit	0.00595932	1.21736
Cited2	0.000263862	-1.38287
Ckap2	0.000379768	1.88462
Ckap2l	6.12708e-06	2.04852
Ckap4	7.40123e-05	1.35215
Ckap5	0.0286587	-1.09414
Ckb	0.000456889	1.2294
Ckmt1	0.121563	-1.14189
Cks2	0.0252985	1.71458
Clasp2	0.010475	-1.16672
Clba1	0.109293	-1.13087
Clcn4	0.00688523	-1.1683
Clcn5	0.0171694	1.17479
Cldn1	0.032531	-1.463
Cldn12	0.00570875	1.17689
Clec16a	0.0955806	-1.06104
Clec2l	0.0264451	-1.21346
Clic4	7.76686e-06	1.70599
Clint1	0.00335919	1.1383
Clip1	0.000729373	-1.15063
Clip3	0.000204169	-1.11206
Clock	0.00985225	1.12317
Clptm1	0.0153912	1.08663
Clspn	9.4221e-05	2.63009
Clstn1	0.0242137	-1.05166
Clstn2	0.0176684	-1.27629
Clstn3	0.202593	-1.10831
Clta	0.0081309	-1.12204
Clu	0.0259652	-1.09449
Cluh	4.39719e-05	1.27862
Clvs1	0.625055	-1.06623
Clybl	0.0239906	1.2392
Cmc2	0.108479	1.19368
Cmip	0.000542521	-1.16698
Cmtm3	0.000200939	1.44652
Cmtm6	0.0147568	1.16775
Cmya5	0.0260403	-1.48006
Cnih3	0.385953	-1.07935
Cnmd	0.44446	-1.11903
Cnn2	0.0202917	1.39814
Cnn3	0.00372798	1.15093
Cnnm1	0.000475573	-1.53222
Cnnm3	0.0914175	-1.05758
Cnnm4	0.0308469	-1.11636
Cnp	0.0454943	-1.18923
Cnppd1	0.0171009	-1.12122
Cnr1	0.000347765	-1.37521
Cnrip1	0.00264423	-1.18528
Cntfr	0.000414985	1.21765
Cntn4	0.148616	-1.19524
Cntnap1	0.123716	-1.14343
Cntnap2	0.0221048	1.10675
Coa5	0.00277652	1.12897
Cobll1	0.146531	-1.12727
Col11a1	0.0356133	1.20949
Col16a1	8.23267e-05	2.18305
Col18a1	2.62054e-06	1.77384
Col1a1	0.000133832	1.79001
Col1a2	0.000307185	1.31868
Col27a1	0.00635734	1.87202
Col3a1	2.42102e-05	1.419
Col4a1	5.18231e-07	1.64157
Col4a2	3.21536e-06	1.52997
Col4a5	0.391345	1.05689
Col5a1	5.05568e-05	1.53235
Col5a2	0.00424006	1.27867
Col5a3	0.00528746	1.57583
Col6a1	0.00293182	1.36397
Col6a2	8.94039e-05	1.38843
Col6a3	0.00952208	1.2666
Col7a1	0.0150315	1.83608
Col9a2	0.0178169	-1.39649
Col9a3	0.0510458	-1.17192
Colca2	0.00914281	1.8746
Colec12	0.00105028	-1.25683
Colgalt2	0.000465436	1.80653
Copb2	0.00946464	1.13123
Coq10a	0.00399164	-1.21195
Coq6	0.0584007	1.15445
Coq8a	0.0144635	-1.3616
Coq9	0.0191296	1.12375
Coro1a	0.0884372	-1.18602
Coro1c	0.00760769	1.08066
Coro2a	0.0558699	-1.20469
Coro7	0.999486	1.00325
Cox10	0.000238028	1.14281
Cox11	0.0272675	1.20695
Cox15	0.0377576	1.09989
Cox16	0.0247086	1.42541
Cox20	0.329678	1.14864
Cox4i1	0.371424	-1.0396
Cox4i2	0.000357559	1.9014
Cox5a	0.0487356	1.06889
Cox5b	0.0309518	1.13011
Cox7b	0.999609	1.00355
Cox8a	0.000698846	1.14669
Cp	0.00484246	1.42778
Cpd	0.0166501	-1.19346
Cpe	1.70187e-07	-1.3665
Cplx1	0.00664341	-1.18847
Cpne2	0.00498579	1.15189
Cpne4	0.0573137	-1.20371
Cpne7	0.0444929	-1.21692
Cpt1a	0.000153642	1.20703
Cpt2	0.0082961	1.13193
Cpxm1	0.000191499	1.58077
Crabp2	0.000150723	-2.45146
Crbn	0.00284754	-1.19754
Creb3l1	0.00472048	1.24607
Creb3l2	0.0123215	1.13195
Crebl2	0.00368143	-1.43546
Crebrf	0.000221501	-1.59919
Crip2	0.0359563	-1.12379
Crispld2	0.00869295	-1.50304
Crlf1	0.595126	-1.05115
Crmp1	0.0168035	-1.13902
Crot	1.18562e-06	1.84005
Crtac1	0.0157435	-1.25844
Crtap	9.98442e-05	1.45273
Cry2	0.000145234	-1.15102
Crybg3	0.000816638	-1.45004
Cryzl2	0.021001	1.19272
Cs	9.30326e-05	1.23572
Csdc2	0.0183079	1.16787
Csf1	0.000127556	1.52082
Csnk1g3	0.00289368	-1.07018
Cspg4	8.99731e-05	1.49945
Cspg5	8.21699e-05	1.57978
Csrnp1	0.0196872	1.51482
Csrnp3	0.000248598	-1.23401
Csrp2	0.0101622	-1.26329
Cstf2	0.0103588	1.08921
Ctdsp2	2.03321e-05	-1.18891
Cth	1.42209e-06	2.45367
Ctnna1	0.0354111	1.06409
Ctnnbip1	0.000167891	1.25125
Ctnnd1	0.0200914	1.27064
Ctnnd2	0.0143167	1.12271
Ctns	0.0479821	-1.17867
Ctps	2.82185e-05	1.42903
Ctsa	0.00318748	-1.10362
Ctsb	0.00104553	-1.11525
Ctsc	5.94929e-05	1.4751
Ctsd	0.471815	-1.0275
Ctsf	0.000546549	-1.16187
Ctsl	0.00525205	-1.17618
Ctso	0.69012	-1.02422
Cttnbp2nl	0.78866	1.02722
Ctxn1	0.00303327	-1.15381
Cutal	0.00281233	-1.90906
Cx3cl1	0.037757	-1.16455
Cx3cr1	0.000967301	2.1989
Cxadr	0.00500458	-1.19087
Cxcl1	0.000714483	3.87822
Cxcl12	0.113298	-1.12317
Cxcl14	1.99119e-06	1.51093
Cxxc5	0.0506629	-1.13568
Cyb5b	0.0178075	1.07688
Cyb5rl	0.309437	1.13042
Cybrd1	0.00170975	1.18251
Cyc1	5.93397e-07	1.28652
Cycs	2.27492e-05	1.23393
Cyfip1	3.45899e-06	1.30252
Cyfip2	1.311e-06	-1.26778
Cyp1b1	0.0117749	-1.16067
Cyp24a1	9.07927e-07	7.99674
Cyp26b1	0.00554729	-1.27762
Cyp2d22	0.00114388	-1.36144
Cyp2j9	0.00477334	-1.33752
Cyp4f14	0.00516449	1.34744
Cyp4f15	1.84087e-05	3.60863
Cyp4f16	0.405819	1.08062
Cyp4v3	0.0288865	-1.20481
Cyp4x1	0.623731	-1.06539
Cyp51	0.0187052	1.18644
Cystm1	0.000184237	-1.13724
D17H6S56E-5	3.41914e-05	2.62448
D1Ertd622e	0.00121226	-1.37746
D3Ertd751e	0.64978	1.06117
D430019H16Rik	0.000101533	-1.29261
D430020J02Rik	0.0088319	1.67815
D630003M21Rik	0.00441058	1.49008
D630045J12Rik	0.0290681	-1.1927
D7Ertd443e	2.69992e-05	2.38504
Daam1	0.00941274	-1.15435
Daam2	0.00477102	1.29016
Dab1	0.0291983	-1.18519
Dab2ip	0.0056396	1.20074
Dag1	0.0135484	1.08965
Dagla	0.00108719	1.34843
Dazap2	0.0182142	-1.05426
Dbf4	0.0147598	1.36348
Dbndd2	0.0228181	1.23746
Dbpht2	0.10316	-1.1862
Dbt	7.75476e-05	1.44466
Dbx2	0.00144595	1.30746
Dcaf17	0.638197	-1.03418
Dcaf4	0.00379224	1.26036
Dcaf6	0.0367576	-1.14924
Dcaf8	4.65947e-05	-1.18931
Dclk1	0.0040904	-1.12917
Dcn	0.000686131	-1.43525
Dctn3	0.000685541	-1.19975
Dcun1d4	0.0155547	-1.25976
Dcxr	0.00130138	1.29758
Ddah1	3.2685e-06	1.43336
Ddah2	0.00272925	1.17349
Ddhd2	0.101984	-1.09216
Ddit4l	1.3669e-06	-1.30695
Ddn	0.006345	-1.35238
Ddr1	0.0515547	-1.15172
Ddr2	0.000484273	1.39946
Ddt	0.0217935	1.15295
Ddx11	0.111293	1.40041
Ddx20	0.282242	1.09259
Ddx39	0.00637993	1.23044
Ddx54	0.0396302	1.0727
Ddx58	0.0224417	1.28141
Deaf1	0.0113021	-1.16637
Decr1	0.000543711	1.30807
Decr2	0.0712953	-1.09175
Def6	0.00108086	1.64434
Def8	0.00982341	1.09109
Dele1	0.00333139	1.14098
Denn2b	0.00178903	1.24593
Dennd11	0.00487795	-1.2529
Dennd2a	1.77335e-05	1.47099
Dennd3	0.00629854	1.61354
Dennd4a	0.087484	-1.09943
Dennd5a	0.00728585	1.0994
Depdc1a	0.00213378	2.84111
Deptor	0.020128	-1.21873
Derl1	0.00282258	-1.08541
Desi1	0.0143204	1.11247
Desi2	0.00741559	1.18468
Dgat2	0.000219374	-1.2324
Dgkd	2.19843e-05	-1.18076
Dgke	0.00149231	-1.19658
Dgkg	0.131649	-1.08787
Dgkz	6.87878e-05	1.17295
Dglucy	0.0124617	1.36333
Dhdds	0.00357569	-1.16294
Dhfr	0.00177166	1.55854
Dhps	0.0586137	-1.06255
Dhrs1	5.42183e-05	1.55675
Dhrs11	0.0128562	1.4421
Dhrs13	0.00688446	1.36497
Dhrs3	0.00216118	-1.23034
Dhx15	0.0513121	1.0748
Dhx35	0.00824792	1.2738
Dhx40	0.0311612	-1.14558
Diablo	0.820304	-1.65075
Dio2	7.50172e-09	2.20297
Dio3os	0.0158949	-2.17135
Dip2a	0.000684625	1.2518
Dipk1a	0.00963872	-1.2789
Dipk1b	0.610003	1.03935
Dipk1c	0.0220324	-1.28009
Diras1	0.0161724	-1.22321
Diras2	0.000953626	-1.13475
Disc1	0.000192597	2.28766
Dixdc1	6.63017e-05	-1.31752
Dkc1	0.0274715	1.10362
Dlat	0.0159857	1.14495
Dlc1	0.013054	1.1063
Dlg2	0.00181082	-1.31311
Dlg4	0.00245427	-1.16634
Dlg5	0.000233824	1.33539
Dlgap1	0.0905785	-1.09802
Dlgap2	0.00934497	-1.32119
Dlgap3	0.0041065	-1.23758
Dlgap5	0.00113666	2.29369
Dll1	0.00943433	1.40727
Dlst	1.49306e-06	1.21088
Dmpk	0.00613704	1.35357
Dmrta2	0.0153998	1.26051
Dmtn	0.00317552	-1.47287
Dmxl2	0.0105475	-1.25421
Dna2	0.0282153	1.5102
Dnaaf5	0.552016	-1.05401
Dnaja1	0.00847402	-1.13059
Dnaja3	0.0418105	1.10996
Dnajc16	0.940333	1.01128
Dnajc28	0.00642801	-1.40247
Dnajc3	0.0102483	-1.13763
Dnajc5	0.0558364	-1.05373
Dnajc6	0.00217937	-1.2372
Dnal1	0.00329028	-1.16948
Dner	0.0666979	-1.10487
Dnlz	0.0485568	1.08195
Dnm1	0.0612218	-1.2696
Dnm2	0.0161972	1.17537
Dnmt1	0.0322378	1.17583
Dock1	0.000833393	1.29642
Dock11	0.445757	-1.08506
Dock5	0.0079556	1.27054
Dok1	0.0238868	1.27191
Dok5	0.0500877	1.16687
Dpcd	0.00242294	-1.15506
Dpf3	0.000314436	1.56468
Dph6	0.153522	1.10654
Dpp6	0.00920207	-1.10721
Dpp7	0.132032	-1.13342
Dpysl2	0.0155419	-1.11545
Dpysl3	0.0459884	-1.07867
Dpysl5	0.0245529	-1.13788
Drc1	0.00581494	-1.3218
Drp2	0.00278671	-1.34452
Dscam	0.025281	-1.18195
Dstn	0.000260923	-1.23875
Dtd1	0.00465823	-1.11659
Dtx4	0.000682711	1.26597
Dusp11	0.0153616	1.19282
Dusp6	2.88014e-08	2.62807
Dvl3	0.0013858	1.13209
Dym	0.220233	-1.08557
Dync1i1	3.5239e-05	-1.20739
Dync1li1	0.038381	-1.05187
Dync2li1	0.0411528	-1.17057
Dynll2	0.66133	-1.02421
Dynlrb2	0.23986	-1.16999
Dysf	0.000134949	1.51314
Dzank1	0.0133755	-1.16317
Dzip1l	0.0199567	1.33472
E130309D02Rik	0.00613207	1.17944
E2f2	0.0689563	1.50352
E2f4	0.0196179	1.14537
E2f5	0.113371	1.13978
E2f6	0.000106062	1.2649
E2f7	0.0115541	1.70145
Eaf1	0.000150673	1.25899
Eapp	0.340084	-1.0544
Ech1	0.170639	1.08843
Echs1	0.00146414	1.20538
Eci2	0.0128684	1.19035
Ecm2	0.00384553	-1.36886
Ecrg4	5.47843e-06	1.43311
Ect2	0.000588164	2.18434
Eda	0.00290061	-1.64459
Eda2r	0.0372268	1.23017
Edil3	0.00422854	-1.22088
Ednrb	0.00424933	-1.11252
Edrf1	0.0305599	-1.08288
Eef1a2	0.00748766	-1.2346
Eef1d	0.110804	1.04813
Eef2	0.0634692	-1.06735
Efcab12	0.324845	-1.1176
Efemp2	8.2535e-06	1.60301
Efhd1	0.0061058	1.60015
Efhd2	0.00013976	1.27602
Efna5	0.0238923	-1.34581
Efnb1	0.00084147	1.69661
Efnb3	0.000522117	-1.25606
Egfl6	0.007584	1.66062
Egfr	0.000221075	1.31518
Egln1	0.0220921	1.10709
Egln3	0.0142204	1.1517
Egr3	0.000392746	-1.43399
Ehbp1	0.0120363	-1.1221
Ehd3	0.00180693	-1.15492
Eid1	0.00184312	-1.22165
Eif2ak2	3.33952e-06	1.48504
Eif2s2	0.00821051	1.19175
Eif3b	0.00517922	1.0861
Eif3d	0.0482285	1.08835
Eif3h	0.0022629	-1.10606
Eif4a2	0.00172558	-1.24121
Eif4a3	0.00429793	1.09611
Eif4b	0.000192236	-1.16005
Eif4ebp1	4.08835e-05	1.60925
Elavl3	0.0104234	-1.13688
Eldr	0.604315	1.19851
Elmo1	0.137714	-1.11106
Elmo2	0.0862894	1.23514
Elmod1	0.00350859	-1.34596
Elmod3	0.00134192	-1.19891
Eln	1.17543e-06	1.60129
Elovl2	2.41787e-07	1.97413
Elovl4	0.0947274	-1.13904
Elovl5	0.000427572	1.22457
Emb	0.0184952	-1.27334
Emc1	0.00425185	1.18606
Emc8	0.000138515	-1.23461
Eme1	0.0121398	2.40997
Emid1	0.00407167	1.26421
Emilin2	0.0101913	1.24733
Eml2	0.00294927	-1.16934
Eml6	0.0851904	-1.1413
Emp2	0.0600434	-1.21086
Enc1	0.0594652	-1.07202
Endod1	0.0300209	1.13021
Eno1	2.14477e-07	1.52377
Eno1b	5.43326e-07	1.52779
Eno2	0.0714587	-1.20293
Eno3	0.114335	-1.22569
Enox1	0.0191885	-1.12898
Enpp5	0.00130201	-1.25945
Ensa	0.00161229	-1.09408
Entpd2	0.932559	-1.02747
Eomes	0.00394025	1.57624
Epas1	2.70888e-05	1.27479
Epb41l3	0.0268195	-1.19453
Epb41l5	0.00490662	-1.2244
Epha2	0.000117073	2.85949
Epha4	0.00200141	-1.199
Epha6	0.0140992	-1.53944
Ephb2	0.000111544	1.36007
Ephb3	0.0075255	1.47071
Ephb4	0.0474559	1.12577
Ephb6	0.485287	-1.04573
Ephx2	0.00337163	1.28467
Epm2aip1	0.00959459	-1.13311
Epn2	7.50379e-06	1.9977
Eprs	0.00630998	1.22889
Eps8	0.000373825	1.23232
Eps8l1	0.00883171	-1.64511
Erap1	0.0415402	1.1586
Erbb2	0.0318555	1.16363
Erbb3	0.0296259	1.38468
Erbin	0.243939	1.07192
Erc1	0.0169534	-1.11944
Erc2	0.00924438	-1.17397
Ercc6l	0.021295	2.12875
Erf	0.00503108	1.20473
Ergic1	0.00499157	1.13678
Erlin2	0.0119746	1.16626
Ern1	0.81365	-1.03239
Ero1l	0.00709301	1.24704
Errfi1	0.00690859	-1.1548
Esco2	0.00019592	2.88789
Esm1	0.14054	-1.26628
Espl1	0.00109726	1.58684
Esrrb	0.000257234	1.8568
Esrrg	0.0191004	1.61979
Ess2	0.292401	1.06891
Esyt1	0.0381917	1.33261
Etfa	0.00480267	1.22753
Etfb	1.23224e-05	1.21067
Etfbkmt	0.00962051	-1.50354
Etfdh	0.00261867	1.18693
Etnk1	0.0147079	-1.12535
Etnppl	0.000315903	-3.44505
Ets1	0.0354614	1.30958
Etv1	0.000631684	1.27498
Etv4	4.82254e-08	3.89654
Etv5	1.9613e-06	1.79489
Etv6	0.000961859	1.28202
Eva1a	3.08657e-05	-1.29683
Eva1c	0.00269274	1.81425
Evc	0.0290555	1.21744
Evc2	0.0103234	1.221
Evi5	0.0188102	1.16002
Exo1	0.000749846	2.20742
Exoc6	0.00150241	-1.19218
Exoc8	0.0405331	1.10438
Ext1	0.000540724	1.24006
Ext2	0.000713816	1.18853
Extl1	0.000552719	1.54076
Eya2	0.170426	-1.16215
Eya4	0.00954518	-1.27872
Ezh1	0.00227425	-1.34585
Ezh2	0.00632092	1.24253
Ezr	0.000157422	1.29206
F2r	0.00310466	1.17811
F3	1.13773e-05	1.47267
Fa2h	0.0993161	-1.24921
Faah	0.130941	-1.09335
Fabp3	0.153001	-1.12936
Fabp5	1.74653e-05	1.48448
Fabp7	1.15411e-08	3.47918
Fads1	0.0119663	1.13451
Fads2	2.15873e-05	1.28681
Fads3	0.0129343	-1.20639
Faf2	0.0152596	1.13169
Fahd1	0.0248904	1.16488
Fam102a	0.117499	1.07762
Fam102b	0.000785461	-1.21867
Fam104a	0.0831821	1.08307
Fam107b	0.00857902	-1.15902
Fam110a	0.000530639	1.71419
Fam111a	0.00222905	1.92199
Fam114a1	0.00045072	1.40344
Fam117b	0.0203221	-1.15584
Fam120a	6.0078e-05	1.24158
Fam120c	0.0271133	1.0884
Fam126b	0.000448315	-1.38887
Fam129b	0.00505437	1.26163
Fam131b	0.00478078	-1.33472
Fam135b	0.0742679	-1.22121
Fam13b	0.00757215	1.34596
Fam161b	0.0224256	-1.23003
Fam167a	0.0110692	1.24087
Fam171a1	0.00921399	1.17083
Fam171a2	0.0109224	-1.28923
Fam172a	0.265646	-1.04082
Fam174b	0.000335154	-1.36213
Fam180a	0.164039	-1.96352
Fam181a	0.0258466	1.48018
Fam181b	4.57125e-06	1.62613
Fam189a1	0.00146611	-1.19566
Fam189a2	0.00137704	-1.33605
Fam192a	0.501743	1.02962
Fam210a	0.0339411	1.10395
Fam210b	0.0028423	1.28105
Fam216a	0.847605	-1.02257
Fam216b	0.398566	-1.12758
Fam222b	0.00831025	1.20557
Fam32a	0.004179	-1.15472
Fam3a	0.0137979	-1.25384
Fam43a	0.00100877	-1.284
Fam49a	0.00132026	-1.12045
Fam49b	0.80841	1.02345
Fam53c	0.0780831	-1.05981
Fam57b	0.0667366	-1.17157
Fam83d	0.00192171	2.68309
Fanca	0.0265812	1.75155
Fancc	0.0120652	1.32175
Fancd2	0.00803207	1.81677
Fanci	3.13709e-05	2.33474
Fap	0.00178964	1.46102
Farp2	0.236056	-1.11957
Fas	0.999934	-1.00275
Fastk	0.00016115	1.22931
Faxc	0.000376564	-1.20267
Fbh1	0.000854761	1.20771
Fblim1	0.441059	1.0956
Fbln2	0.000131202	1.82065
Fbln5	0.0290938	-1.26152
Fbxl16	0.00212285	-1.20417
Fbxl2	0.0055332	-1.33415
Fbxl3	0.000422384	-1.17529
Fbxo2	0.512774	-1.04753
Fbxo25	0.0132473	-1.11511
Fbxo28	0.0745537	-1.05796
Fbxo31	0.0523367	-1.07049
Fbxo32	3.69146e-05	-2.17326
Fbxo34	0.0107084	-1.1655
Fbxo41	9.49525e-06	-1.18647
Fbxo5	0.150855	1.42474
Fbxo6	0.490256	-1.06429
Fbxo9	0.0366965	-1.11461
Fbxw2	0.00601677	-1.05944
Fbxw9	0.550724	-1.04256
Fcgr1	0.100472	1.28403
Fcgr3	0.109372	-1.17682
Fcho1	0.12834	-1.08845
Fchsd2	0.00223982	1.13811
Fdps	0.012611	-1.13682
Fech	0.014447	1.07478
Fem1b	0.000923378	-1.16151
Fermt2	0.000874393	1.20978
Fezf2	0.00612575	-1.25221
Fgd1	0.00109321	1.25541
Fgd3	0.0496782	-1.13624
Fgf1	7.09261e-06	1.60316
Fgfr1	0.0041585	1.14663
Fgfr1op2	0.169525	1.09496
Fgfr2	0.00647346	1.25712
Fgfr3	5.3859e-06	1.74712
Fgfrl1	1.13168e-11	2.19356
Fh1	0.00290171	1.18769
Fhod3	0.0570468	-1.1172
Fibin	0.00181491	-1.45781
Filip1	0.000313642	1.45952
Fip1l1	0.0188773	1.16624
Fjx1	0.000426014	1.28981
Fkbp10	2.32409e-06	1.68951
Fkbp14	0.00926755	1.31267
Fkbp1a	0.15542	-1.03941
Fkbp1b	0.00824389	-1.43682
Fkbp3	0.00586548	-1.16778
Fkbp5	0.0188861	1.13282
Flad1	0.0215402	1.20818
Flna	0.0126325	1.24963
Flnc	0.984949	-1.01638
Flot1	0.0963626	-1.07081
Flrt3	0.143944	-1.10094
Flt4	0.418546	1.18913
Fmn1	0.933708	-1.02586
Fmn2	0.0503296	-1.19151
Fmnl2	5.97355e-06	1.59342
Fmod	0.015222	1.27836
Fn1	0.00693419	1.49727
Fndc3a	0.0120738	-1.12831
Fndc3b	0.000775741	1.27217
Fndc5	0.0362388	1.25057
Fndc9	0.0178209	-1.37826
Fnip2	0.00940464	-1.14342
Fosl1	0.00958404	1.80779
Foxc1	0.0127773	1.42722
Foxf2	0.0369272	1.6838
Foxj3	0.00411081	-1.11282
Foxm1	2.79372e-05	2.10424
Foxn2	0.00816271	1.23295
Foxn3	0.0517652	-1.13794
Foxo1	0.502184	-1.0364
Foxo4	0.02982	-1.24397
Foxp1	0.00650469	-1.24053
Foxq1	0.112883	1.45127
Foxred1	0.0133551	1.23909
Foxred2	0.00133137	1.22111
Frem1	1.87205e-05	1.9942
Frg2f1	0.121383	-1.23131
Frmd4a	0.0224969	1.13906
Frmd6	0.0781301	-1.1376
Frmd8	0.00587178	-1.20694
Frmpd1	2.33904e-06	1.3554
Frmpd3	0.0111625	-1.27933
Frs2	0.000350781	-1.15284
Fsd1	0.0279266	-1.17154
Fsd1l	5.61916e-05	-1.41402
Fst	0.993839	1.01291
Fstl1	5.43567e-05	1.19331
Ftl1	1.77661e-05	-1.24229
Fubp3	3.9944e-05	1.25827
Fuca1	0.0122636	1.15178
Fut8	0.015543	1.11988
Fxyd1	4.94825e-05	-1.67038
Fxyd7	0.00120268	-1.55415
Fzd1	0.00795082	1.16761
Fzd2	0.000634679	1.23472
Fzd3	0.0231299	-1.18356
Fzd4	0.000260144	1.29036
Fzd7	1.26228e-05	1.94394
Fzd9	0.000974112	1.57259
G6pdx	0.0112297	-1.15967
Gab1	0.104407	-1.07133
Gabarap	0.000547303	-1.1383
Gabarapl1	4.08675e-05	-1.26398
Gabarapl2	0.000627365	-1.18836
Gabbr1	0.000161124	-1.21176
Gabbr2	0.0273188	-1.16211
Gabra1	0.109587	-1.21684
Gabra2	0.00860306	-1.25773
Gabra4	0.0137391	-1.17447
Gabra5	0.00014357	-1.30594
Gabrb1	0.00192292	-1.25256
Gabrb2	0.0847547	-1.12444
Gabrb3	0.000125192	-1.27951
Gabrg1	0.0071726	1.25804
Gabrg2	0.000517298	-1.38301
Gadd45b	0.0534451	-1.2123
Gadd45g	0.000102201	-1.52884
Galc	0.0192269	-1.09262
Galnt10	0.000331533	1.45387
Galnt11	0.000963719	-1.14527
Galnt14	0.135508	-1.13529
Galnt15	0.00180838	-1.96506
Galnt16	0.053855	-1.06595
Galnt18	7.38587e-06	1.3441
Galnt2	0.00532238	1.17057
Galnt4	4.06985e-05	1.37982
Galnt9	0.106067	-1.26418
Galntl6	0.308603	-1.15756
Galr3	0.00668063	1.62873
Gamt	0.0905297	1.14428
Ganab	0.0101835	1.13029
Gap43	0.00286281	-1.17574
Gapdh	8.93784e-05	1.30144
Garem1	0.000251976	1.33774
Garem2	1.00336e-05	1.58202
Garnl3	0.000415293	-1.33203
Gart	0.0850556	1.08336
Gas1	0.00147447	1.1611
Gas2l3	0.0384662	1.44377
Gas6	0.000727243	-1.23518
Gatad2a	0.00901649	1.13933
Gatm	3.02488e-05	1.52617
Gbp3	4.44461e-05	1.87685
Gbp5	0.00365604	1.83194
Gbp7	1.42918e-05	1.74598
Gbx2	0.601615	1.25259
Gclc	0.0143989	-1.11586
Gcnt4	0.00036747	2.40005
Gcsh	0.00322665	1.17551
Gda	0.00198146	-1.33908
Gdap1	0.0107908	-1.16449
Gdap1l1	0.0699878	-1.09447
Gdf15	2.13798e-05	4.16301
Gdi1	0.0313994	-1.11329
Gdpd5	0.0091704	1.16795
Gem	1.82915e-05	-1.52904
Gfap	0.000133746	-1.2692
Gfm1	0.00443759	1.24631
Gfm2	0.00943859	1.17427
Gfpt2	6.53645e-06	1.66768
Gfra1	0.00250785	1.27558
Ggta1	0.000182913	-1.76948
Ghdc	0.0147066	1.39754
Gid4	0.00895558	-1.11756
Gja1	4.42902e-06	-1.58929
Gjb2	0.0119681	-1.52118
Gjb6	0.00239034	-1.99508
Gjc3	0.00201978	-1.25628
Glce	0.00682066	-1.23372
Gli2	0.0148365	-1.20951
Glis2	0.000616712	1.27491
Glis3	0.0463607	-1.24542
Glmp	0.079515	-1.07708
Glra2	0.00113346	-1.39335
Glrx	0.0461022	1.12699
Gls	0.00192033	-1.27286
Gls2	0.00424208	-1.51424
Glud1	0.000258435	1.1603
Glul	0.0091377	1.17076
Glycam1	0.0148994	1.35868
Gm10408	0.792792	-1.1314
Gm10433	0.00153839	-1.23958
Gm10649	0.161186	-1.16268
Gm10825	0.000224404	2.84812
Gm11423	0.0860135	1.54927
Gm12070	0.00237844	1.2443
Gm12258	0.0934072	-1.14372
Gm13375	0.00107307	-1.19719
Gm14569	0.638209	-1.065
Gm15663	3.14008e-05	2.26676
Gm15787	0.164139	-1.50066
Gm16793	0.00530834	2.09174
Gm17359	0.00224937	-2.34822
Gm1976	0.0299922	-1.13871
Gm20383	0.0106857	-1.40596
Gm22109	0.957289	-1.14571
Gm22291	0.717867	-1.43627
Gm2237	0.015183	1.60674
Gm25018	0.959216	-1.13316
Gm28626	0.0237209	1.97329
Gm29508	0.104975	1.33111
Gm29719	0.000118212	-1.1418
Gm3558	0.0303219	-1.50944
Gm5069	0.0221068	-1.36968
Gm5434	0.996142	-1.01698
Gm715	0.0982027	1.2578
Gm7694	0.0131151	1.27489
Gm9833	0.00736873	1.33312
Gmnc	0.00031843	-2.66875
Gna12	0.025955	1.11069
Gna13	0.000834449	-1.20689
Gnai1	0.00445399	-1.20438
Gnai2	0.000554585	1.21751
Gnal	0.1027	-1.14651
Gnaz	0.00239628	-1.17129
Gng12	0.00154404	1.19559
Gng2	0.000385153	-1.23653
Gng3	6.5904e-05	-1.30062
Gng4	0.136696	-1.22775
Gnl3l	0.00732655	-1.07562
Gnptab	0.00010696	-1.09259
Gnptg	0.0676696	-1.03957
Golga2	0.00981312	1.14966
Golga7b	0.0171915	-1.26041
Golim4	0.0234381	1.11608
Golm1	1.88209e-05	1.32669
Golph3	0.0520463	1.14053
Golt1b	0.11747	1.07197
Gorasp2	0.0308	1.07622
Gosr1	0.00804776	1.14252
Got2	2.51224e-05	1.22442
Gpaa1	0.0144344	1.14121
Gpalpp1	0.00673587	-1.14804
Gpam	0.0386391	1.08012
Gpc4	0.00104412	1.40357
Gpc6	0.00474934	1.19238
Gpcpd1	0.110122	1.11661
Gpd1	9.722e-08	2.47865
Gpd1l	0.0112641	1.10215
Gpd2	2.97067e-06	1.62134
Gper1	0.068406	-1.31652
Gphn	0.114278	-1.06512
Gpi1	1.51963e-06	1.24797
Gpm6a	5.69606e-05	-1.31992
Gpnmb	0.63982	-1.05792
Gpr137b-ps	7.86693e-05	-1.24067
Gpr137c	0.0355167	-1.25298
Gpr161	0.218374	-1.08777
Gpr176	0.00903811	-1.41302
Gpr179	0.0100373	1.58642
Gpr22	0.00150068	-1.39725
Gpr27	0.00719331	-1.22457
Gpr37l1	0.0833883	1.0928
Gprasp1	0.00033172	-1.19326
Gprasp2	0.000197212	-1.175
Gprc5b	9.278e-05	-1.24818
Gprin1	0.000373378	-1.16286
Gpt2	0.0198814	1.1125
Gpx1	0.000145047	-1.34089
Gpx3	0.000327343	-1.6649
Gpx4	0.00142915	-1.35847
Gramd4	0.00858177	1.11122
Grb2	7.38644e-05	-1.1392
Grhpr	0.039641	1.12614
Gria1	0.000271663	-1.24775
Grik4	0.0203691	-1.21782
Grin1	0.00595593	-1.28335
Grin2c	1.72806e-06	2.69519
Grin3b	0.0148292	1.7909
Grina	0.0506609	-1.08425
Grip1	0.0464072	1.13281
Grm1	0.0764353	-1.15331
Grm3	2.97866e-06	2.68129
Grm5	0.00733202	1.18671
Grm7	0.0102501	-1.29939
Grn	0.0594581	1.09632
Gsc	0.91203	1.01593
Gsn	0.149588	-1.11355
Gspt1	0.0574587	1.06508
Gss	0.00135713	1.28666
Gstcd	0.110781	1.18916
Gstm5	3.87616e-07	-1.24893
Gstm7	0.00187361	1.34386
Gsto1	0.173809	-1.08041
Gstt1	0.00116302	1.99146
Gstt3	0.0646649	1.47569
Gtf2i	0.0327464	1.11769
Gtf2ird1	0.0211696	1.17039
Gtse1	2.56286e-05	2.06754
Gucy1a2	0.00348245	-1.27702
Gucy1b1	0.0341573	-1.12672
Gxylt1	0.0387017	1.15939
Gxylt2	0.046848	-1.27641
Gys1	1.36669e-06	1.60143
H19	0.000320666	2.2228
H1f2	0.00105136	-1.14116
H2ac10	0.000328858	3.37767
H2ac11	0.0083397	2.01523
H2ac12	0.0144253	1.94348
H2ac13	0.0203464	1.86193
H2ac4	0.0162478	1.95051
H2ac7	0.0034567	1.53466
H2ax	0.00476752	1.24435
H2bc15	0.100492	1.2431
H2bc3	0.110832	1.13759
H2bc7	0.00922063	1.18177
H2bc8	0.058267	1.06237
H2bc9	0.0358916	1.18512
H2-M3	0.061831	1.25948
H2-Q4	0.0029238	1.33186
H2-T10	0.130205	1.28187
H3c3	0.0725657	1.5521
H3c8	0.00486638	1.83827
H60b	0.0122715	2.55416
H6pd	0.0940155	1.13408
Habp4	0.00859522	-1.13539
Hacd2	0.0018068	-1.20673
Hacd3	0.0205699	1.04732
Hacl1	0.00200415	-1.36167
Hadh	6.44662e-05	1.3361
Hadha	3.75898e-05	1.27876
Hadhb	0.0207323	1.13045
Hapln1	0.00236513	1.86899
Hapln3	0.00648419	2.3649
Harbi1	0.15311	-1.11895
Haspin	0.00742449	2.35385
Haus3	0.0905983	1.22327
Haus7	0.000497772	1.18248
Hax1	0.000753268	1.16471
Hbegf	4.59008e-05	1.96156
Hbp1	0.027905	-1.22007
Hc	0.0291037	-1.23658
Hccs	0.0115825	1.14788
Hcn1	0.00352233	-1.32241
Hcn3	0.0739107	-1.15877
Hcrtr1	0.0288209	-1.36471
Hdac1	0.00119502	1.15385
Hdac7	0.0135703	1.28957
Hdc	0.030075	-1.36698
Hdgf	0.00625861	1.1272
Hdgfl3	0.0268101	-1.13815
Hdhd2	0.000795418	1.20283
Hdhd5	0.00110154	1.21159
Heatr5a	0.0677589	1.11157
Heatr6	0.127536	1.08673
Heca	6.88453e-05	-1.31558
Hells	0.00195812	1.55865
Hepacam	0.0287717	1.09362
Herc3	0.009595	-1.16701
Hes1	1.12367e-06	4.18004
Hes5	0.00147299	3.99266
Hes6	0.0737699	1.10069
Hexa	0.00559842	-1.09044
Hexb	0.0142727	-1.10661
Hexdc	0.125943	-1.10314
Hexim1	0.000236938	-1.06913
Hey1	9.90204e-05	1.25148
Heyl	0.00337311	2.02662
Hgf	0.00657249	1.56027
Hibch	0.00215952	1.17408
Hif1a	0.0163871	1.18072
Hip1	5.0121e-08	2.21686
Hip1r	0.041809	-1.09316
Hipk1	0.0502155	-1.10702
Hist1h2an	3.2688e-05	2.18464
Hist1h2ap	0.000298095	2.15528
Hjurp	0.00107344	1.33938
Hk2	2.64542e-05	1.56062
Hlf	0.00661599	1.14756
Hmgb2	0.000206753	1.33604
Hmgcll1	0.0419649	1.22157
Hmgn1	0.0603345	1.07551
Hmgn5	0.0013619	1.451
Hmmr	4.27862e-05	2.45888
Hmox1	0.0014831	1.5496
Hnmt	0.0036014	-1.5581
Hnrnpa2b1	0.0201431	1.1445
Hnrnpd	0.00330457	1.15468
Hnrnpf	0.00140208	1.13041
Hnrnpl	0.0120602	1.10646
Hnrnpul1	0.0062233	1.12698
Hook2	0.006196	-1.29969
Hpca	0.0231084	-1.57519
Hpcal4	1.77923e-06	-1.46286
Hrk	0.0241645	1.10814
Hs2st1	0.000459616	1.14699
Hs3st3b1	0.000583005	1.81373
Hs3st4	0.183913	-1.10106
Hsbp1	0.0220399	-1.10613
Hsd17b11	1.96403e-05	-1.54134
Hsd17b12	0.214959	1.05616
Hsd3b7	0.0062059	1.17837
Hsdl2	0.000215762	1.22292
Hsp90aa1	0.0526485	-1.0921
Hspa12a	0.00283999	-1.20585
Hspa2	6.79487e-05	-1.2876
Hspa5	0.0589674	1.05126
Hspa8	0.244689	-1.04516
Hspa9	1.51163e-05	1.34342
Hspb8	0.00034025	-1.31947
Hspd1	0.000607101	1.14251
Htd2	5.72557e-07	-9.81222
Htr2a	0.000471554	2.39195
Htr2c	0.0262165	-1.422
Htr6	0.00902272	1.52676
Htra1	9.8395e-07	1.38488
Hus1	0.0153952	1.19307
Hyal1	0.00321505	1.34239
Iars	0.00137035	1.22281
Iars2	0.00392192	1.08547
Ica1	0.021899	-1.21545
Icam1	6.81556e-06	2.25722
Icam5	0.0136238	-1.43516
Icosl	7.52534e-05	-2.88404
Id1	0.00681185	-1.34284
Id2	0.00282	-1.16065
Id3	0.023016	-1.27276
Id4	2.47349e-05	-1.70494
Idh3a	0.00274518	1.14434
Idh3b	0.00238004	1.10851
Idh3g	0.0102873	1.0969
Ids	0.00149029	-1.30442
Ifi27	0.010063	1.36345
Ifit2	9.53868e-05	-1.72159
Ifit3	0.010755	-1.6961
Ifit3b	0.000284254	-2.01496
Ifitm10	0.000652454	1.57972
Ifitm2	9.40355e-05	1.37296
Ifitm3	3.89476e-06	1.70133
Ifngr1	0.042701	-1.11044
Ifngr2	0.0151772	-1.18208
Ifrd1	1.23841e-05	1.29216
Ift57	0.0147452	-1.10779
Ift74	0.012471	-1.12233
Ift81	0.0617897	-1.10296
Igdcc4	0.00109961	1.0734
Igf2bp3	0.00110453	1.62134
Igfbp2	8.8185e-13	2.92817
Igfbp3	9.8632e-09	3.41009
Igfbp4	3.06229e-07	2.58142
Igfbp5	0.000336134	1.32574
Igsf11	3.65757e-05	-1.36088
Il10ra	0.0113402	-1.59091
Il11ra1	0.00133122	1.23084
Il15ra	0.0119074	1.54204
Il17rb	0.00423114	-1.7142
Il17rc	0.023662	1.32088
Il17rd	0.00848001	1.3427
Il18bp	3.58911e-05	2.88984
Il1r1	0.0120544	1.62183
Il6st	2.20697e-05	-1.4644
Ilvbl	0.0162613	1.18565
Immt	0.00167977	1.14122
Imp4	0.0130685	1.1752
Impa2	1.00814e-05	3.0936
Ina	0.0121972	-1.15342
Incenp	4.62473e-05	1.70771
Inhba	0.0831281	-1.16245
Inhbb	0.00299556	1.28444
Inka2	1.64844e-07	3.44356
Inpp4a	0.000358402	-1.25309
Inpp5a	0.0141279	1.10629
Inpp5f	0.0014456	-1.20337
Inpp5k	0.00037217	-1.43527
Inppl1	0.000509178	1.31482
Insig1	0.861786	-1.02009
Insm1	0.00020055	1.49417
Insm2	0.0119796	-1.81271
Insyn1	0.008806	-1.18128
Ints5	0.0438579	1.11335
Ints6l	0.110751	-1.07812
Ip6k1	8.11144e-06	-1.16679
Ipo13	0.0165176	1.21259
Ipo9	0.00711985	1.12943
Iqcg	0.0349054	-1.21462
Iqgap3	3.57936e-06	3.22595
Iqsec3	0.448979	-1.09199
Irak2	0.003396	1.47651
Irgm1	2.48578e-05	1.79047
Irs2	0.0248505	1.18862
Islr	9.03409e-07	1.56087
Itga2	0.0139803	-1.54985
Itga5	1.75985e-05	1.8172
Itga6	7.67312e-07	1.54593
Itga7	0.000805329	1.39314
Itgam	0.0289867	1.53394
Itgav	7.85573e-05	1.53816
Itgb1	0.0140017	1.15236
Itgb5	0.0169835	1.11424
Itgbl1	0.000959764	-1.54149
Itih5	0.958698	1.0133
Itm2a	0.00997991	-1.1201
Itm2b	0.00496169	-1.0825
Itpka	0.0147969	-1.26484
Itpkb	0.999988	1.00091
Itprid2	0.000682995	1.20284
Ivd	0.00502991	1.13285
Ivns1abp	0.00134076	-1.16159
Jag1	3.43303e-05	1.95847
Jam2	0.000195077	1.23785
Jazf1	0.00252433	-1.29718
Jcad	0.000136875	1.30526
Jdp2	0.00460026	1.28691
Jmy	0.0106913	-1.1489
Jph4	0.00397324	-1.1704
Jpt2	0.0164327	1.36872
Jrk	0.862691	1.03529
Jun	3.52802e-05	1.18983
Jund	0.00105431	-1.21592
Kank4	0.000253519	1.66878
Kansl2	0.0139834	1.11923
Kantr	0.0142992	-1.21892
Kat14	0.645297	1.02985
Katnal2	0.0263173	-1.16959
Kcna1	0.000397296	-1.29392
Kcna3	0.0301612	-1.27117
Kcna4	0.000615915	-1.85972
Kcna6	0.0144144	1.15994
Kcnab2	0.00438877	-1.28951
Kcnd2	0.0141786	-1.21175
Kcnd3	0.468422	-1.03101
Kcne1l	0.0727815	1.1586
Kcng4	4.44317e-09	4.73258
Kcnh2	0.163875	-1.15369
Kcnh3	0.000450545	-1.55868
Kcnh5	0.00558906	1.3935
Kcnip1	0.173586	-1.14641
Kcnip3	3.75586e-07	2.29484
Kcnj10	0.000199221	1.3577
Kcnj16	0.00252993	1.30664
Kcnj2	0.0528423	-1.31291
Kcnj3	0.000358965	-1.37975
Kcnj4	1.3233e-06	-1.36705
Kcnj6	0.0644025	-1.23845
Kcnk1	0.0618953	1.1105
Kcnk10	0.00081689	-1.46229
Kcnk2	1.7647e-05	-1.49718
Kcnk3	0.0189642	-1.17649
Kcnn2	0.000673011	-1.64364
Kcnq2	0.00931797	-1.27645
Kcnq3	0.00187138	-1.71086
Kcnq4	7.41339e-07	2.04648
Kcnq5	0.00068541	-1.19068
Kcns3	0.012295	-1.27363
Kctd13	0.00800519	-1.22573
Kctd15	0.000630724	1.24162
Kctd16	0.00845625	-1.41633
Kctd17	0.0747253	1.11972
Kctd18	0.00494393	1.15245
Kctd3	0.0583367	-1.0461
Kctd6	0.0940525	-1.12467
Kdelr2	0.00591969	1.22248
Kdm5b	0.116555	-1.05447
Kdm7a	0.0221017	-1.17657
Kdsr	0.0196207	-1.24972
Khdrbs1	0.000358553	1.13592
Khnyn	0.028911	-1.14571
Khsrp	0.0435598	1.05409
Kif11	1.35672e-06	1.87035
Kif13a	0.0225141	1.17843
Kif14	0.000157554	1.77799
Kif15	0.00142384	1.99624
Kif18a	0.004694	1.43052
Kif18b	4.41189e-06	3.7207
Kif1c	1.62648e-08	1.36994
Kif20a	7.40098e-06	2.98339
Kif20b	0.0143551	1.78408
Kif21a	0.0210619	-1.21624
Kif22	4.64211e-06	2.56553
Kif23	0.000100382	2.48606
Kif24	0.0030327	1.4298
Kif2a	0.0055859	-1.1653
Kif2c	0.000176714	2.31858
Kif3a	0.185097	-1.07284
Kif4	0.000466646	2.63889
Kif5a	0.027448	-1.15934
Kif5c	0.00928966	-1.17953
Kif9	0.00710075	-1.22763
Kifap3	0.000477694	-1.16204
Kifc1	2.87478e-06	2.05557
Kifc2	0.00388922	-1.23994
Kifc3	1.92083e-06	1.44957
Kifc5b	0.000824296	1.86417
Kirrel	0.000564963	1.45344
Klc1	0.19103	-1.07743
Klc2	0.216261	-1.07905
Klf13	0.000641076	-1.16642
Klf16	0.00424411	-1.14617
Klf3	2.34675e-07	1.66205
Klf6	0.0265011	-1.10149
Klf9	0.000549839	-1.14277
Klhdc7a	3.20635e-05	1.35295
Klhdc8a	0.00216811	1.43984
Klhdc8b	0.000102542	-1.46844
Klhl2	0.00689828	-1.16151
Klhl21	0.0347194	1.12326
Klhl24	0.00102264	-1.33259
Klhl25	0.00116973	1.41012
Klhl26	0.00175036	-1.11371
Klhl29	0.0048944	-1.18311
Klhl3	0.184033	-1.08061
Klhl32	0.0109714	1.18272
Klhl5	1.36143e-05	1.26964
Klhl8	0.0188616	-1.18745
Klk8	0.304382	-1.21053
Kmt2e	0.0610511	-1.20647
Knl1	0.00884562	1.96904
Knstrn	7.47132e-06	2.48782
Kntc1	0.000885761	1.86164
Kpna2	0.00278152	1.33819
Kpna6	0.00418673	1.10174
Kpnb1	0.000414696	1.14711
Krcc1	0.000379686	1.1908
Kremen1	0.0167083	1.10149
Ksr2	0.0181404	-1.32268
L1cam	0.0296945	-1.20472
L3hypdh	0.0385684	1.16942
Lactb	0.00294091	1.27989
Lama4	0.000223181	1.45194
Lamb2	0.0150727	1.14569
Lamc1	4.56708e-05	1.40564
Lamc3	3.09935e-05	1.99213
Lamp1	6.70218e-05	-1.18613
Lamp2	0.000240938	-1.2753
Lancl2	0.00830271	-1.1837
Lap3	0.00510071	1.22365
Laptm4a	3.17706e-05	-1.19116
Large1	0.0293326	-1.08384
Larp1	0.00307002	1.09335
Larp4	0.0684925	1.09386
Lars	7.21778e-05	1.37113
Lasp1	7.46576e-05	1.22327
Lats2	0.0459774	1.09976
Lbh	3.2814e-06	1.23383
Lcat	0.000942561	1.27284
Lcn2	2.00694e-05	2.45762
Lcorl	0.00138858	-1.2871
Ldha	0.000161758	1.17667
Ldlr	6.71593e-05	1.3032
Lepr	0.0962852	-1.33696
Lfng	1.13049e-07	2.42671
Lgals1	0.00908621	1.26053
Lgals3	0.0343868	-1.27184
Lgals3bp	0.00100082	1.53683
Lgalsl	0.000788277	1.35169
Lgi1	7.6202e-05	-1.33399
Lgi4	4.05326e-08	-2.90759
Lhfp	0.095599	-1.08208
Lhfpl4	0.00848258	-1.12791
Lhx2	0.0005112	1.14181
Lif	3.71647e-05	3.33994
Lig1	0.000891603	1.57553
Lima1	0.000985571	1.18172
Limch1	1.00264e-05	1.28133
Lims1	2.72017e-05	1.2966
Lin7b	0.0075458	-1.45957
Lingo4	0.000488806	2.07082
Lipe	0.00525211	1.30707
Litaf	0.0134275	1.33385
Lix1l	2.66873e-06	1.48161
Llgl1	0.0482345	1.11973
Lman1	0.000415731	1.19504
Lman2	9.95517e-05	1.16127
Lmbrd1	0.0238948	-1.08822
Lmcd1	6.01738e-05	2.38213
Lmf2	0.00283515	1.29334
Lmna	0.051451	1.15095
Lmnb1	1.45237e-06	1.73589
Lmnb2	0.00441657	1.25828
Lmo3	0.00375614	-1.22754
Lmo7	0.0296068	-1.14519
Lmod1	0.0575909	-1.49812
Lmtk2	0.00783552	-1.21634
Lnx2	0.00626491	1.33855
Lockd	0.128821	1.54673
Lonrf2	0.00264792	-1.12197
Lonrf3	0.0111568	-1.13015
Lox	0.00256043	1.36455
Loxl1	0.0227227	1.31363
Loxl3	0.000196685	1.26743
Lpar4	0.00494386	-1.38863
Lpar6	0.00540854	1.65804
Lpcat4	0.239989	-1.14401
Lpgat1	0.0153757	-1.21966
Lpin1	0.0772025	-1.11477
Lpin3	0.0382616	-1.16672
Lpo	8.96068e-06	1.84376
Lratd1	0.000253764	1.35473
Lrch2	0.0705758	-1.05754
Lrfn5	4.14806e-05	-1.44637
Lrig1	9.12781e-09	1.92467
Lrp11	0.00228142	-1.20276
Lrp5	8.09352e-05	1.4583
Lrrc23	0.98929	1.01111
Lrrc3	0.00338702	-1.32504
Lrrc36	0.359694	-1.17928
Lrrc42	0.335085	1.09085
Lrrc4b	0.00769646	1.2457
Lrrc58	0.000919277	1.23276
Lrrc59	0.000188632	1.16884
Lrrc75a	0.0224482	1.35423
Lrrc8a	0.103299	-1.15425
Lrrc8b	0.0302737	-1.12588
Lrrc8c	1.63601e-06	1.22096
Lrrcc1	0.00109269	-1.32953
Lrrfip2	0.037094	1.14957
Lrrk1	0.000369138	1.40035
Lrrn3	0.000466925	-1.24401
Lrtm2	8.59963e-08	2.07044
Lsg1	0.0203095	1.12833
Lsm11	0.101546	-1.29369
Lsm3	0.998873	1.00579
Lsm4	0.0424904	1.1101
Lsm6	0.000281143	1.20998
Lta4h	0.999273	1.00274
Ltbp1	0.00494235	1.49258
Ltbr	0.000376648	1.38148
Lum	0.00108032	-1.31689
Lurap1	0.00177401	1.30538
Luzp1	0.00407046	1.2239
Luzp2	5.03987e-07	1.86827
Ly6h	0.00633791	-1.24553
Lyn	5.15824e-09	3.25678
Lynx1	4.33723e-05	-1.13448
Lypd1	0.00704814	-1.22077
Lyrm9	0.0918641	-1.11472
Lyz2	0.000678174	-1.30121
Lzic	0.00562772	1.12115
Macrod1	0.00124132	-1.43836
Macrod2	0.00127429	-1.22089
Madd	0.121726	-1.11631
Maf	0.00225028	-1.3462
Maf1	0.000337848	-1.24292
Mafk	0.00544784	-1.13545
Mag	0.175134	1.27808
Mageh1	0.0011952	1.31514
Magi3	0.0962812	-1.12652
Mal2	0.0136324	-1.53687
Mamdc2	0.00224937	1.60812
Maml1	0.18422	1.08624
Maml3	0.0932892	-1.14978
Man1a	0.00116959	-1.37615
Man1a2	0.000422812	-1.16262
Man1c1	5.62487e-05	-1.69862
Man2b1	0.120882	-1.09193
Maoa	0.00259539	-1.13165
Maob	0.119564	-1.11136
Map1lc3a	0.00313732	-1.19775
Map1lc3b	8.34453e-08	-1.27331
Map2	0.0241986	-1.18378
Map2k3	0.00569897	1.24894
Map3k10	0.0666415	-1.12185
Map3k14	0.0199835	1.28288
Map3k19	0.122839	-1.18871
Map3k20	0.011709	1.22161
Map3k7cl	0.00106189	-1.51404
Map3k8	0.538571	1.11164
Map3k9	0.0324824	-1.18343
Map4	0.0342137	-1.04602
Map9	0.00169889	-1.2328
Mapk1	0.00521369	-1.10358
Mapk10	0.0395117	-1.08665
Mapk12	0.0174972	-1.60359
Mapk3	0.0012878	-1.18768
Mapk4	0.00542932	-1.1908
Mapk8	0.0269041	-1.16226
Mapk8ip1	0.00191299	-1.0947
[truncated: 1,938 more rows]
