# Supplementary material for: Neuregulin1 Nuclear Signaling Influences Adult Neurogenesis and Regulates a Schizophrenia Susceptibility Gene Network within the Mouse Dentate Gyrus
Source: J Neurosci. 2024 Aug 30;44(43):e0063242024. doi: 10.1523/JNEUROSCI.0063-24.2024 (PMC11502234; doi:10.1523/JNEUROSCI.0063-24.2024)
Supplement: Table 6-2 — Ingenuity pathway analysis (IPA) for functional and pathway annotations for nuclear back signaling regulated genes. (Top) Pathway annotations. (Middle) Functional annotations (Bottom) Disease annotations. P-values and predicted activation state and z-scores. Download Table 6-2, XLSX file. [file jneuro-44-e0063242024-s007.xlsx]

## Sheet: Sheet1
Table 6-2: IPA of nuclear back signaling regulated genes
Ingenuity Canonical Pathways	-log(p-value)	Ratio	z-score	Molecules
Coronavirus Pathogenesis Pathway	1.11	0.0936	-3.771	AGT,CCND1,CCNE2,CDK2,DDX58,E2F2,E2F6,E2F7,HDAC7,MAPK12,MAVS,Oas1b,PTGES2,RBL1,SMAD3,STAT1,STAT3,STING1,TICAM1
RHOGDI Signaling	4.49	0.144	-2.711	ARHGDIG,ARHGEF19,ARHGEF2,ARPC1B,CDH10,CDH12,CDH20,CDH22,CDH26,CDH4,CDH9,EZR,GNG3,ITGA2,ITGA5,ITGA6,ITGA7,ITGAM,ITGAV,MRAS,MYH9,MYL9,PAK3,PAK4,PIP5K1B,RAC3,RHOBTB1,RHOC,RHOJ,RHOQ,WASF2
Corticotropin Releasing Hormone Signaling	1.97	0.119	-2.5	ADCY8,BDNF,CACNA2D1,CACNA2D3,CACNG4,CACNG5,CAMK4,CNR1,CTH,GUCY1A2,MAPK12,MEF2C,PRKAG2,PRKCD,PRKCE,PRKCG,PTCH1,VEGFA
Senescence Pathway	3.18	0.117	-2.117	AKT2,BHLHE40,CACNA2D1,CACNA2D3,CACNG4,CACNG5,CAMK4,CAPN1,CCNB1,CCNB2,CCND1,CCND2,CCND3,CCNE2,CDC25B,CDC25C,CDK1,CDK2,CDKN1A,E2F2,E2F6,E2F7,EIF4EBP1,ETS1,GADD45G,MAPK12,MAPKAPK2,MRAS,PPP2R2C,RBL1,RRAS2,SMAD3,STING1,TGFB3,YPEL3
GADD45 Signaling	3.93	0.217	-1.941	BRCA1,CCNB1,CCND1,CCND2,CCND3,CCNE2,CDK1,CDK2,CDKN1A,GADD45G,MAPK12,SMAD3,TGFB3
Cell Cycle: G2/M DNA Damage Checkpoint Regulation	7.17	0.32	-1.807	AURKA,BORA,BRCA1,CCNB1,CCNB2,CDC25B,CDC25C,CDK1,CDKN1A,CKS2,PKMYT1,PLK1,RPRM,RPS6KA1,SKP2,TOP2A
SNARE Signaling Pathway	2.09	0.125	-1.698	ADCY8,CACNA2D1,CAMK2A,CAMK4,MYH9,MYL9,NAPB,PRKAG2,RAB3A,SNAP25,SNCA,SYN2,SYT11,SYT17,SYT2,SYT4,SYT5
Sumoylation Pathway	1.42	0.117	-1.667	ARHGDIG,ETS1,MAPK12,RAC3,RFC3,RHOBTB1,RHOC,RHOJ,RHOQ,SNCA,ZEB1,ZNF217
Ferroptosis Signaling Pathway	2.98	0.144	-1.606	ACSL4,AIFM2,CDKN1A,CTH,FANCD2,GLS2,GPX4,GSS,HMOX1,MRAS,PRKAB1,PRKAG2,RBL1,RRAS2,SAT1,SLC38A1,SLC39A14,SLC3A2,STAT3
Role of NFAT in Cardiac Hypertrophy	1.22	0.0946	-1.606	ADCY8,AKT2,CACNA2D1,CACNA2D3,CACNG4,CACNG5,CAMK2A,CAMK4,GNG3,HDAC7,IL6ST,LIF,MAPK12,MEF2C,MRAS,PRKAG2,PRKCD,PRKCE,PRKCG,RRAS2,TGFB3
Dopamine-DARPP32 Feedback in cAMP Signaling	2.98	0.13	-1.604	ADCY8,CACNA2D1,CACNA2D3,CACNG4,CACNG5,CAMK4,GRIN1,GRIN2C,GRIN3B,GUCY1A2,KCNJ10,KCNJ16,KCNJ2,KCNJ3,KCNJ4,PAWR,PPP1R14B,PPP1R1B,PPP1R3D,PPP2R2C,PRKAG2,PRKCD,PRKCE,PRKCG
Neuropathic Pain Signaling In Dorsal Horn Neurons	2.2	0.139	-1.604	BDNF,CAMK2A,CAMK4,GRIN1,GRIN2C,GRIN3B,GRM3,GRM7,KCNQ2,KCNQ3,PRKAG2,PRKCD,PRKCE,PRKCG
CLEAR Signaling Pathway	1.65	0.0982	-1.512	AKT2,ATP6V0B,ATP6V1G2,BMP6,CASTOR1,CD63,EGFR,FGFR2,FGFR3,HGF,KCNIP3,MAPK12,MRAS,PDGFRA,PINK1,PPARA,PPP2R2C,PRKAB1,PRKAG2,PRKCD,PRKCE,PRKCG,RRAS2,SCPEP1,SESN2,TNFRSF1A,VEGFA,WDR45
Protein Kinase A Signaling	1.69	0.0929	-1.414	ADCY8,AKAP12,CAMK2A,CAMK4,CDC25B,CDC25C,CDKN3,DUSP6,GNG3,GYS1,LIPE,MYL9,MYLK2,NTN1,PDE1A,PDE1C,PDE3A,PDE4B,PHKG1,PPP1R14B,PPP1R1B,PPP1R3D,PRKAG2,PRKCD,PRKCE,PRKCG,PTCH1,PTPN12,PTPRJ,PTPRN,PTPRR,PTPRZ1,PYGM,RYR1,SIRPA,SMAD3,Tcf7,TGFB3
CDK5 Signaling	2.1	0.132	-1.387	ADCY8,BDNF,CABLES1,CAPN1,ITGA2,ITGA6,LAMC1,MAPK12,MRAS,PPP1R14B,PPP1R1B,PPP1R3D,PPP2R2C,PRKAG2,RRAS2
Cell Cycle: G1/S Checkpoint Regulation	4.55	0.221	-1.387	CCND1,CCND2,CCND3,CCNE2,CDK2,CDKN1A,CDKN2C,E2F2,E2F6,E2F7,HDAC7,RBL1,SKP2,SMAD3,TGFB3
Insulin Secretion Signaling Pathway	1.22	0.0916	-1.342	ADCY8,ASIC2,CACNA2D1,CACNA2D3,CACNG4,CACNG5,CAMK2A,CCK,CPE,EIF4EBP1,KCNA4,LYN,MAPK12,NAPB,PCSK1,PRKAG2,PRKCD,PRKCE,PRKCG,PRLR,RYR1,SNAP25,STAT1,STAT3,STAT5A
Superpathway of Citrulline Metabolism	2.68	0.333	-1.342	ALDH18A1,ASS1,GLS,GLS2,LOC102724788/PRODH
Renin-Angiotensin Signaling	1.23	0.107	-1.265	ADCY8,AGT,MAPK12,MRAS,PAK3,PAK4,PRKAG2,PRKCD,PRKCE,PRKCG,RRAS2,STAT1,STAT3
Role of CHK Proteins in Cell Cycle Checkpoint Control	3.55	0.211	-1.265	BRCA1,CDC25C,CDK1,CDK2,CDKN1A,CLSPN,E2F2,E2F6,E2F7,PLK1,PPP2R2C,RFC3
Glutathione Redox Reactions I	3.48	0.286	-1.134	GPX1,GPX3,GPX4,GSTM2,Gstt1,MGST1,PRDX6,PTGES
Citrulline Biosynthesis	2.74	0.444	-1	ALDH18A1,GLS,GLS2,LOC102724788/PRODH
Inhibition of Matrix Metalloproteases	3.1	0.231	-1	ADAM12,MMP14,MMP15,MMP19,MMP28,MMP3,THBS2,TIMP1,TIMP4
Synaptic Long Term Potentiation	2.25	0.13	-1	ADCY8,CAMK2A,CAMK4,GRIN1,GRIN2C,GRIN3B,GRM3,GRM7,MRAS,PPP1R14B,PPP1R3D,PRKAG2,PRKCD,PRKCE,PRKCG,RPS6KA1,RRAS2
Apelin Adipocyte Signaling Pathway	3.07	0.165	-0.832	ADCY8,APLN,GPX1,GPX3,GPX4,GSTM2,Gstt1,LIPE,MAPK12,MGST1,PRDX6,PRKAB1,PRKAG2,PTGES,RAC3
Dilated Cardiomyopathy Signaling Pathway	1.75	0.115	-0.832	ADCY8,ADRB1,AKT2,CACNA2D1,CACNA2D3,CACNG4,CACNG5,CAMK2A,CAMK4,LAMA4,MAPK12,MYH9,MYL9,PDE3A,PRKAG2,PRKCE,RBM20
Gα12/13 Signaling	1.54	0.113	-0.775	AKT2,CDH10,CDH12,CDH20,CDH22,CDH26,CDH4,CDH9,LPAR4,LPAR6,MAPK12,MEF2C,MRAS,MYL9,RRAS2
PTEN Signaling	2.34	0.127	-0.775	AKT2,CCND1,CDKN1A,EGFR,FGFR2,FGFR3,INPP5K,INPPL1,ITGA2,ITGA5,ITGA6,ITGA7,ITGAM,ITGAV,MRAS,PDGFRA,PREX2,RAC3,RRAS2
AMPK Signaling	1.27	0.0943	-0.728	ACACB,ADRA1B,ADRB1,AK9,AKT2,CCNA2,CCND1,CDKN1A,CFTR,CHRNA4,EIF4EBP1,GNG3,GYS1,LIPE,MAPK12,MRAS,PCK2,PPM1F,PPP2R2C,PRKAB1,PRKAG2,RAB3A,TBC1D1
α-Adrenergic Signaling	1.28	0.111	-0.707	ADCY8,CAMK4,GNG3,GYS1,MRAS,PHKG1,PRKAG2,PRKCD,PRKCE,PRKCG,PYGM,RRAS2
Regulation of Cellular Mechanics by Calpain Protease	4.77	0.202	-0.632	CAPN1,CCNA2,CCND1,CCND2,CCND3,CCNE2,CDK1,CDK2,EGFR,EZR,ITGA2,ITGA5,ITGA6,ITGA7,ITGAM,ITGAV,MRAS,RRAS2
GNRH Signaling	1.55	0.104	-0.535	ADCY8,CACNA2D1,CACNA2D3,CACNG4,CACNG5,CAMK2A,CAMK4,EGFR,GNG3,HBEGF,MAP3K14,MAPK12,MRAS,PAK3,PAK4,PRKAG2,PRKCD,PRKCE,PRKCG,RRAS2
Ephrin Receptor Signaling	6.34	0.167	-0.471	AKT2,ANGPT1,ARPC1B,DOK1,EFNA5,EFNB1,EFNB3,EPHA2,EPHA6,EPHB2,EPHB3,FGF1,GNG3,GRIN1,GRIN2C,GRIN3B,ITGA2,ITGA5,ITGA6,ITGA7,ITGAM,ITGAV,MAP3K14,MRAS,NGEF,PAK3,PAK4,PDGFD,RAC3,RGS3,RRAS2,SORBS1,STAT3,VEGFA
Oxytocin In Brain Signaling Pathway	1	0.0914	-0.471	AKT2,CACNA2D1,CACNA2D3,CACNG4,CACNG5,CAMK4,EGFR,GNG3,LCAT,MEF2C,MRAS,PLA2G5,PRDX6,PRKCD,PRKCE,PRKCG,RGS2,RRAS2
nNOS Signaling in Neurons	3.09	0.213	-0.447	CAMK2A,CAMK4,CAPN1,DLG2,GRIN1,GRIN2C,GRIN3B,PRKCD,PRKCE,PRKCG
Synaptogenesis Signaling Pathway	7.24	0.151	-0.438	ADCY8,AKT2,ARPC1B,BDNF,CACNA2D1,CAMK2A,CAMK4,CDH10,CDH12,CDH20,CDH22,CDH26,CDH4,CDH9,CTNND1,EFNA5,EFNB1,EFNB3,EIF4EBP1,EPHA2,EPHA6,EPHB2,EPHB3,GRIN1,GRIN2C,GRIN3B,GRM3,GRM7,LYN,MRAS,NAPB,NLGN1,PRKAG2,PRKCD,PRKCE,RAB3A,RASGRF1,RRAS2,SNAP25,SNCA,SYN2,SYT11,SYT17,SYT2,SYT4,SYT5,THBS2,VLDLR
Gustation Pathway	1.83	0.108	-0.426	ADCY8,ASIC2,CACNA2D1,CACNA2D3,CACNG4,CACNG5,GABRA2,GABRA5,GABRB1,GABRB3,GABRG1,GABRG2,KCNQ2,KCNQ3,LIPE,LPAR6,P2RX7,P2RY1,PDE3A,PRKAG2,SCN1B,SCN2A
UVC-Induced MAPK Signaling	1.31	0.137	-0.378	EGFR,MAPK12,MRAS,PRKCD,PRKCE,PRKCG,RRAS2
Opioid Signaling Pathway	2.49	0.111	-0.365	ADCY8,AKT2,CACNA2D1,CACNA2D3,CACNG4,CACNG5,CAMK2A,CAMK4,GNG3,GRIN1,GRIN2C,GRIN3B,KCNJ3,LYN,MAPK12,MRAS,PDE1A,PDE1C,PDYN,PRKAG2,PRKCD,PRKCE,PRKCG,RAC3,RGS17,RGS3,RGS4,RGS5,RPS6KA1,RRAS2,RYR1
Agrin Interactions at Neuromuscular Junction	1.8	0.143	-0.333	EGFR,ERBB3,LAMC1,MAPK12,MRAS,Nrg1,PAK3,PAK4,RAC3,RRAS2
Netrin Signaling	1.34	0.125	-0.333	ABLIM2,CACNA2D1,CACNA2D3,CACNG4,CACNG5,NTN1,PRKAG2,RAC3,RYR1
Paxillin Signaling	1.6	0.12	-0.333	DOCK1,ITGA2,ITGA5,ITGA6,ITGA7,ITGAM,ITGAV,MAPK12,MRAS,PAK3,PAK4,PTPN12,RRAS2
Glioma Signaling	4.24	0.169	-0.302	AKT2,CAMK2A,CAMK4,CCND1,CCND2,CCND3,CDKN1A,CDKN2C,E2F2,E2F6,E2F7,EGFR,HDAC7,MRAS,PDGFD,PDGFRA,PRKCD,PRKCE,PRKCG,RBL1,RRAS2
Cholecystokinin/Gastrin-mediated Signaling	1.94	0.126	-0.277	CCK,EGFR,MAPK12,MEF2C,MRAS,PRKCD,PRKCE,PRKCG,RAC3,RHOBTB1,RHOC,RHOJ,RHOQ,RRAS2,SST
eNOS Signaling	1.76	0.113	-0.258	ADCY8,AKT2,BDKRB2,CAMK4,CCNA2,CHRNA4,GUCY1A2,HSPA2,HSPA9,LPAR4,LPAR6,PRKAB1,PRKAG2,PRKCD,PRKCE,PRKCG,SLC7A1,VEGFA
G Beta Gamma Signaling	1.64	0.116	-0.258	AKT2,CACNA2D1,CACNA2D3,CACNG4,CACNG5,EGFR,GNG3,HBEGF,KCNJ3,MRAS,PRKAG2,PRKCD,PRKCE,PRKCG,RRAS2
Dermatan Sulfate Degradation (Metazoa)	1.65	0.235	0	CEMIP,FGFRL1,HYAL1,IDS
Factors Promoting Cardiogenesis in Vertebrates	1.62	0.111	0	BMP6,BMP7,CAMK2A,CCND1,FZD4,FZD7,FZD9,LRP5,MAPK12,MEF2C,PRKCD,PRKCE,PRKCG,Tcf7,TGFB3,WNT7B,WNT9A
Fatty Acid Activation	1.85	0.267	0	ACSBG1,ACSL3,ACSL4,SLC27A1
Fc Epsilon RI Signaling	1.05	0.102	0	AKT2,INPP5K,INPPL1,LYN,MAPK12,MRAS,PLA2G5,PRKCD,PRKCE,PRKCG,RAC3,RRAS2
Glutamate Receptor Signaling	3.5	0.197	0	CAMK4,GLS,GNG3,GRIN1,GRIN2C,GRIN3B,GRM3,GRM7,SLC17A7,SLC1A3,SLC1A4,SLC1A6,SLC38A1
IGF-1 Signaling	1.39	0.115	0	AKT2,CCN1,CCN2,IGFBP2,IGFBP3,IGFBP4,IGFBP5,MRAS,PRKAG2,RRAS2,SOCS3,STAT3
Inhibition of Angiogenesis by TSP1	1.16	0.147	0	AKT2,CD47,GUCY1A2,MAPK12,VEGFA
Mitochondrial L-carnitine Shuttle Pathway	1.48	0.211	0	ACSBG1,ACSL3,ACSL4,SLC27A1
Neurovascular Coupling Signaling Pathway	5.3	0.151	0	ADORA2A,BDKRB2,CACNA2D1,CACNA2D3,CACNG4,CACNG5,CAMK4,CTH,DAGLA,GABRA2,GABRA5,GABRB1,GABRB3,GABRG1,GABRG2,GJA1,GRIN1,GRIN2C,GRIN3B,GUCY1A2,KCNJ10,KCNJ16,KCNJ2,KCNJ3,KCNJ4,Kcnn2,LCAT,P2RY1,PLA2G5,PRDX6,PRKAG2,PTGR2,RYR1,SLC1A3
Nitric Oxide Signaling in the Cardiovascular System	2.65	0.142	0	ADRB1,AKT2,BDKRB2,CACNA2D1,CACNA2D3,CACNG4,CACNG5,CAMK4,GUCY1A2,PDE1A,PDE1C,PRKAG2,PRKCD,PRKCE,PRKCG,SLC7A1,VEGFA
p53 Signaling	2.31	0.143	0	AKT2,BIRC5,BRCA1,CCND1,CCND2,CCNG1,CDK2,CDKN1A,COQ8A,GADD45G,PLAGL1,RPRM,SERPINB5,TNFRSF10A
Prolactin Signaling	1.25	0.116	0	MRAS,PRKCD,PRKCE,PRKCG,PRLR,RRAS2,SOCS3,STAT1,STAT3,STAT5A
Sperm Motility	2.83	0.118	0	CAMK4,DDR2,EGFR,EPHA2,EPHA6,EPHB2,EPHB3,ERBB3,FGFR2,FGFR3,GNG3,GUCY1A2,LCAT,LYN,MET,MRAS,PDE1A,PDE1C,PDE4B,PDGFRA,PLA2G5,PRDX6,PRKAG2,PRKCD,PRKCE,PRKCG,PTK7,ROR2,TNK2,ZP3
Superpathway of D-myo-inositol (1,4,5)-trisphosphate Metabolism	1.28	0.182	0	IMPA2,INPP5K,INPPL1,ITPKA
ERK/MAPK Signaling	2.99	0.125	0.209	DOCK1,DUSP6,EIF4EBP1,ETS1,ITGA2,ITGA5,ITGA6,ITGA7,ITGAM,ITGAV,MKNK1,MRAS,PAK3,PAK4,PLA2G5,PPP1R14B,PPP1R3D,PPP2R2C,PRKAG2,PRKCD,PRKCE,PRKCG,RAC3,RPS6KA1,RRAS2,STAT1,STAT3
ATM Signaling	2.27	0.141	0.277	BRCA1,CCNB1,CCNB2,CDC25C,CDK1,CDK2,CDKN1A,FANCD2,GADD45G,MAPK12,PPP2R2C,RAD51,SMC2,ZEB1
Endocannabinoid Neuronal Synapse Pathway	1.18	0.101	0.277	ADCY8,CACNA2D1,CACNA2D3,CACNG4,CACNG5,CNR1,DAGLA,GNG3,GRIN1,GRIN2C,GRIN3B,KCNJ3,MAPK12,MGLL,PRKAG2
Cardiac β-adrenergic Signaling	1.09	0.095	0.302	ADCY8,ADRB1,AKAP12,CACNA2D1,CACNA2D3,CACNG4,CACNG5,GNG3,MRAS,PDE1A,PDE1C,PDE3A,PDE4B,PPP1R14B,PPP1R3D,PPP2R2C,PRKAG2
ERBB Signaling	1.35	0.117	0.302	EGFR,ERBB3,HBEGF,MAPK12,MRAS,PAK3,PAK4,PRKCD,PRKCE,PRKCG,RRAS2
Heparan Sulfate Biosynthesis (Late Stages)	1.77	0.136	0.302	CHST2,CHST3,CHST7,EXTL1,HS3ST3B1,LIPE,PNPLA7,PRDX6,RPE65,SULT2B1,UST
LXR/RXR Activation	1.21	0.106	0.302	AGT,APOD,C3,CD14,HADH,IL1R1,LCAT,LDLR,LYZ,SERPINF1,SREBF1,TNFRSF1A,VTN
PAK Signaling	1.97	0.127	0.302	EPHB3,ITGA2,ITGA5,ITGA6,ITGA7,ITGAM,ITGAV,MAPK12,MRAS,MYL9,PAK3,PAK4,PDGFD,PDGFRA,RRAS2
RAC Signaling	1.71	0.116	0.302	ARPC1B,CYFIP1,CYFIP2,IQGAP3,ITGA2,ITGA5,ITGA6,ITGA7,ITGAM,ITGAV,MRAS,PAK3,PAK4,PIP5K1B,RAC3,RRAS2
Macropinocytosis Signaling	1.97	0.145	0.333	CD14,CSF1,HGF,ITGA5,MET,MRAS,PDGFD,PRKCD,PRKCE,PRKCG,RRAS2
Ephrin B Signaling	1	0.111	0.378	EFNB1,EFNB3,EPHB2,EPHB3,GNG3,MRAS,RAC3,RGS3
Oxytocin Signaling Pathway	1.28	0.0922	0.392	AKT2,CACNA2D1,CACNA2D3,CACNG4,CACNG5,CAMK4,CCDC51,CTH,EGFR,GJA1,GNG3,GUCY1A2,LIPE,MAPK12,MEF2C,MRAS,MYH9,MYL9,PLA2G5,PPARA,PRKAB1,PRKAG2,PRKCD,PRKCE,PRKCG,RRAS2
cAMP-mediated signaling	1.02	0.0894	0.447	ADCY8,ADORA2A,ADRB1,AKAP12,CAMK2A,CAMK4,CNR1,DUSP6,GPER1,GRM3,GRM7,HTR6,PDE1A,PDE1C,PDE3A,PDE4B,PTH1R,RGS2,RGS4,RPS6KA1,STAT3
Glutathione-mediated Detoxification	2.62	0.216	0.447	GSTM2,Gstt1,Gstt3,MGST1,NAT8,NAT8B,Nat8f4,PTGES
IL-9 Signaling	1.11	0.143	0.447	BCL3,SOCS3,STAT1,STAT3,STAT5A
γ-linolenate Biosynthesis II (Animals)	2.18	0.263	0.447	ACSBG1,ACSL3,ACSL4,FADS2,SLC27A1
Production of Nitric Oxide and Reactive Oxygen Species in Macrophages	1.57	0.105	0.471	AKT2,APOD,LYZ,MAP3K14,MAPK12,PPARA,PPP1R14B,PPP1R3D,PPP2R2C,PRKCD,PRKCE,PRKCG,RAC3,RHOBTB1,RHOC,RHOJ,RHOQ,SIRPA,STAT1,TNFRSF1A
Mouse Embryonic Stem Cell Pluripotency	2.08	0.135	0.535	AKT2,FZD4,FZD7,FZD9,ID1,ID3,ID4,IL6ST,LIF,MAPK12,MRAS,RRAS2,STAT3,Tcf7
RHOA Signaling	1.79	0.121	0.535	ANLN,ARPC1B,CDC42EP1,CDC42EP3,EZR,LPAR4,LPAR6,MYL9,MYLK2,NGEF,PIP5K1B,RHPN2,SEPTIN11,SEPTIN4,SEPTIN9
Xenobiotic Metabolism General Signaling Pathway	1.05	0.0979	0.535	AKT2,GSTM2,HMOX1,MAF,MAP3K14,MAPK12,MGST1,MRAS,NQO2,PPARA,PRKCD,PRKCE,PRKCG,RRAS2
Heparan Sulfate Biosynthesis	1.9	0.136	0.577	CHST2,CHST3,CHST7,EXTL1,HS3ST3B1,LIPE,PNPLA7,PRDX6,RPE65,SULT2B1,UST,XYLT1
G-Protein Coupled Receptor Signaling	3.22	0.0982	0.602	ACKR4,ADCY8,ADCYAP1R1,ADGRG1,ADORA2A,ADRA1B,ADRB1,AKT2,AMOT,BDKRB2,CAMK2A,CAMK4,CCND1,CELSR1,CNR1,CX3CR1,DUSP6,FZD4,FZD7,FZD9,GALR3,GNG3,GPER1,GPR137C,GPR176,GPR179,GPR22,GRM3,GRM7,HCN1,HCRTR1,HTR2A,HTR2C,HTR6,KCNQ2,KCNQ3,LPAR4,LPAR6,MAP3K14,MAPK12,MEF2C,MEGF6,MKNK1,MRAS,MYL9,MYLK2,NTSR2,P2RY1,PAK3,PAK4,PDE1A,PDE1C,PDE3A,PDE4B,PREX1,PREX2,PRKAG2,PRKCE,PRKCG,PTH1R,RAC3,RGS2,RGS4,RPS6KA1,RRAS2,S1PR…
14-3-3-mediated Signaling	1.4	0.11	0.632	AKT2,GFAP,MAPK12,MRAS,PRKCD,PRKCE,PRKCG,RPS6KA1,RRAS2,SNCA,TNFRSF1A,TUBB2A,TUBB2B,TUBB6
Angiopoietin Signaling	1.53	0.13	0.632	AKT2,ANGPT1,ANGPT2,ANGPTL1,BIRC5,MRAS,PAK3,PAK4,RRAS2,STAT5A
PEDF Signaling	1.31	0.119	0.632	AKT2,ARHGAP22,BDNF,CASP7,MAPK12,MRAS,RRAS2,SERPINF1,WASF2,ZEB1
Type II Diabetes Mellitus Signaling	2.24	0.124	0.632	ACSBG1,ACSL3,ACSL4,AKT2,CACNA2D1,CACNA2D3,CACNG4,CACNG5,MAP3K14,MAPK12,PKM,PRKAB1,PRKAG2,PRKCD,PRKCE,PRKCG,SLC27A1,SOCS3,TNFRSF1A
Xenobiotic Metabolism CAR Signaling Pathway	1.34	0.1	0.688	ALDH18A1,ALDH1A1,ALDH1L1,ALDH1L2,ALDH4A1,CHST2,CHST3,CHST7,CITED2,EGFR,GSTM2,HS3ST3B1,MGST1,PPP2R2C,PRKCD,PRKCE,PRKCG,SULT2B1,UST
Apelin Cardiac Fibroblast Signaling Pathway	4.16	0.348	0.707	AKT2,ANGPT2,APLN,CCN2,PRKAB1,PRKAG2,SPHK1,TGFB3
Renal Cell Carcinoma Signaling	1.1	0.113	0.707	AKT2,ETS1,HGF,MET,MRAS,PAK3,PAK4,RRAS2,VEGFA
Thrombopoietin Signaling	1.27	0.127	0.707	MRAS,PRKCD,PRKCE,PRKCG,RRAS2,STAT1,STAT3,STAT5A
Apelin Endothelial Signaling Pathway	2.28	0.128	0.728	ADCY8,AKT2,ANGPT1,APLN,CAMK4,GNG3,ICAM1,MAPK12,MEF2C,MRAS,PRKAB1,PRKAG2,PRKCD,PRKCE,PRKCG,RRAS2,SMAD3,VCAM1
Cardiac Hypertrophy Signaling	1.21	0.092	0.728	ADCY8,ADRA1B,ADRB1,CACNA2D1,CACNA2D3,CACNG4,CACNG5,CAMK4,GNG3,MAP3K14,MAPK12,MAPKAPK2,MEF2C,MRAS,MYL9,PRKAG2,RAC3,RHOBTB1,RHOC,RHOJ,RHOQ,RPS6KA1,RRAS2,TGFB3
HGF Signaling	4.3	0.167	0.728	AKT2,CCND1,CDK2,CDKN1A,DOCK1,ETS1,HGF,ITGA2,ITGA5,ITGA6,ITGA7,ITGAM,ITGAV,MAP3K14,MAPK12,MET,MRAS,PRKCD,PRKCE,PRKCG,RRAS2,STAT3
Synaptic Long Term Depression	1.25	0.0974	0.728	CACNA2D1,CACNA2D3,CACNG4,CACNG5,CTH,GRM3,GRM7,GUCY1A2,LCAT,LYN,MRAS,PLA2G5,PPP2R2C,PRDX6,PRKCD,PRKCE,PRKCG,RRAS2,RYR1
Thrombin Signaling	1.62	0.102	0.775	ADCY8,AKT2,ARHGEF19,ARHGEF2,ARHGEF37,ARHGEF39,ARHGEF40,CAMK2A,CAMK4,EGFR,GNG3,MAPK12,MRAS,MYL9,PRKCD,PRKCE,PRKCG,RAC3,RHOBTB1,RHOC,RHOJ,RHOQ,RRAS2
Dermatan Sulfate Biosynthesis (Late Stages)	1.06	0.128	0.816	CHST2,CHST3,CHST7,HS3ST3B1,SULT2B1,UST
Fatty Acid β-oxidation I	1.6	0.171	0.816	ACSBG1,ACSL3,ACSL4,HADH,HADHA,SLC27A1
IL-22 Signaling	2.41	0.25	0.816	AKT2,MAPK12,SOCS3,STAT1,STAT3,STAT5A
LPS/IL-1 Mediated Inhibition of RXR Function	2.01	0.106	0.816	ACSBG1,ACSL3,ACSL4,ALDH18A1,ALDH1A1,ALDH1L1,ALDH1L2,ALDH4A1,CD14,CHST2,CHST3,CHST7,Cyp2d22,Cyp2j9,FABP5,FABP7,GSTM2,HS3ST3B1,IL1R1,MGST1,PAPSS2,PPARA,SLC27A1,SREBF1,SULT2B1,TNFRSF1A,UST
Role of NANOG in Mammalian Embryonic Stem Cell Pluripotency	1.28	0.108	0.816	AKT2,BMP6,BMP7,FZD4,FZD7,FZD9,IL6ST,LIF,MRAS,RRAS2,STAT3,WNT7B,WNT9A
Insulin Receptor Signaling	1.11	0.1	0.832	AKT2,ASIC2,EIF4EBP1,GYS1,INPP5K,INPPL1,LIPE,MRAS,PPP1R14B,PPP1R3D,PRKAG2,RHOQ,RRAS2,SOCS3
STAT3 Pathway	3.27	0.148	0.832	BMP6,CDKN1A,EGFR,FGFR2,FGFR3,HGF,IL10RA,IL15RA,IL17RB,IL17RC,IL17RD,IL1R1,IL6ST,MAPK12,MRAS,PDGFRA,RRAS2,SOCS3,STAT3,VEGFA
Superpathway of Inositol Phosphate Compounds	1.87	0.105	0.894	ALPL,ATP1A2,CDC25B,CDC25C,DUSP6,EPHX2,EYA4,INPP5K,INPPL1,ITPKA,NUDT2,NUDT5,PAWR,PIP5K1B,PLPPR4,PPP1R14B,PPP1R1B,PPP1R3D,PPP2R2C,PPP4R1,PTPN12,PTPRJ,PTPRN,SIRPA,SOCS3
Neuregulin Signaling	2.77	0.145	0.905	AKT2,DCN,EGFR,ERBB3,HBEGF,ITGA2,ITGA5,ITGA6,ITGA7,ITGAM,ITGAV,MRAS,PRKCD,PRKCE,PRKCG,RRAS2,STAT5A
NF-κB Activation by Viruses	1.89	0.141	0.905	AKT2,EIF2AK2,ITGA2,ITGA6,ITGAV,MAP3K14,MRAS,PRKCD,PRKCE,PRKCG,RRAS2
p38 MAPK Signaling	1.28	0.108	0.905	CDC25B,IL1R1,IRAK2,MAPK12,MAPKAPK2,MEF2C,MKNK1,PLA2G5,RPS6KA1,STAT1,TGFB3,TIFA,TNFRSF1A
PI3K/AKT Signaling	2.84	0.126	0.905	AKT2,CCND1,CDKN1A,EIF4EBP1,GDF15,GYS1,IL10RA,IL15RA,IL17RB,IL17RC,IL17RD,IL1R1,IL6ST,INPP5K,INPPL1,ITGA2,ITGA5,ITGA6,ITGA7,ITGAM,ITGAV,LIMS1,MRAS,PPP2R2C,RRAS2
Regulation of Actin-based Motility by Rho	2.41	0.138	0.905	ARPC1B,ITGA2,ITGA5,ITGA6,ITGA7,ITGAM,ITGAV,MYL9,PAK3,PAK4,PIP5K1B,RAC3,RHOBTB1,RHOC,RHOJ,RHOQ
Leukocyte Extravasation Signaling	1.28	0.0984	0.943	CLDN1,CTNND1,EZR,ICAM1,ITGA2,ITGAM,MAPK12,MMP14,MMP15,MMP19,MMP28,MMP3,PRKCD,PRKCE,PRKCG,SIPA1,TIMP1,TIMP4,VCAM1
Apoptosis Signaling	1.09	0.106	1	BAK1,CAPN1,CASP7,CDK1,CYC1,MAP3K14,MRAS,PRKCE,RPS6KA1,RRAS2,TNFRSF1A
FLT3 Signaling in Hematopoietic Progenitor Cells	1.05	0.11	1	AKT2,EIF4EBP1,MAPK12,MRAS,RPS6KA1,RRAS2,STAT1,STAT3,STAT5A
GM-CSF Signaling	1.4	0.129	1	AKT2,CAMK2A,CCND1,ETS1,LYN,MRAS,RRAS2,STAT1,STAT3
Growth Hormone Signaling	1.37	0.127	1	IGFBP3,PRKCD,PRKCE,PRKCG,RPS6KA1,SOCS3,STAT1,STAT3,STAT5A
IL-3 Signaling	1.13	0.114	1	AKT2,MRAS,PRKCD,PRKCE,PRKCG,RRAS2,STAT1,STAT3,STAT5A
Pyrimidine Deoxyribonucleotides De Novo Biosynthesis I	1.22	0.174	1	AK9,RRM1,RRM2,TYMS
Remodeling of Epithelial Adherens Junctions	1.11	0.118	1	ARPC1B,CTNND1,DNM1,HGF,MET,TUBB2A,TUBB2B,TUBB6
Semaphorin Neuronal Repulsive Signaling Pathway	1.97	0.119	1	AKT2,BCAN,CSPG4,CSPG5,GUCY1A2,ITGA2,ITGA5,ITGA6,ITGA7,ITGAM,ITGAV,MYL9,NCAN,PAK3,PAK4,PDE4B,PLXNB1,PRKAG2
Sonic Hedgehog Signaling	1.99	0.207	1	CCNB1,CDK1,GLIS2,PRKAG2,PTCH1,SUFU
Stearate Biosynthesis I (Animals)	2.49	0.169	1	ACOT2,ACSBG1,ACSL3,ACSL4,BDH2,DBT,DHRS1,DHRS11,ELOVL2,PTGR2,SLC27A1
WNT/β-catenin Signaling	1.44	0.104	1	AKT2,APPL2,CCND1,CDH12,FZD4,FZD7,FZD9,GJA1,LRP5,PPP2R2C,SOX3,SOX7,SOX8,Tcf7,TGFB3,TLE1,WNT7B,WNT9A
CREB Signaling in Neurons	2.37	0.0941	1.069	ACKR4,ADCY8,ADCYAP1R1,ADGRG1,ADORA2A,ADRA1B,ADRB1,AKT2,BDKRB2,BMP6,CACNA2D1,CACNA2D3,CACNG4,CACNG5,CAMK2A,CAMK4,CELSR1,CNR1,CX3CR1,EGFR,FGFR2,FGFR3,FZD4,FZD7,FZD9,GALR3,GNG3,GPER1,GPR137C,GPR176,GPR179,GPR22,GRIN1,GRIN2C,GRM3,GRM7,HCRTR1,HGF,HTR2A,HTR2C,HTR6,LPAR4,LPAR6,MRAS,NTSR2,P2RY1,PDGFRA,PRKAG2,PRKCD,PRKCE,PRKCG,PTH1R,RPS6KA1,RRAS2,S1PR2,TSHR,VEGFA
Amyotrophic Lateral Sclerosis Signaling	1.1	0.103	1.134	CACNA2D1,CACNA2D3,CACNG4,CACNG5,CAPN1,CASP7,GPX1,GRIN1,GRIN2C,GRIN3B,NEFL,VEGFA
Cell Cycle Regulation by BTG Family Proteins	2.62	0.216	1.134	BTG1,CCND1,CCNE2,CDK2,E2F2,E2F6,E2F7,PPP2R2C
Chondroitin Sulfate Biosynthesis (Late Stages)	1.35	0.14	1.134	CHST2,CHST3,CHST7,CHSY1,HS3ST3B1,SULT2B1,UST
Ovarian Cancer Signaling	2.43	0.127	1.134	AKT2,BRCA1,CCND1,E2F2,E2F6,EGFR,FZD4,FZD7,FZD9,GJA1,HDAC7,MRAS,PRKAG2,RAD51,RBL1,RRAS2,Tcf7,VEGFA,WNT7B,WNT9A
Endocannabinoid Developing Neuron Pathway	1.4	0.11	1.155	ADCY8,AKT2,BRCA1,CCND1,CNR1,GNG3,MAPK12,MGLL,MRAS,PRKAG2,RAC3,RRAS2,STAT3,STMN2
Reelin Signaling in Neurons	1.68	0.115	1.155	AKT2,ARHGEF19,ARHGEF2,ARHGEF37,ARHGEF39,ARHGEF40,ARPC1B,CAMK2A,CNR1,GRIN1,GRIN2C,GRIN3B,ITGA5,LYN,MAPK12,VLDLR
Regulation Of The Epithelial Mesenchymal Transition In Development Pathway	2.35	0.149	1.155	BRCA1,FZD4,FZD7,FZD9,GLIS2,JAG1,LOX,NOTCH1,PTCH1,SUFU,Tcf7,WNT7B,WNT9A
Role of PKR in Interferon Induction and Antiviral Response	1.19	0.103	1.155	COLEC12,CYC1,DDX58,EIF2AK2,FANCC,HSPA2,HSPA9,MAPK12,MAVS,PDGFD,STAT1,STAT3,TIRAP,TNFRSF1A
3-phosphoinositide Biosynthesis	1.99	0.111	1.213	ALPL,ATP1A2,CDC25B,CDC25C,DUSP6,EPHX2,EYA4,INPPL1,NUDT2,NUDT5,PAWR,PIP5K1B,PLPPR4,PPP1R14B,PPP1R1B,PPP1R3D,PPP2R2C,PPP4R1,PTPN12,PTPRJ,PTPRN,SIRPA,SOCS3
Actin Cytoskeleton Signaling	2.22	0.11	1.213	ARPC1B,CD14,CYFIP1,CYFIP2,DOCK1,EZR,FGD1,FGF1,FN1,IQGAP3,ITGA2,ITGA5,ITGA6,ITGA7,ITGAM,ITGAV,MRAS,MYH9,MYL9,MYLK2,PAK3,PAK4,PDGFD,PIP5K1B,RAC3,RRAS2,WASF2
BEX2 Signaling Pathway	1.4	0.123	1.265	AKT2,BAK1,CCND1,CDKN1A,LGALS1,MAPK12,PPP2R2C,STAT3,Tcf7,VEGFA
Fcγ Receptor-mediated Phagocytosis in Macrophages and Monocytes	1.05	0.106	1.265	AKT2,ARPC1B,DOCK1,EZR,HMOX1,LYN,PRKCD,PRKCE,PRKCG,RAC3
PDGF Signaling	1.25	0.116	1.265	EIF2AK2,INPP5K,INPPL1,MRAS,PDGFD,PDGFRA,RRAS2,SPHK1,STAT1,STAT3
Breast Cancer Regulation by Stathmin1	4.39	0.109	1.27	ACKR4,ADCYAP1R1,ADGRG1,ADORA2A,ADRA1B,ADRB1,ARHGEF19,ARHGEF2,AURKA,AURKB,BDKRB2,BMP6,CAMK2A,CAMK4,CCND1,CCND2,CCND3,CDK1,CDK2,CELSR1,CNR1,CX3CR1,E2F2,E2F6,E2F7,FOXM1,FZD4,FZD7,FZD9,GALR3,GNG3,GPER1,GPR137C,GPR176,GPR179,GPR22,GRM3,GRM7,HCRTR1,HGF,HTR2A,HTR2C,HTR6,LPAR4,LPAR6,MRAS,NTSR2,P2RY1,PPP1R14B,PPP1R3D,PPP2R2C,PRKAG2,PRKCD,PRKCE,PRKCG,PTH1R,RAC3,RRAS2,S1PR2,STAT3,TSHR,TUBB2A,TUBB2B,TUBB6,VE…
Xenobiotic Metabolism PXR Signaling Pathway	2.07	0.114	1.279	ALDH18A1,ALDH1A1,ALDH1L1,ALDH1L2,ALDH4A1,CAMK2A,CDK2,CHST2,CHST3,CHST7,CITED2,GSTM2,HS3ST3B1,MGST1,PPP1R14B,PPP1R3D,PRKAG2,PRKCD,PRKCE,PRKCG,SULT2B1,UST
Cardiac Hypertrophy Signaling (Enhanced)	3.71	0.107	1.313	ADCY8,ADRA1B,ADRB1,AGT,AKT2,CACNA2D1,CACNA2D3,CACNG4,CACNG5,CAMK2A,CAMK4,CD70,Eda,EIF4EBP1,FGF1,FGFR2,FGFR3,FGFRL1,FZD4,FZD7,FZD9,GNG3,HDAC7,IL10RA,IL15RA,IL17RB,IL17RC,IL17RD,IL1R1,IL6ST,ITGA2,ITGA5,ITGA6,ITGA7,ITGAM,ITGAV,LIF,MAP3K14,MAPK12,MAPKAPK2,MEF2C,MKNK1,MRAS,PDE1A,PDE1C,PDE3A,PDE4B,PRKAG2,PRKCD,PRKCE,PRKCG,RRAS2,RYR1,STAT3,TGFB3,TNFRSF1A,WNT7B,WNT9A
3-phosphoinositide Degradation	3	0.129	1.342	ALPL,ATP1A2,CDC25B,CDC25C,DUSP6,EPHX2,EYA4,INPP4A,INPP5K,INPPL1,MTM1,NUDT2,NUDT5,PAWR,PLPPR4,PPP1R14B,PPP1R1B,PPP1R3D,PPP2R2C,PPP4R1,PTPN12,PTPRJ,PTPRN,SIRPA,SOCS3
Apelin Muscle Signaling Pathway	1.03	0.125	1.342	AKT2,APLN,GNG3,MRAS,PRKAB1,PRKAG2
Bladder Cancer Signaling	2.81	0.147	1.342	CCND1,CDKN1A,E2F2,E2F6,EGFR,FGF1,FGFR3,HDAC7,MMP14,MMP15,MMP19,MMP28,MMP3,MRAS,RBL1,RRAS2,VEGFA
Non-Small Cell Lung Cancer Signaling	1.35	0.117	1.342	AKT2,CCND1,CCND2,CCND3,E2F2,E2F6,EGFR,HDAC7,MRAS,RBL1,RRAS2
VDR/RXR Activation	1.89	0.141	1.342	CD14,CDKN1A,CYP24A1,HES1,IGFBP3,IGFBP5,LRP5,PRKCD,PRKCE,PRKCG,SEMA3B
White Adipose Tissue Browning Pathway	3.14	0.145	1.342	ADCY8,ANGPT2,BDNF,BMP7,CACNA2D1,CACNA2D3,CACNG4,CACNG5,DIO2,FGFR2,FGFR3,FGFRL1,FNDC5,GUCY1A2,LIPE,MAPK12,PPARA,PRKAB1,PRKAG2,VEGFA
HMGB1 Signaling	1.31	0.102	1.387	AKT2,CD70,Eda,ICAM1,IL1R1,LIF,MAPK12,MRAS,RAC3,RHOBTB1,RHOC,RHOJ,RHOQ,RRAS2,TGFB3,TNFRSF1A,VCAM1
IL-6 Signaling	1.37	0.109	1.387	AKT2,CD14,COL1A1,IL1R1,IL6ST,MAP3K14,MAPK12,MAPKAPK2,MRAS,RRAS2,SOCS3,STAT3,TNFRSF1A,VEGFA
Actin Nucleation by ARP-WASP Complex	2.52	0.151	1.414	ARPC1B,ITGA2,ITGA5,ITGA6,ITGA7,ITGAM,ITGAV,MRAS,RAC3,RHOBTB1,RHOC,RHOJ,RHOQ,RRAS2
Apelin Liver Signaling Pathway	3.73	0.308	1.414	AGT,APLN,COL18A1,COL1A1,COL1A2,COL3A1,COL5A3,MAPK12
Basal Cell Carcinoma Signaling	2.14	0.153	1.414	BMP6,BMP7,FZD4,FZD7,FZD9,GLIS2,PTCH1,SUFU,Tcf7,WNT7B,WNT9A
ERB2-ERBB3 Signaling	1.2	0.123	1.414	CCND1,ERBB3,ETV4,MRAS,Nrg1,RRAS2,STAT3,STAT5A
PCP (Planar Cell Polarity) Pathway	1.79	0.15	1.414	CELSR1,EFNB1,FZD4,FZD7,FZD9,MAPK12,ROR2,WNT7B,WNT9A
Toll-like Receptor Signaling	1.5	0.128	1.414	CD14,EIF2AK2,IRAK2,MAP3K14,MAPK12,PPARA,TICAM1,TIRAP,TRAF1,TRAF4
Epithelial Adherens Junction Signaling	3.59	0.146	1.46	AKT2,ARPC1B,CTNND1,DLL1,ECT2,EGFR,FGF1,HGF,KIF23,MET,MRAS,NOTCH1,NOTCH3,NOTCH4,PAK3,PAK4,PPP2R2C,PRKAB1,PRKAG2,RACGAP1,RRAS2,Tcf7,WWC1
Acute Phase Response Signaling	1.7	0.108	1.5	AGT,AKT2,C3,CP,CRABP2,FN1,HMOX1,IL1R1,IL6ST,MAP3K14,MAPK12,MRAS,OSMR,RRAS2,SERPINA3,SERPINF1,SOCS3,STAT3,TNFRSF1A,VWF
CXCR4 Signaling	1.8	0.112	1.5	ADCY8,AKT2,DOCK1,GNG3,LYN,MAPK12,MRAS,MYL9,PAK3,PAK4,PRKCD,PRKCE,PRKCG,RAC3,RHOBTB1,RHOC,RHOJ,RHOQ,RRAS2
D-myo-inositol (1,4,5,6)-Tetrakisphosphate Biosynthesis	2.37	0.121	1.5	ALPL,ATP1A2,CDC25B,CDC25C,DUSP6,EPHX2,EYA4,INPPL1,NUDT2,NUDT5,PAWR,PLPPR4,PPP1R14B,PPP1R1B,PPP1R3D,PPP2R2C,PPP4R1,PTPN12,PTPRJ,PTPRN,SIRPA,SOCS3
D-myo-inositol (3,4,5,6)-tetrakisphosphate Biosynthesis	2.37	0.121	1.5	ALPL,ATP1A2,CDC25B,CDC25C,DUSP6,EPHX2,EYA4,INPPL1,NUDT2,NUDT5,PAWR,PLPPR4,PPP1R14B,PPP1R1B,PPP1R3D,PPP2R2C,PPP4R1,PTPN12,PTPRJ,PTPRN,SIRPA,SOCS3
D-myo-inositol-5-phosphate Metabolism	1.95	0.111	1.5	ALPL,ATP1A2,CDC25B,CDC25C,DUSP6,EPHX2,EYA4,INPPL1,NUDT2,NUDT5,PAWR,PLPPR4,PPP1R14B,PPP1R1B,PPP1R3D,PPP2R2C,PPP4R1,PTPN12,PTPRJ,PTPRN,SIRPA,SOCS3
Gαq Signaling	1.78	0.112	1.5	ADRA1B,AKT2,CAMK4,GNG3,GYS1,HMOX1,HTR2A,HTR2C,MRAS,PRKCD,PRKCE,PRKCG,RAC3,RGS2,RGS4,RHOBTB1,RHOC,RHOJ,RHOQ
Aryl Hydrocarbon Receptor Signaling	2.07	0.119	1.508	ALDH18A1,ALDH1A1,ALDH1L1,ALDH1L2,ALDH4A1,CCNA2,CCND1,CCND2,CCND3,CCNE2,CDK2,CDKN1A,DHFR,GSTM2,MGST1,NCOA7,NQO2,RBL1,TGFB3
Glioma Invasiveness Signaling	3.06	0.178	1.508	HMMR,ITGAV,MRAS,PLAU,RAC3,RHOBTB1,RHOC,RHOJ,RHOQ,RRAS2,TIMP1,TIMP4,VTN
Lymphotoxin β Receptor Signaling	1.17	0.127	1.633	AKT2,CYC1,LTBR,MAP3K14,TRAF1,TRAF4,VCAM1
Notch Signaling	3.89	0.263	1.633	DLL1,DTX4,HES1,HES5,HEY1,JAG1,LFNG,NOTCH1,NOTCH3,NOTCH4
Small Cell Lung Cancer Signaling	2.39	0.146	1.633	AKT2,CCND1,CCND2,CCND3,CCNE2,CDK2,CYC1,E2F2,E2F6,HDAC7,RBL1,SKP2,TRAF1,TRAF4
Chondroitin Sulfate Biosynthesis	1.89	0.155	1.667	CHPF2,CHST2,CHST3,CHST7,CHSY1,HS3ST3B1,SULT2B1,UST,XYLT1
Dermatan Sulfate Biosynthesis	1.79	0.15	1.667	CHPF2,CHST2,CHST3,CHST7,CHSY1,HS3ST3B1,SULT2B1,UST,XYLT1
Oncostatin M Signaling	3.41	0.233	1.667	EPAS1,IL6ST,MMP3,MRAS,OSMR,PLAU,RRAS2,STAT1,STAT3,STAT5A
HIF1α Signaling	4.37	0.144	1.671	ADRA1B,AKT2,BMP6,CAMK2A,CAMK4,CCNG2,CDKN1A,EIF4EBP1,HGF,HK2,HMOX1,HSPA2,HSPA9,MET,MKNK1,MMP14,MMP15,MMP19,MMP28,MMP3,MRAS,PKM,PRKCD,PRKCE,PRKCG,RAC3,RRAS2,SAT1,STAT3,VEGFA
Pyridoxal 5'-phosphate Salvage Pathway	2.95	0.182	1.732	AKT2,CDK1,CDK2,DMPK,EIF2AK2,NEK2,PAK3,PLK1,PNPO,PRKCD,PRKCE,TTK
Role of BRCA1 in DNA Damage Response	3.69	0.188	1.732	BARD1,BRCA1,BRIP1,CDKN1A,E2F2,E2F6,E2F7,FANCA,FANCC,FANCD2,PLK1,RAD51,RBL1,RFC3,STAT1
Regulation Of The Epithelial Mesenchymal Transition By Growth Factors Pathway	1.81	0.109	1.789	AKT2,CD70,CDH12,EGFR,ETS1,FGF1,FGFR2,FGFR3,FGFRL1,HGF,MAPK12,MET,MRAS,PDGFD,PDGFRA,RRAS2,SMAD3,STAT3,TGFB3,TNFRSF1A,ZEB1
Interferon Signaling	2.09	0.194	1.89	BAK1,IFIT3,IFITM2,IFITM3,PSMB8,STAT1,TAP1
Neuroinflammation Signaling Pathway	4.56	0.129	1.89	AKT2,BACE2,BDNF,BIRC5,CD200,CX3CR1,GABRA2,GABRA5,GABRB1,GABRB3,GABRG1,GABRG2,GLS,GRIN1,GRIN2C,GRIN3B,HLA-A,HLA-G,HMOX1,ICAM1,IL1R1,IRAK2,KCNJ3,MAPK12,MFGE8,MMP3,P2RX7,PLA2G5,PRKCG,RAC3,SLC1A3,SLC6A1,SLC6A11,SLC6A13,SNCA,STAT1,TGFB3,TICAM1,TIRAP,TNFRSF1A,VCAM1
FGF Signaling	1.25	0.116	1.897	AKT2,FGF1,FGFR2,FGFR3,FGFRL1,HGF,MAPK12,MAPKAPK2,MET,STAT3
IL-7 Signaling Pathway	1.89	0.141	1.897	AKT2,BAK1,CCND1,CCND3,CDK2,HGF,LYN,MAPK12,MET,STAT1,STAT5A
Pyroptosis Signaling Pathway	1.07	0.108	1.897	GBP4,GBP5,GBP7,IL1R1,MAPK12,NEK7,P2RX7,PRKAG2,TNFRSF1A,TXNIP
Sphingosine-1-phosphate Signaling	1.28	0.108	1.897	ADCY8,AKT2,CASP7,NAAA,PDGFD,PDGFRA,RAC3,RHOBTB1,RHOC,RHOJ,RHOQ,S1PR2,SPHK1
dTMP De Novo Biosynthesis	4.05	0.8	2	DHFR,SHMT1,SHMT2,TYMS
Glycine Betaine Degradation	2.55	0.4	2	PIPOX,SARDH,SHMT1,SHMT2
Glycolysis I	1.01	0.148	2	ALDOC,ENO1,GAPDH,PKM
Superpathway of Serine and Glycine Biosynthesis I	4.05	0.8	2	PHGDH,PSAT1,SHMT1,SHMT2
Estrogen-mediated S-phase Entry	6.52	0.423	2.111	CCNA2,CCND1,CCNE2,CDK1,CDK2,CDKN1A,E2F2,E2F6,E2F7,RBL1,SKP2
Salvage Pathways of Pyrimidine Ribonucleotides	2.31	0.143	2.138	AK9,AKT2,APOBEC1,CDK1,CDK2,DMPK,EIF2AK2,NEK2,PAK3,PLK1,PRKCD,PRKCE,TTK,UPP1
Hepatic Fibrosis Signaling Pathway	7.45	0.14	2.188	AGT,AKT2,BAMBI,CACNA2D1,CACNA2D3,CACNG4,CACNG5,CAMK4,CCN2,CCND1,CNR1,COL18A1,COL1A1,COL1A2,COL3A1,COL5A3,FZD4,FZD7,FZD9,GLIS2,ICAM1,IL1R1,IRAK2,ITGA2,ITGA5,ITGA6,ITGA7,ITGAM,ITGAV,LEPR,LRP5,MAPK12,MRAS,MYL9,MYLK2,PDGFD,PDGFRA,PRKAG2,PRKCD,PRKCE,PRKCG,PTCH1,RAC3,RHOBTB1,RHOC,RHOJ,RHOQ,RRAS2,SMAD3,STAT3,Tcf7,TGFB3,TIMP1,TIRAP,TNFRSF1A,VCAM1,VEGFA,WNT7B,WNT9A
ID1 Signaling Pathway	6.99	0.175	2.197	AKT2,AURKA,BCL3,BHLHE40,Bhlhe41,BIRC5,CCN2,CCND1,CDC20,CDKN1A,CHRNA4,EGFR,ETS1,FGFR2,FGFR3,FGFRL1,FN1,ID1,KIF11,LIF,LYN,MAPK12,MCAM,MRAS,PLXNB1,PTK7,RHOC,RRAS2,SMAD3,STAT3,STMN3,TGFB3,TNFRSF1A,TYMS,VEGFA
Integrin Signaling	2.44	0.117	2.294	AKT2,ARPC1B,BCAR3,CAPN1,DOCK1,ITGA2,ITGA5,ITGA6,ITGA7,ITGAM,ITGAV,LIMS1,MRAS,MYL9,MYLK2,PAK3,PAK4,RAC3,RHOBTB1,RHOC,RHOJ,RHOQ,RRAS2,TNK2,TSPAN4
Mitotic Roles of Polo-Like Kinase	5.37	0.242	2.309	CAPN1,CCNB1,CCNB2,CDC20,CDC25B,CDC25C,CDK1,ESPL1,KIF11,KIF23,PKMYT1,PLK1,PLK3,PLK4,PPP2R2C,PRC1
Phagosome Formation	3.01	0.097	2.321	ACKR4,ADCYAP1R1,ADGRG1,ADORA2A,ADRA1B,ADRB1,AKT2,AP1S2,ARPC1B,BDKRB2,C3,CD14,CELSR1,CNR1,COLEC12,CX3CR1,DOCK1,FN1,FZD4,FZD7,FZD9,GALR3,GPER1,GPR137C,GPR176,GPR179,GPR22,GRM3,GRM7,HCRTR1,HMOX1,HTR2A,HTR2C,HTR6,ITGA2,ITGA5,ITGA6,ITGA7,ITGAM,ITGAV,LCAT,LPAR4,LPAR6,LYN,MAPK12,MRAS,MYH9,MYL9,MYLK2,NTSR2,P2RY1,PAK3,PAK4,PIP5K1B,PLA2G5,PRDX6,PRKCD,PRKCE,PRKCG,PTH1R,RAC3,RRAS2,S1PR2,SPHK1,TSHR,VTN,WASF2
Glioblastoma Multiforme Signaling	4.26	0.152	2.357	AKT2,CCND1,CCND2,CCND3,CCNE2,CDK2,CDKN1A,E2F2,E2F6,E2F7,EGFR,FZD4,FZD7,FZD9,MRAS,PDGFD,PDGFRA,PRKCD,RAC3,RHOBTB1,RHOC,RHOJ,RHOQ,RRAS2,WNT7B,WNT9A
Signaling by Rho Family GTPases	4.43	0.134	2.414	ARHGEF19,ARHGEF2,ARPC1B,CDC42EP1,CDC42EP3,CDH10,CDH12,CDH20,CDH22,CDH26,CDH4,CDH9,CYFIP1,EZR,GFAP,GNG3,ITGA2,ITGA5,ITGA6,ITGA7,ITGAM,ITGAV,MAPK12,MRAS,MYL9,PAK3,PAK4,PIP5K1B,RAC3,RHOBTB1,RHOC,RHOJ,RHOQ,SEPTIN11,SEPTIN4,SEPTIN9
Pancreatic Adenocarcinoma Signaling	4.62	0.175	2.496	AKT2,BIRC5,CCND1,CCNE2,CDK2,CDKN1A,E2F2,E2F6,E2F7,EGFR,HBEGF,HDAC7,HMOX1,MAPK12,NOTCH1,RAD51,RBL1,SMAD3,STAT1,STAT3,TGFB3,VEGFA
HOTAIR Regulatory Pathway	1.66	0.11	2.668	AKT2,CDKN1A,COL1A1,COL1A2,COL3A1,FOXM1,ICAM1,MET,MMP14,MMP15,MMP19,MMP28,MMP3,RHOC,STAT3,Tcf7,WNT7B,WNT9A
Wound Healing Signaling Pathway	4.63	0.139	2.874	CD70,COL16A1,COL18A1,COL1A1,COL1A2,COL27A1,COL3A1,COL4A1,COL4A2,COL5A1,COL5A2,COL5A3,COL6A1,COL6A2,COL6A3,COL7A1,COL9A2,Eda,EGFR,FGFR2,FN1,HBEGF,IL1R1,ITGA6,LAMC1,LIF,MAP3K14,MAPK12,MRAS,PDGFD,RRAS2,STAT1,TGFB3,TNFRSF1A,VEGFA
Cyclins and Cell Cycle Regulation	5.77	0.226	3	CCNA2,CCNB1,CCNB2,CCND1,CCND2,CCND3,CCNE2,CDK1,CDK2,CDKN1A,CDKN2C,E2F2,E2F6,E2F7,HDAC7,PPP2R2C,RBL1,SKP2,TGFB3
IL-15 Production	2.16	0.13	3	DDR2,EGFR,EPHA2,EPHA6,EPHB2,EPHB3,ERBB3,FGFR2,FGFR3,LYN,MET,PDGFRA,PTK7,ROR2,STAT1,TNK2
Colorectal Cancer Metastasis Signaling	3.63	0.125	3.024	ADCY8,AKT2,BIRC5,CCND1,EGFR,FZD4,FZD7,FZD9,GNG3,IL6ST,LRP5,MAPK12,MMP14,MMP15,MMP19,MMP28,MMP3,MRAS,PRKAG2,RAC3,RHOBTB1,RHOC,RHOJ,RHOQ,RRAS2,SMAD3,STAT1,STAT3,Tcf7,TGFB3,TNFRSF1A,VEGFA,WNT7B,WNT9A
Kinetochore Metaphase Signaling Pathway	12.3	0.288	3.157	AURKB,BIRC5,BUB1,BUB1B,CCNB1,CDC20,CDCA8,CDK1,CENPA,CENPE,CENPN,CENPQ,ESPL1,INCENP,KIF2C,KNL1,KNTC1,MASTL,MXD3,NDC80,NEK2,NSL1,NUF2,PLK1,PMF1/PMF1-BGLAP,PPP1R14B,PPP1R3D,SKA1,SPC24,SPC25,TTK,ZWILCH
IL-8 Signaling	3.9	0.138	3.272	AKT2,ANGPT1,ANGPT2,CCND1,CCND2,CCND3,EGFR,EIF4EBP1,GNG3,HBEGF,HMOX1,ICAM1,IRAK2,ITGAM,ITGAV,MAPK12,MRAS,MYL9,PRKCD,PRKCE,PRKCG,RAC3,RHOBTB1,RHOC,RHOJ,RHOQ,RRAS2,VCAM1,VEGFA
Tumor Microenvironment Pathway	6.16	0.173	3.286	AKT2,CCND1,COL1A1,COL1A2,COL3A1,CSF1,CSPG4,FGF1,FN1,HGF,HLA-A,HLA-G,ICAM1,ITGA5,LEPR,MAP3K14,MMP14,MMP15,MMP19,MMP28,MMP3,MRAS,PDGFD,PLAU,RRAS2,SLC1A4,STAT3,TGFB3,TNC,TNFRSF1A,VEGFA
GP6 Signaling Pathway	6.15	0.197	3.4	AKT2,CAMK4,COL16A1,COL18A1,COL1A1,COL1A2,COL27A1,COL3A1,COL4A1,COL4A2,COL5A1,COL5A2,COL5A3,COL6A1,COL6A2,COL6A3,COL7A1,COL9A2,LAMA4,LAMC1,LAMC3,LYN,PRKCD,PRKCE,PRKCG
Cell Cycle Control of Chromosomal Replication	7.2	0.304	3.638	CDC45,CDC6,CDK1,CDK19,CDK2,CDT1,DBF4,DNA2,LIG1,MCM2,MCM3,MCM5,MCM6,MCM8,POLD1,POLE,TOP2A
Osteoarthritis Pathway	7.49	0.169	3.772	ADAMTS4,ADAMTS5,ALPL,ANXA2,CASP7,CCN4,DCN,DDR2,EPAS1,FGFR3,FN1,FZD4,FZD7,FZD9,GLIS2,H19,HES1,HTRA1,IL1R1,ITGA2,ITGA5,ITGA6,ITGA7,ITGAM,ITGAV,JAG1,MEF2C,MMP3,NOTCH1,P2RX7,PRKAB1,PRKAG2,PTCH1,PTH1R,S1PR2,SMAD3,SPHK1,Tcf7,TNFRSF1A,VEGFA
Pulmonary Healing Signaling Pathway	8.07	0.186	4.11	CCNB1,CCND1,CDC25C,EGFR,ETV5,FGFR2,FOXM1,FZD4,FZD7,FZD9,HBEGF,JAG1,LYN,MAPK12,MMP14,MMP15,MMP19,MMP28,MMP3,MRAS,NOTCH1,NOTCH3,NOTCH4,PRKAB1,PRKAG2,PRKCD,PRKCE,PRKCG,RRAS2,STAT3,STAT5A,Tcf7,TGFB3,TNFRSF1A,VEGFA,WNT7B,WNT9A
Pulmonary Fibrosis Idiopathic Signaling Pathway	12.5	0.184	4.906	ADAMTS1,AKT2,BIRC5,CCN2,CCN4,CCND1,COL16A1,COL18A1,COL1A1,COL1A2,COL27A1,COL3A1,COL4A1,COL4A2,COL5A1,COL5A2,COL5A3,COL6A1,COL6A2,COL6A3,COL7A1,COL9A2,EGFR,EIF4EBP1,EPHB3,EZH1,FGFR2,FGFR3,FGFRL1,FN1,FZD4,FZD7,FZD9,HES1,IL6ST,ITGA2,ITGAV,JAG1,MAPK12,MMP14,MMP15,MMP19,MMP28,MMP3,MRAS,NOTCH1,NOTCH3,NOTCH4,PDGFD,PDGFRA,PINK1,PLAU,RPS6KA1,RRAS2,SMAD3,STAT3,Tcf7,TGFB3,WNT7B,WNT9A
© 2000-2022 QIAGEN. All rights reserved.
Categories	Diseases or Functions Annotation	p-value	Predicted Activation State	Activation z-score	Molecules	# Molecules
Cellular Development,Cellular Growth and Proliferation,Nervous System Development and Function,Tissue Development	Development of neural cells	1.93e-26		1.021	ADAM22,ADAMTS3,ADAMTS4,ADAP1,ADGRL2,ADORA2A,AKTIP,ANGPT1,ASCL1,ASIC2,ATL1,BCAN,BDNF,BMP7,BOC,BTBD3,C3,CAMK2A,CAMK4,CBLN2,CCK,CCN1,CCN2,CCN5,CD47,CDC20,CDH10,CDH9,CDKL5,CDKN1A,CELSR1,CHRDL1,CLSTN2,CNR1,COL4A1,CSF1,CTNND1,CX3CR1,CYFIP1,CYFIP2,DAGLA,DDAH1,DISC1,DIXDC1,DLG5,DLL1,DOCK1,EFHD1,EFNA5,EFNB1,EFNB3,EGFR,EGR3,EIF4EBP1,EOMES,EPHA2,EPHB2,EPHB3,ERBB3,ETV4,EZR,FABP7,FEZF2,FGFR2,FGFR3,FOXC1,FZD9,…	198
Cellular Development,Cellular Growth and Proliferation,Nervous System Development and Function,Tissue Development	Development of neurons	9.54e-25		0.574	ADAM22,ADAMTS3,ADAMTS4,ADAP1,ADGRL2,ADORA2A,AKTIP,ANGPT1,ASCL1,ASIC2,ATL1,BCAN,BDNF,BMP7,BOC,BTBD3,C3,CAMK2A,CAMK4,CBLN2,CCK,CCN1,CCN2,CCN5,CD47,CDC20,CDH10,CDH9,CDKL5,CDKN1A,CELSR1,CHRDL1,CLSTN2,CNR1,COL4A1,CSF1,CTNND1,CX3CR1,CYFIP1,CYFIP2,DAGLA,DDAH1,DISC1,DIXDC1,DLG5,DOCK1,EFHD1,EFNA5,EFNB1,EFNB3,EGFR,EGR3,EIF4EBP1,EOMES,EPHB2,EPHB3,ERBB3,ETV4,EZR,FABP7,FEZF2,FGFR2,FGFR3,FOXC1,FZD9,GABRA5,GABR…	187
Cell Morphology,Cellular Development,Cellular Growth and Proliferation,Nervous System Development and Function,Organismal Development,Tissue Development	Morphogenesis of neurons	8.67e-21		0.512	ADAM22,ADAMTS3,ADAMTS4,ADAP1,ADORA2A,ANGPT1,ASCL1,ATL1,BDNF,BMP7,BOC,BTBD3,C3,CAMK2A,CAMK4,CCK,CCN1,CCN2,CCN5,CD47,CDC20,CDH10,CDKL5,CDKN1A,CELSR1,CNR1,CSF1,CTNND1,CX3CR1,CYFIP1,CYFIP2,DDAH1,DISC1,DIXDC1,DLG5,DOCK1,EFHD1,EFNA5,EFNB1,EFNB3,EGFR,EGR3,EIF4EBP1,EPHB2,EPHB3,ETV4,EZR,FEZF2,FGFR2,FGFR3,FZD9,GABRB3,GDA,GEM,GFRA1,GJA1,GJB2,GPM6A,GRIN1,HES1,HGF,HMGB2,HTR6,ICAM5,ID1,IL1R1,ITGAM,KCNJ2,KIF20B…	146
Cellular Development,Cellular Growth and Proliferation,Nervous System Development and Function,Tissue Development	Proliferation of neuronal cells	1e-20	Increased	2.32	ADCYAP1R1,ADORA2A,AKTIP,ANGPT1,APLN,ASCL1,ASPM,BCAN,BDNF,BMP6,BMP7,CABLES1,CAMK2A,CAMK4,CCK,Ccl2,CCN5,CCND1,CD47,CDK1,CDK2,CDKL5,CDKN1A,CELSR1,CHST2,CNR1,CPE,CSF1,CSPG5,CX3CR1,CYFIP1,DAGLA,DISC1,DIXDC1,DLL1,DMRTA2,DOCK1,EFNB1,EFNB3,EGFR,EGR3,EIF4EBP1,EPHA2,EPHB2,EPHB3,ETV4,ETV5,EZR,FABP7,FBLN5,FGF1,FGFR2,FGFR3,FN1,FZD9,GFAP,GFRA1,GJA1,GPM6A,GRM7,HES1,HGF,HTR6,ICAM5,ID1,ID3,ID4,IGFBP2,IL6ST,ITGA6,…	129
Cell Morphology,Cellular Assembly and Organization,Cellular Development,Cellular Function and Maintenance,Cellular Growth and Proliferation,Nervous System Development and Function,Organismal Development,Tissue Development	Neuritogenesis	4.95e-20		0.512	ADAM22,ADAMTS3,ADAMTS4,ADAP1,ADORA2A,ANGPT1,ASCL1,ATL1,BDNF,BMP7,BOC,BTBD3,C3,CAMK2A,CAMK4,CCK,CCN1,CCN2,CCN5,CD47,CDC20,CDH10,CDKL5,CDKN1A,CELSR1,CNR1,CSF1,CTNND1,CX3CR1,CYFIP1,CYFIP2,DDAH1,DISC1,DIXDC1,DLG5,DOCK1,EFHD1,EFNA5,EFNB1,EFNB3,EGFR,EGR3,EIF4EBP1,EPHB2,EPHB3,ETV4,EZR,FEZF2,FGFR2,FGFR3,FZD9,GABRB3,GDA,GEM,GFRA1,GJA1,GJB2,GPM6A,GRIN1,HGF,HMGB2,HTR6,ICAM5,ID1,IL1R1,ITGAM,KCNJ2,KIF20B,KIF2…	143
Nervous System Development and Function	Development of central nervous system	1.4e-19	Increased	2.328	ADAM22,ADCYAP1R1,ADGRG1,ADORA2A,AKTIP,ANGPT1,Anp32b,APLP1,ASCL1,ASIC2,ASPM,ATP1A2,BCAN,BDNF,BMP7,BTBD3,CCND1,CCND2,CDCA7L,CDON,CELSR1,CHST3,CITED2,CNR1,COL3A1,COL4A1,CRTAC1,CTNNBIP1,CX3CR1,DAAM2,DISC1,DIXDC1,DLG5,DLL1,ECRG4,EFNA5,EFNB3,EGFR,EOMES,EPHA2,EPHB2,EPHB3,ERBB3,EZR,F3,FANCC,FANCD2,FEZF2,FGFR2,FGFR3,FGFRL1,FN1,FOXC1,FZD9,GABRB3,GFAP,GRIN1,HCN1,HES1,HES5,HEY1,HGF,HPCAL4,HSPB8,HTR6,ID4,IL6S…	148
Nervous System Development and Function	Morphology of nervous system	2.87e-19			ADAM22,ADAMTS4,ADCYAP1R1,AGA,AGT,AKAP12,AKT2,AKTIP,ALPL,Anp32b,ARHGAP31,ASCL1,ASIC2,ASPM,ATP1A2,BAK1,BDNF,BRCA1,BRINP1,BTG1,C3,CACNA2D3,CAMK2A,CAMK4,Casp12,Ccl2,CCND1,CCND2,CD200,CD47,CDH10,CDK2,CDKL5,CDKN1A,CDKN2C,CDON,CEP55,CFAP206,CHRNA4,CITED2,CLIC4,CNR1,COL18A1,COL1A1,COQ8A,CP,CRTAC1,CSF1,CSPG4,CTNNBIP1,CX3CR1,DAGLA,DISC1,DIXDC1,DLGAP2,DMRTA2,DNM1,EFNA5,EFNB1,EFNB3,EGFR,EGR3,ELMOD1,ELOVL2,EP…	199
Nervous System Development and Function	Sensory system development	3.38e-18		-0.906	ADORA2A,AKTIP,ALDH1A1,ASCL1,B3GLCT,B9D1,BCAR3,BCL9L,BDNF,BMP6,BMP7,BOC,C3,Ccl2,CCND1,CDC25B,CDK2,CDKN1A,CHRDL1,CHSY1,CLIC4,COL18A1,COL1A1,COL5A1,COL5A2,CP,CSPG4,CX3CR1,CXCL14,EGFR,EOMES,EPHA2,EPHB2,EPHB3,EPHX2,FABP7,FEZF2,FGF1,FGFR2,FGFR3,FMOD,FOXC1,GDF15,GFRA1,GPX4,HCN1,HES1,HES5,HEYL,HGF,HIP1,HK2,ICAM1,ID1,ID3,IGFBP3,IL18BP,IL1R1,IL6ST,INHBB,ITGA6,JAG1,LAMC1,LCN2,LDLR,LFNG,LGALS3,LIF,LOXL1,LRP5…	116
Nervous System Development and Function,Neurological Disease,Organismal Injury and Abnormalities	Abnormal morphology of nervous system	2.45e-16			ADAM22,ADAMTS4,AGA,AGT,AKAP12,ALPL,Anp32b,ARHGAP31,ASCL1,ASIC2,ASPM,ATP1A2,BAK1,BDNF,BRCA1,BRINP1,BTG1,C3,CAMK2A,CAMK4,Casp12,Ccl2,CCND1,CCND2,CD200,CD47,CDK2,CDKN2C,CDON,CFAP206,CHRNA4,CITED2,CNR1,COL18A1,COQ8A,CP,CRTAC1,CSF1,CSPG4,CX3CR1,DAGLA,DLGAP2,DMRTA2,DNM1,EFNA5,EFNB1,EFNB3,EGFR,EGR3,ELMOD1,EPAS1,EPHB2,EPHB3,ERBB3,ESCO2,ETV1,FEZF2,FGFR2,FGFR3,FGFRL1,FZD9,GABRB3,GAREM2,GDF15,GFAP,GFRA1,GJA…	163
Cell-To-Cell Signaling and Interaction,Nervous System Development and Function	Long-term potentiation	3.67e-15		-1.428	ADCY8,ADCYAP1R1,ADORA2A,ADRB1,BDNF,C3,CAMK2A,CAMK4,CAPN1,CASKIN2,CD200,CD47,CNR1,CX3CR1,EFNB1,EFNB3,EGFR,EPHB2,FNDC5,GABRA5,GABRG2,GFAP,GRIN1,GRM3,GRM7,GUCY1A2,HTR2C,HTR6,IGSF11,ITGA5,ITPKA,KCNA4,KCNH3,MGLL,MMP3,NCAN,NLGN1,NOTCH1,NOVA2,NR2E1,Nrg1,Nrgn,PAK3,PCDH8,PCP4,PINK1,PPP1R1B,PRKCG,PTN,RAB3A,RASGRF1,SIPA1L2,SLC17A7,SNAP25,SNCA,SPTBN2,SST,STAT1,STX3,SYNGR3,SYNPO,SYP,SYT11,TAP1,TNC,VEGFA,VLDLR…	68
Cell-To-Cell Signaling and Interaction,Nervous System Development and Function	Neurotransmission	3.92e-14		-1.238	ADCY8,ADORA2A,AKAP12,ASIC2,ATP1A2,BDNF,CA8,CACNA2D3,CAMK2A,CAMK4,CCK,Ccl2,CD47,CHRNA4,CLSTN2,CNR1,CSPG5,CTH,CX3CR1,DLG2,DLG5,DMXL2,DNM1,EGR3,EPHB2,ETV5,GABRA5,GABRG1,GABRG2,GALR3,GLS,GPER1,GPR176,GRIN1,GRIN2C,GRM3,GRM7,HCN1,HCRTR1,HLA-A,KCNA1,KCNK2,Kcnn2,KCNQ2,KCNQ3,KCNQ4,LGI1,MET,MYLK2,NAPB,NETO1,NLGN1,Nos1ap,Nrg1,Nrgn,NTN4,PACSIN2,PAK3,PCDH8,PLAU,PLPPR4,PMP22,PNKD,PRKCG,PTCHD1,RAB3A,RASGRF1,RGS…	93
Embryonic Development,Nervous System Development and Function,Organ Development,Organismal Development,Tissue Development	Formation of brain	9.17e-14	Increased	2.714	ADCYAP1R1,ADGRG1,AKTIP,Anp32b,APLP1,ASCL1,ASPM,ATP1A2,BCAN,BDNF,BMP7,BTBD3,CCND1,CCND2,CDCA7L,CDON,CHST3,CNR1,COL3A1,COL4A1,CRTAC1,CTNNBIP1,CX3CR1,DISC1,DIXDC1,DLG5,DLL1,EFNA5,EGFR,EOMES,EPHA2,EPHB2,EPHB3,EZR,F3,FANCC,FANCD2,FEZF2,FGFR2,FGFR3,FGFRL1,FOXC1,FZD9,GABRB3,GRIN1,HCN1,HES1,HES5,HGF,HSPB8,HTR6,ID4,ITGA6,ITGAM,KCNA1,KIF14,LAMC1,MDGA1,MET,MFSD2A,MRTFB,MSX1,NEUROD6,NOTCH1,NOTCH3,NPAS3,NR2E1…	109
Cell-To-Cell Signaling and Interaction,Nervous System Development and Function	Synaptic transmission	1.13e-13		-1.065	ADCY8,ADORA2A,AKAP12,ASIC2,BDNF,CA8,CACNA2D3,CAMK2A,CAMK4,CCK,Ccl2,CHRNA4,CLSTN2,CNR1,CSPG5,CX3CR1,DLG2,DLG5,DMXL2,DNM1,EGR3,EPHB2,ETV5,GABRA5,GABRG1,GABRG2,GALR3,GLS,GPER1,GPR176,GRIN1,GRIN2C,GRM3,GRM7,HCRTR1,HLA-A,KCNA1,KCNQ2,KCNQ3,KCNQ4,LGI1,MET,MYLK2,NAPB,NLGN1,Nrg1,Nrgn,NTN4,PACSIN2,PAK3,PCDH8,PLAU,PLPPR4,PMP22,PNKD,PRKCG,PTCHD1,RAB3A,RPS6KA1,SH3GL3,SLC17A7,SLC1A3,SLC1A6,SLC6A1,SLC6A6,SLC6A9…	79
Diseases or Functions Annotation	p-value	Predicted Activation State	Activation z-score	Molecules
Severe psychological disorder	5.1e-17			ACSBG1,ADAMTS14,ADAMTS3,ADORA2A,ADRA1B,ADRB1,AGT,ALDOC,APOD,ATP1A2,B9D1,BDNF,BRCA1,BTG1,C3,CA12,CACNA2D1,CACNA2D3,CAD,CAMK2A,CCK,CCND2,CD47,CDC25B,CEP68,CHRNA4,CNR1,COL3A1,CROT,DAAM2,DHFR,DISC1,DLG2,DNM1,DRP2,EGFR,EIF4EBP1,EPHX2,ERBB3,FABP7,FADS2,FNDC3B,FXYD1,GABRA2,GABRA5,GABRB1,GABRB3,GABRG1,GABRG2,GATM,GFAP,GPX4,GRIN1,GRIN2C,GRIN3B,GRM3,GRM7,GSS,HADH,HCRTR1,HSPA2,HTR2A,HTR2C,HTR6,IFIT2,IFIT3,I…
Schizophrenia spectrum disorder	6.47e-15			ACSBG1,ADAMTS3,ADRA1B,ADRB1,AGT,ALDOC,APOD,ATP1A2,BDNF,BRCA1,C3,CA12,CACNA2D1,CACNA2D3,CAD,CCK,CCND2,CDKL5,CENPE,CHRNA4,CNR1,COL3A1,DAAM2,DHFR,DISC1,DLG2,DNM1,DRP2,EGFR,EIF4EBP1,EPHX2,ERBB3,FABP7,FXYD1,GABRA2,GABRA5,GABRB1,GABRB3,GABRG1,GABRG2,GFAP,GRIN1,GRIN2C,GRIN3B,GRM3,GRM7,GSS,HSPA2,HTR2A,HTR2C,HTR6,IFITM2,IFITM3,ITGA6,LGALS1,LIN7B,LOC102724788/PRODH,MLLT11,MMD,NEFL,NELL1,NLGN1,NOTCH4,NPAS3,…
Disorder of basal ganglia	3.33e-20		0.003	ABLIM2,ADORA2A,ADRA1B,ADRB1,AEBP1,AGT,ALDOC,ANXA2,AP1S2,APLP1,APOD,ARPP21,ASCL1,B3GNT2,BDNF,BHLHE40,BTBD17,C3,CA12,CACNA2D3,CAMK2A,CAMK4,CASP7,CCN2,CHAF1B,CHRNA4,CNR1,COLGALT2,CP,CSF1,CSRP2,CYC1,CYFIP2,CYP26B1,DAAM2,DBX2,DDX58,DHFR,DIO2,DLG2,DRC1,ECRG4,EIF2AK2,ENPP5,EPHB2,EPHX2,ESRRG,ETNPPL,ETV4,ETV5,EVA1A,EZR,F3,FABP7,FGFR3,GABRA2,GABRA5,GABRB1,GABRB3,GABRG1,GABRG2,GAPDH,GFAP,GJA1,GJB6,GJC3,GNG3…
Schizophrenia	4.62e-15			ACSBG1,ADAMTS3,ADRA1B,ADRB1,AGT,ALDOC,APOD,ATP1A2,BDNF,BRCA1,C3,CA12,CACNA2D1,CACNA2D3,CAD,CCK,CCND2,CHRNA4,CNR1,COL3A1,DAAM2,DHFR,DISC1,DLG2,DNM1,DRP2,EGFR,EIF4EBP1,EPHX2,ERBB3,FABP7,FXYD1,GABRA2,GABRA5,GABRB1,GABRB3,GABRG1,GABRG2,GFAP,GRIN1,GRIN2C,GRIN3B,GRM3,GRM7,GSS,HSPA2,HTR2A,HTR2C,HTR6,IFITM2,IFITM3,ITGA6,LGALS1,LIN7B,LOC102724788/PRODH,MLLT11,MMD,NEFL,NELL1,NOTCH4,NPAS3,Nrg1,PCDH8,PCP4,PC…
Tauopathy	1.13e-14			ABI3,ADAM12,ADGRL2,ADORA2A,ADRA1B,ADRB1,AGT,ALDH1L1,APOBEC1,APOD,ATAD2,ATP1A2,ATP6V1G2,BACE2,BDNF,BMP6,BRCA1,C3,CAMK2A,CAPG,CAPN1,CASP7,CCN2,CCNB1,CD14,CD63,CDC42EP3,CDK1,CDK2,CHRNA4,CLUH,CNR1,CTH,DCN,DHFR,DLGAP2,DLL1,DYSF,EIF2AK2,EIF4EBP1,F3,FGFR3,FNDC5,GABRA2,GABRA5,GABRB1,GABRB3,GABRG1,GABRG2,GAPDH,GFAP,GPER1,GRIN1,GRIN2C,GRIN3B,HES5,HMOX1,HSPA9,HTR2A,HTR2C,HTR6,HTRA1,ICAM1,IFITM3,IGFBP2,IGFBP…
Alzheimer disease	3.29e-13			ABI3,ADAM12,ADGRL2,ADORA2A,ADRA1B,ADRB1,AGT,ALDH1L1,APOBEC1,APOD,ATAD2,ATP1A2,ATP6V1G2,BACE2,BDNF,BMP6,BRCA1,C3,CAMK2A,CAPN1,CASP7,CCN2,CCNB1,CD14,CDC42EP3,CDK1,CDK2,CHRNA4,CLUH,CNR1,CTH,DCN,DHFR,DLGAP2,DLL1,DYSF,EIF2AK2,EIF4EBP1,F3,FGFR3,FNDC5,GABRA2,GABRA5,GABRB1,GABRB3,GABRG1,GABRG2,GAPDH,GFAP,GPER1,GRIN1,GRIN2C,GRIN3B,HES5,HMOX1,HSPA9,HTR2A,HTR2C,HTR6,HTRA1,ICAM1,IFITM3,IGFBP2,IGFBP3,KCNA3,KL…
Familial psychiatric disease	7.19e-16		-0.152	ABLIM2,ADORA2A,ADRA1B,ADRB1,AEBP1,AGT,ALDOC,APLP1,APOD,ARPP21,ASCL1,B3GNT2,BDNF,BHLHE40,BTBD17,C3,CA12,CACNA2D3,CAMK2A,CAMK4,CASP7,CCN2,CDKL5,CENPE,CEP41,CHAF1B,CHRNA4,CNR1,COL4A1,COL4A2,CP,CSRP2,CYC1,CYFIP2,CYP26B1,DAAM2,DBX2,DDX58,DECR1,DHFR,DIO2,DISC1,DLG2,DRC1,ECRG4,EIF2AK2,ENPP5,EPHB2,EPHX2,ESRRG,ETNPPL,ETV4,ETV5,EVA1A,EZR,F3,FABP7,FGD1,FGFR3,GABRA2,GABRA5,GABRB1,GABRB3,GABRG1,GABRG2,GAPDH,G…
Huntington Disease	2.51e-22			ABLIM2,ADORA2A,ADRA1B,ADRB1,AEBP1,AGT,ALDOC,APLP1,APOD,ARPP21,ASCL1,B3GNT2,BDNF,BHLHE40,BTBD17,C3,CA12,CACNA2D3,CAMK2A,CAMK4,CASP7,CCN2,CHAF1B,CNR1,CP,CSRP2,CYC1,CYFIP2,CYP26B1,DAAM2,DBX2,DDX58,DHFR,DIO2,DRC1,ECRG4,EIF2AK2,ENPP5,EPHB2,EPHX2,ESRRG,ETNPPL,ETV4,ETV5,EVA1A,EZR,F3,FABP7,FGFR3,GABRA2,GABRA5,GABRB1,GABRB3,GABRG1,GABRG2,GAPDH,GFAP,GJA1,GJB6,GJC3,GNG3,GPD1,GPD2,GPER1,GRIN1,GRIN2C,GRIN3B,H…
