# Supplementary material for: Neuregulin1 Nuclear Signaling Influences Adult Neurogenesis and Regulates a Schizophrenia Susceptibility Gene Network within the Mouse Dentate Gyrus
Source: J Neurosci. 2024 Aug 30;44(43):e0063242024. doi: 10.1523/JNEUROSCI.0063-24.2024 (PMC11502234; doi:10.1523/JNEUROSCI.0063-24.2024)
Supplement: Table 11-1 — List of genes part of the SCZ + network. (Top) 49/67 SCZ DEGs that incorporate into SCZ + network. (Bottom) 271 DEGs that are added to the SCZ + network. Fold change in gene expression and ANCOVA target corrected p-values are reported alongside. Download Table 11-1, XLSX file. [file jneuro-44-e0063242024-s008.xlsx]

## Sheet: Sheet1
Table 11-1: Genes part of SCZ+ network
67 Schizophrenia-related genes dysregulated in the V321L DG (from IPA).
Gene ID	PostHoc_MUT_vs_WT_LinearFoldChange	ANCOVA_TARGET_CorrectedP
Prl	-3.47	0.0806906
Sema5a	-2.48	0.0447801
Pcp4	-2.18	0.080823
Calb1	-1.85	0.0363852
Ptchd1	-1.74	0.0640961
Gabra4	-1.72	0.0108085
Rab32	-1.66	0.0705746
Cxcl12	-1.64	0.0476272
Il18	-1.58	0.0818049
Ipcef1	-1.52	0.0871561
Rbfox1	-1.49	0.0616801
Rtn4	-1.47	0.0977582
Rb1cc1	-1.45	0.089724
Gabrg2	-1.44	0.0366503
Scn3b	-1.41	0.0410645
Fastkd5	-1.41	0.0305452
Phip	-1.4	0.0972371
Gng2	-1.36	0.0302442
Prkar2b	-1.35	0.073483
Gabrb3	-1.33	0.0359885
Fam3c	-1.31	0.076948
Scn3a	-1.3	0.0896271
Tcf4	-1.28	0.0794896
Bmt2	-1.27	0.0334968
Katnal2	1.25	0.0966251
Sema6b	1.26	0.0661309
Rusc1	1.28	0.0772909
Snd1	1.29	0.0418753
Htr5a	1.32	0.0693132
Slc6a1	1.34	0.0596746
Kcnh2	1.34	0.0498275
Notch4	1.34	0.0479322
Ache	1.37	0.0365162
Htr3a	1.38	0.0498565
Adra1b	1.44	0.0261254
Grip2	1.44	0.0381972
Arx	1.45	0.044271
Plcl2	1.47	0.02752
Pitpnm1	1.47	0.0544151
Gtf2ird1	1.49	0.0155956
Hcn3	1.53	0.0658071
Ptprm	1.53	0.0264021
Vgf	1.53	0.0263889
Grm4	1.55	0.0641513
Rxra	1.55	0.0402561
Grin2d	1.58	0.0498275
Rims3	1.6	0.0697859
Nell1	1.62	0.0302442
Cadps2	1.7	0.061567
Cacna1g	1.7	0.0818049
Nr4a2	1.71	0.0374795
Cacna2d2	1.75	0.0467031
Oprd1	1.76	0.0213411
Chrm4	1.77	0.0460923
Chrna4	1.82	0.0205668
Sst	1.83	0.0991919
Agt	1.84	0.0835864
Cit	1.94	0.0416523
Sez6	2.38	0.0128098
Hrh3	2.4	0.0624601
Atp4a	2.43	0.0419609
Klf5	2.61	0.0130664
Htr1b	2.9	0.0501714
Crhbp	2.93	0.0128792
Chrna5	3.67	0.0966251
Chrm5	7.1	0.0146098
Apol2	1.38	0.0136
271 DEGs added to the SCZ+ network.
Gene ID	PostHoc_MUT_vs_WT_LinearFoldChange	ANCOVA_TARGET_CorrectedP
Arnt2	1.552	0.0582
Chrm4	1.774	0.0461
Atp4a	2.432	0.042
Apoh	4.221	0.0467
Cav3	4.022	0.0518
Cacna1g	1.703	0.0818
Ccnd1	1.812	0.0369
Tcf4	-1.277	0.0795
Chrm5	7.099	0.0146
Astn2	1.679	0.0456
Cit	1.941	0.0417
Brix1	-1.35	0.0875
Capza2	-1.698	0.0572
Ccdc42	4.21	0.0242
Ccdc62	-1.413	0.0836
Cdc40	-1.293	0.0667
Cgas	-1.355	0.0856
Col4a1	1.39	0.0995
Ache	1.369	0.0365
Cul7	1.324	0.0268
Cxcl12	-1.637	0.0476
Hmgb1	-1.525	0.044
Dlx2	1.552	0.0108
Arx	1.455	0.0443
Dnaaf5	1.305	0.0927
Dnajc9	-1.304	0.0219
Dnttip2	-1.405	0.0525
Dpysl3	1.438	0.0897
Eed	-1.273	0.0759
Eif2s2	-1.599	0.0474
Chrna4	1.821	0.0206
Eif3e	-1.619	0.0992
Eif5b	-1.257	0.0932
Erp44	-1.26	0.0744
Etv5	1.344	0.0367
Ezh2	-1.422	0.0467
Fam3c	-1.314	0.0769
B3gnt2	-1.296	0.0884
Chst8	3.005	0.0128
Evi2	-1.902	0.092
Fastkd5	-1.41	0.0305
Acot2	1.265	0.0302
Atp5j	-1.507	0.0264
Bmpr1a	-1.326	0.0625
Fastkd2	-1.283	0.0549
Gabrb3	-1.329	0.036
Atp2a3	1.367	0.0847
Glis3	-1.841	0.0767
Sst	1.834	0.0992
Gnai3	-1.523	0.0818
Gng2	-1.359	0.0302
Gng3	1.371	0.0933
Gng4	1.665	0.042
Gng5	-1.561	0.0968
Grip2	1.438	0.0382
Cspg4	1.334	0.0986
Efnb1	1.498	0.0801
Grip1	1.373	0.0484
Grm4	1.548	0.0642
Gtf2ird1	1.491	0.0156
Haus8	1.377	0.0599
Polr3f	-1.366	0.0662
Prl	-3.471	0.0807
H2az1	-1.273	0.088
Haus6	-1.599	0.0443
Hcn1	1.776	0.0663
Hcn3	1.526	0.0658
Hcn4	1.77	0.0667
Hdac2	-1.585	0.0499
Hgs	1.266	0.0412
H2-Q10	-2.564	0.0657
Gabrg2	-1.441	0.0367
Hnrnpa2b1	-1.27	0.0897
Hnrnph1	-1.265	0.0904
Apol8	1.388	0.0136
Grin2d	1.58	0.0498
Htr3a	1.377	0.0499
Abca7	1.458	0.0994
Atp8b2	1.348	0.0206
C1ql1	1.378	0.0582
Ermp1	-1.472	0.017
Fut8	-1.271	0.0199
Ifi203	-1.662	0.0948
Pcp4	-2.18	0.0808
Ints1	1.252	0.083
Kcna1	-1.328	0.0667
Kcnh2	1.336	0.0498
Kctd12	-1.297	0.0491
Khdrbs1	-1.351	0.0448
Klf5	2.605	0.0131
Cited4	1.984	0.0467
Gpsm1	1.359	0.0599
Hlf	-1.383	0.0412
Pcna	-1.283	0.0221
Gtf2f2	-1.329	0.0219
Lgr4	-1.298	0.0131
Lrrc3	1.397	0.0814
Mafb	1.359	0.0847
Crhbp	2.933	0.0129
Maip1	-1.252	0.0552
Mak16	-1.369	0.0706
Marchf3	1.973	0.0301
Mars1	1.252	0.0457
Mef2c	-1.588	0.0467
Mmab	1.458	0.0254
Mme	-1.463	0.0542
Agt	1.839	0.0836
Mphosph10	-1.294	0.0474
Mrps18c	-1.519	0.0487
Mtch2	-1.326	0.0302
Mterf3	-1.391	0.0375
Mtpap	-1.253	0.0232
Myh7	3.945	0.0421
Ndufaf4	-1.469	0.0608
Ndufs4	-1.327	0.0337
Nedd4l	-1.333	0.0671
Nell1	1.617	0.0302
Ltbp4	1.316	0.049
Matn2	1.278	0.0684
Neurod1	-1.68	0.0461
Nfia	-1.563	0.0108
Nfib	-1.393	0.0254
Cacna2d2	1.746	0.0467
Nifk	-1.262	0.0481
Nol7	-1.489	0.0643
Nop58	-1.467	0.0818
Notch4	1.342	0.0479
Prag1	1.934	0.0589
Serpine1	2.095	0.0932
Nr4a2	1.715	0.0375
Gpr151	4.948	0.0136
Plch2	1.823	0.0562
Th	3.144	0.0667
Nsa2	-1.393	0.0465
Nuf2	-1.661	0.0302
Nufip1	-1.286	0.0518
Odr4	-1.372	0.0813
Oprd1	1.761	0.0213
Pdyn	-2.788	0.0816
Orc3	-1.36	0.0613
Osgin2	-1.353	0.0738
Pabpc1	-1.252	0.0582
Pcgf6	-1.281	0.0335
Pex5l	1.631	0.041
Phip	-1.4	0.0972
Api5	-1.393	0.0443
Brwd3	-1.634	0.0299
Chchd1	-1.292	0.0838
Chd5	1.74	0.0319
Foxp4	1.433	0.0524
Hdac11	1.463	0.0703
Irs1	-1.298	0.0651
Plod2	-2.044	0.0144
Plxnd1	1.848	0.0136
Pno1	-1.298	0.0291
Polr1b	1.402	0.0382
Ppil4	-1.304	0.0694
Ppp3ca	-1.4	0.0783
Ppwd1	-1.429	0.0572
Prdx1	-1.386	0.0619
Prkar2b	-1.351	0.0735
Akap7	-1.462	0.0626
Efcab7	-1.619	0.0691
Prkar1b	1.379	0.017
Prkx	-1.366	0.0264
Prox1	-2.322	0.0524
Il18	-1.583	0.0818
Prph	2.485	0.0623
Ptbp3	-1.724	0.0119
Ptprm	1.527	0.0264
Cdh4	1.573	0.0932
Itga3	1.627	0.0256
Lmtk2	1.37	0.0768
Ptprc	-1.401	0.0302
Ptprn	1.309	0.0693
Rab32	-1.655	0.0706
Fancd2	1.553	0.0915
Phf20l1	-1.352	0.0382
Rab3b	1.733	0.0129
Rangap1	1.287	0.0785
Rb1	-1.273	0.0582
Rb1cc1	-1.447	0.0897
Atg3	-1.317	0.0467
Camsap3	1.322	0.0364
Cop1	-1.404	0.0208
Dyrk2	1.759	0.0511
Rbfox1	-1.491	0.0617
Lzts2	1.426	0.045
Pck2	1.517	0.0465
Rbm19	1.414	0.0232
Rbm39	-1.442	0.0847
Relb	1.509	0.046
Rfc4	-1.477	0.0922
Rims3	1.603	0.0698
Rnf139	-1.371	0.0503
Rpf1	-1.812	0.0337
Rpl5	-1.378	0.0459
Rps27l	-1.555	0.0847
Rtn4	-1.466	0.0978
Derl2	-1.333	0.0461
Esyt1	1.305	0.0692
Gpr161	3.56	0.017
Mmgt1	-1.363	0.0582
Ptpn5	1.472	0.0339
Rtn4ip1	1.289	0.0304
Rtraf	-1.401	0.0855
Rusc1	1.277	0.0773
Cript	-1.441	0.0783
Meis2	2.772	0.017
N4bp3	1.977	0.0207
Nudt22	1.258	0.082
Pm20d2	-1.403	0.0398
Pnma1	2.274	0.0329
Rxra	1.551	0.0403
Gas6	1.291	0.0865
Igfbp6	1.693	0.0467
Abcd2	-1.385	0.0461
Apoa2	1.558	0.0871
Arl4c	1.315	0.0412
Klf9	-1.483	0.0305
Mpo	2.134	0.0412
Dnmt3l	3.262	0.0158
Igfbp3	2.1	0.0795
Itgb3bp	-2.423	0.0188
Npas2	2.048	0.0442
Pnrc2	-1.457	0.0369
Prmt2	1.398	0.0301
Sarm1	1.322	0.0461
Satb2	4.353	0.0302
Scn3a	-1.297	0.0896
Pdia3	-1.461	0.0839
Scn3b	-1.414	0.0411
Erg28	-1.264	0.0988
Lrfn1	1.386	0.0615
Sdcbp	-1.35	0.0133
Septin9	1.494	0.0302
Sfxn3	1.51	0.0456
Shcbp1	-1.493	0.0716
Six5	1.375	0.0834
Slc2a8	1.286	0.0534
Slc5a6	1.297	0.0187
Slc7a1	1.347	0.0706
Smc3	-1.349	0.0563
Smc4	-2.057	0.0108
Smchd1	-1.266	0.0934
Snd1	1.287	0.0419
Ptprn2	1.492	0.0221
Smurf1	1.416	0.0264
Ikbke	1.491	0.0533
Snrnp27	-1.623	0.0268
Sp3	-1.308	0.0667
Gabra4	-1.724	0.0108
Srcin1	1.342	0.0518
Srsf10	-1.575	0.0524
Ss18	-1.475	0.0917
Sstr4	2.441	0.0188
Stat5b	1.434	0.0613
Stxbp1	1.262	0.0884
Sumo2	-1.271	0.0467
Tank	-1.662	0.0188
Tbc1d15	-1.296	0.0208
Cdc25b	1.385	0.0302
Eya1	-1.252	0.0144
Fam111a	-1.612	0.066
Grb7	2.096	0.0655
Hes7	2.342	0.0492
Hs3st2	4.459	0.0445
Hsd11b1	-1.738	0.0613
Igfbp4	1.792	0.0304
Mad2l1	-1.772	0.0119
Ndc80	-1.386	0.0894
Neil1	1.286	0.0613
Pde7b	-1.754	0.0692
Pik3cd	1.444	0.0518
Pus3	-1.424	0.0782
Rasgrp2	1.478	0.0549
Rps6ka3	-1.375	0.0897
Rps6kb1	-1.284	0.0511
Sec11c	-1.291	0.0826
Serpinf1	-1.392	0.0545
Tapbpl	1.348	0.062
Abi1	-1.299	0.0755
Bcl2l15	-2.636	0.0518
Bcl9	1.27	0.0795
Ccnh	-1.479	0.0815
Ephb6	1.495	0.0815
Fah	1.256	0.0961
Frs3	1.414	0.0489
Kat14	1.277	0.015
Memo1	-1.283	0.0738
Nectin2	1.5	0.0468
Nfkbid	1.528	0.0344
Nxt2	-1.441	0.0715
Orc4	-1.713	0.0994
Ptger3	2.365	0.0391
Smoc1	1.635	0.0582
Sox17	1.417	0.05
Tctn2	1.259	0.0596
Thoc2	-2.051	0.0511
Thsd7a	-1.486	0.082
Tle3	1.824	0.0163
Tmem60	-1.509	0.0221
Tmem68	-1.411	0.0502
Top1	-1.297	0.0667
Tpbg	2.903	0.0844
Tra2b	-1.267	0.0165
Trim66	2.143	0.0385
Trps1	-1.43	0.0884
Tubb3	1.367	0.0565
Usp1	-1.501	0.0244
Vav2	1.362	0.0119
Vgf	1.53	0.0264
Rasal1	1.759	0.0398
Vrk1	-1.267	0.0232
Wdr43	-1.362	0.0398
Zbtb7b	1.322	0.0576
Zdhhc23	1.396	0.0745
Zfp91	-1.281	0.0511
Zmynd10	1.772	0.044
Zfp281	-1.468	0.0586
