# Supplementary material for: Neuregulin1 Nuclear Signaling Influences Adult Neurogenesis and Regulates a Schizophrenia Susceptibility Gene Network within the Mouse Dentate Gyrus
Source: J Neurosci. 2024 Aug 30;44(43):e0063242024. doi: 10.1523/JNEUROSCI.0063-24.2024 (PMC11502234; doi:10.1523/JNEUROSCI.0063-24.2024)
Supplement: Table 11-2 — Gene Ontology (GO) analyses for genes in the SCZ + network. (Top) GO Biological process and SynGO enrichment for 49/67 SCZ DEGs that incorporate into SCZ + network. (Bottom) GO Biological process and molecular function of 271 DEGs that are added to the SCZ + network. Download Table 11-2, XLSX file. [file jneuro-44-e0063242024-s009.xlsx]

## Sheet: Sheet1
Table 11-2: GO Analysis for Schizophrenia Susceptibility Network (SCZ+)
GO Biological Process - 49 SCZ DEGs (SCZ+)
Term	P-value	Adjusted P-value	Odds Ratio	Genes
Chemical Synaptic Transmission (GO:0007268)	5.84328e-11	4.02017e-08	21.1948	GABRB3;CRHBP;GRM4;CHRNA4;SST;CHRM4;GABRA4;CHRM5;HTR3A;GABRG2;GRIN2D
Anterograde Trans-Synaptic Signaling (GO:0098916)	6.0403e-07	0.000207786	16.7522	GABRB3;GRM4;CHRNA4;SST;CHRM4;CHRM5;HTR3A
Regulation Of Postsynaptic Membrane Potential (GO:0060078)	1.7088e-06	0.000362003	55.8738	CHRNA4;GABRA4;GABRG2;GRIN2D
Membrane Depolarization (GO:0051899)	4.13102e-06	0.000451363	127.277	KCNH2;CHRNA4;SCN3B
Synaptic Transmission, GABAergic (GO:0051932)	5.24841e-06	0.000451363	115.7	GABRB3;GABRA4;GABRG2
G Protein-Coupled Receptor Signaling Pathway, Coupled To Cyclic Nucleotide Second Messenger (GO:0007187)	7.31155e-06	0.000558928	37.6257	OPRD1;CHRM4;CHRM5;AGT
Cardiac Muscle Cell Action Potential (GO:0086001)	5.13131e-05	0.0032094	48.9133	KCNH2;SCN3B;CACNA1G
Retinal Ganglion Cell Axon Guidance (GO:0031290)	6.09568e-05	0.00322602	277.042	NELL1;PTPRM
Monoatomic Cation Transmembrane Transport (GO:0098655)	6.89601e-05	0.00335394	9.7562	KCNH2;HCN3;ATP4A;SCN3B;CACNA1G;GRIN2D
Action Potential (GO:0001508)	9.09461e-05	0.00348928	39.7301	KCNH2;CHRNA4;SCN3B
Response To cAMP (GO:0051591)	0.000116606	0.00399043	36.3191	HCN3;CRHBP;VGF
SynGO - 49 SCZ DEGs (SCZ+)
Term	P-value	Adjusted P-value	Odds Ratio	Genes
Transmitter-Gated Ion Channel Activity Involved In Regulation Of Postsynaptic Membrane Potential (GO:1904315) BP	6.30774e-08	1.3877e-06	59.7988	GABRB3;CHRNA4;GABRA4;GABRG2;GRIN2D
Integral Component Of Postsynaptic Specialization Membrane (GO:0099060) CC	2.95528e-06	3.2508e-05	48.1014	GABRB3;CHRNA4;GABRA4;GABRG2
Integral Component Of Presynaptic Membrane (GO:0099056) CC	1.07943e-05	7.91585e-05	19.6806	OPRD1;CHRNA4;CHRM4;HTR3A;GRIN2D
Integral Component Of Postsynaptic Density Membrane (GO:0099061) CC	5.23584e-05	0.000287971	22.1538	OPRD1;CHRM4;RTN4;GRIN2D
Modulation Of Chemical Synaptic Transmission (GO:0050804) BP	0.00148219	0.00598446	14.573	VGF;PRKAR2B;RTN4
Ligand-Gated Ion Channel Activity Involved In Regulation Of Presynaptic Membrane Potential (GO:0099507) BP	0.00163212	0.00598446	37.7424	HTR3A;GRIN2D
Neuronal Dense Core Vesicle (GO:0098992) CC	0.00191577	0.00602098	34.5938	OPRD1;SST
GO Biological Process - 271 DEGs (SCZ+)
Term	P-value	Adjusted P-value	Odds Ratio	Genes
positive regulation of transcription by RNA polymerase II (GO:0045944)	1.39191e-05	0.0232031	2.91794	H2AZ1;MEF2C;HDAC2;NUFIP1;HLF;PLXND1;SATB2;CITED4;EFCAB7;NPAS2;NEUROD1;RPS6KA3;BCL9;RXRA;KLF5;SOX17;NFIA;IFI16;SP3;PHIP;TCF4;RTRAF;BMPR1A;CCDC62
regulation of insulin-like growth factor receptor signaling pathway (GO:0043567)	3.34354e-05	0.024411	26.9184	IGFBP4;IGFBP3;PHIP;IGFBP6
mRNA processing (GO:0006397)	5.18697e-05	0.024411	4.32447	CCNH;HNRNPH1;TRA2B;HNRNPA2B1;RBM19;SNRNP27;PPWD1;PABPC1;THOC2;SRSF10;GTF2F2;CDC40
RNA metabolic process (GO:0016070)	5.85748e-05	0.024411	6.55833	RBM39;NUFIP1;FASTKD2;HNRNPH1;HNRNPA2B1;MPHOSPH10;GTF2F2;SND1
regulation of RNA splicing (GO:0043484)	0.000113356	0.027276	8.71723	KHDRBS1;RBM39;HNRNPH1;TRA2B;SRSF10;PTBP3
maturation of LSU-rRNA (GO:0000470)	0.000122085	0.027276	18.3469	NSA2;NIFK;MAK16;RPF1
response to glucose (GO:0009749)	0.000126875	0.027276	11.5128	NEUROD1;TRA2B;APOA2;GAS6;PCK2
positive regulation of transcription, DNA-templated (GO:0045893)	0.000133747	0.027276	2.40772	HDAC2;NUFIP1;HLF;SATB2;CITED4;EFCAB7;WDR43;NPAS2;NEUROD1;RPS6KA3;RXRA;SOX17;IFI16;RTRAF;H2AZ1;MEF2C;PRMT2;ZNF281;BCL9;KLF5;NFIA;SP3;PHIP;TCF4;BMPR1A;CCDC62
protein phosphorylation (GO:0006468)	0.000147261	0.027276	3.25656	CCNH;IGFBP3;PIK3CD;PRKX;VRK1;CIT;CDC25B;RPS6KA3;PRKAR1B;RPS6KB1;ABI1;TOP1;GAS6;IKBKE;BMPR1A
RNA splicing, via transesterification reactions with bulged adenosine as nucleophile (GO:0000377)	0.000226665	0.037785	4.27146	HNRNPH1;TRA2B;HNRNPA2B1;RBM19;SNRNP27;PPWD1;PABPC1;SRSF10;GTF2F2;CDC40
ribosomal large subunit biogenesis (GO:0042273)	0.000261149	0.0389254	9.73767	RPL5;NSA2;MAK16;BRIX1;RPF1
cellular response to glucose stimulus (GO:0071333)	0.000280207	0.0389254	14.4111	PTPRN2;TRA2B;GAS6;PCK2
negative regulation of smooth muscle cell migration (GO:0014912)	0.000330571	0.0423893	27.3959	MEF2C;IGFBP3;BMPR1A
positive regulation of DNA metabolic process (GO:0051054)	0.00041767	0.0473039	8.72767	DNMT3L;SMCHD1;PCNA;EYA1;NPAS2
RNA processing (GO:0006396)	0.000451529	0.0473039	4.78289	RBM39;NUFIP1;FASTKD2;HNRNPH1;HNRNPA2B1;FASTKD5;MPHOSPH10;MTPAP
mRNA splicing, via spliceosome (GO:0000398)	0.000454027	0.0473039	3.89474	HNRNPH1;TRA2B;HNRNPA2B1;RBM19;SNRNP27;PPWD1;PABPC1;SRSF10;GTF2F2;CDC40
positive regulation of translation (GO:0045727)	0.00050703	0.0497187	6.48366	RPL5;KHDRBS1;RPS6KB1;FASTKD2;RPS27L;EIF3E
regulation of transcription by RNA polymerase II (GO:0006357)	0.000571197	0.0528992	1.9077	HDAC2;NUFIP1;HLF;CCNH;SATB2;CITED4;CHD5;EFCAB7;NPAS2;RELB;NEUROD1;RPS6KA3;SDCBP;RXRA;SOX17;IFI16;TRPS1;ZBTB7B;RTRAF;HES7;H2AZ1;MEF2C;PCGF6;EED;ZNF281;FOXP4;BCL9;KLF5;NFIA;SP3;KLF9;PHIP;TCF4;PPIL4;BRWD3;EZH2;BMPR1A;CCDC62
maturation of 5.8S rRNA (GO:0000460)	0.000604039	0.0529965	21.5221	NSA2;MAK16;RPF1
GO Molecular Function - 271 DEGs (SCZ+)
Term	P-value	Adjusted P-value	Odds Ratio	Genes
RNA binding (GO:0003723)	8.09934e-12	2.31641e-09	3.81825	RPL5;KHDRBS1;HDAC2;NUFIP1;FASTKD2;MAK16;NOL7;RPS27L;WDR43;RTN4;RPF1;IFI16;PRDX1;TRA2B;SUMO2;BRIX1;MTPAP;SRSF10;CHCHD1;RTRAF;PDIA3;EIF5B;RBM39;NOP58;NIFK;PNO1;API5;RBM19;DNTTIP2;THOC2;EIF2S2;RANGAP1;SND1;CDC40;PTBP3;NSA2;HNRNPH1;HNRNPA2B1;FASTKD5;MPHOSPH10;EIF3E;PABPC1;TOP1;PPIL4
insulin-like growth factor II binding (GO:0031995)	3.3473e-05	0.00478664	75.3655	IGFBP4;IGFBP3;IGFBP6
insulin-like growth factor I binding (GO:0031994)	0.000261658	0.0249447	30.1371	IGFBP4;IGFBP3;IGFBP6
insulin-like growth factor binding (GO:0005520)	0.000410176	0.0293276	25.1117	IGFBP4;IGFBP3;IGFBP6
rRNA binding (GO:0019843)	0.000806773	0.0461474	10.6133	RPL5;FASTKD2;FASTKD5;MRPS18C
