# Supplementary material for: Neuregulin1 Nuclear Signaling Influences Adult Neurogenesis and Regulates a Schizophrenia Susceptibility Gene Network within the Mouse Dentate Gyrus
Source: J Neurosci. 2024 Aug 30;44(43):e0063242024. doi: 10.1523/JNEUROSCI.0063-24.2024 (PMC11502234; doi:10.1523/JNEUROSCI.0063-24.2024)
Supplement: Table 14-1 — Network statistics for hub gene deletion from mouseUp and mouseDown PINs. Network analysis showing decomposition of the PINs generated from WGCNA modules. Download Table 14-1, XLSX file. [file jneuro-44-e0063242024-s010.xlsx]

## Sheet: Sheet1
Table 14-1: Effects of Hub Gene deletion
Network Feature	MouseDOWN	MouseUP	MouseDOWN_MCCdel	MouseUP_MCCdel
Nodes	712	1136	577	479
Edges	4390	4178	2054	1242
Avg. Neighbors	15.023	8.22	4.382	3.143
Radius	5	8	7	11
Diameter	10	14	14	21
Characteristic Path length	3.744	5.156	6.294	9.167
Clustering coefficient	0.671	0.443	0.376	0.248
Network density	0.027	0.008	0.013	0.013
Heterogeneity	1.114	1.201	0.835	0.811
Centralization	0.26	0.073	0.04	0.046
Connected components	47	55	73	69
